# Supplementary material for: Integrated analysis reveals effects of bioactive ingredients from Limonium Sinense (Girard) Kuntze on hypoxia-inducible factor (HIF) activation
Source: Front Plant Sci. 2022 Oct 27;13:994036. doi: 10.3389/fpls.2022.994036 (PMC9646520; doi:10.3389/fpls.2022.994036)
Supplement: Supplementary file 1 [file DataSheet_1.zip]

Archive with 46 entries (44 files):
- Additional File_submitted/
- __MACOSX/._Additional File_submitted
- Additional File_submitted/Table S1.xlsx
- __MACOSX/Additional File_submitted/._Table S1.xlsx
- Additional File_submitted/.DS_Store
- __MACOSX/Additional File_submitted/._.DS_Store
- Additional File_submitted/Table S7.xlsx
- __MACOSX/Additional File_submitted/._Table S7.xlsx
- Additional File_submitted/Table S5.xlsx
- __MACOSX/Additional File_submitted/._Table S5.xlsx
- Additional File_submitted/Supplementary materials_submitted.pdf
- __MACOSX/Additional File_submitted/._Supplementary materials_submitted.pdf
- Additional File_submitted/CSV_raw_data_R scripts/
- __MACOSX/Additional File_submitted/._CSV_raw_data_R scripts
- Additional File_submitted/Table S4.xlsx
- __MACOSX/Additional File_submitted/._Table S4.xlsx
- Additional File_submitted/Table S3.xlsx
- __MACOSX/Additional File_submitted/._Table S3.xlsx
- Additional File_submitted/Table S2.xlsx
- __MACOSX/Additional File_submitted/._Table S2.xlsx
- Additional File_submitted/Table S6.docx
- __MACOSX/Additional File_submitted/._Table S6.docx
- Additional File_submitted/CSV_raw_data_R scripts/Table rawdata1_Effect of LSW on different types of breast cell lines.xlsx
- __MACOSX/Additional File_submitted/CSV_raw_data_R scripts/._Table rawdata1_Effect of LSW on different types of breast cell lines.xlsx
- Additional File_submitted/CSV_raw_data_R scripts/Table rawdata2_Effect of LSW on MDA-MB-468 cells in 3D culture.xlsx
- __MACOSX/Additional File_submitted/CSV_raw_data_R scripts/._Table rawdata2_Effect of LSW on MDA-MB-468 cells in 3D culture.xlsx
- Additional File_submitted/CSV_raw_data_R scripts/Table rawdata9_go_kegg.csv
- __MACOSX/Additional File_submitted/CSV_raw_data_R scripts/._Table rawdata9_go_kegg.csv
- Additional File_submitted/CSV_raw_data_R scripts/Table rawdata6_Expression change of HIF target genes exposed to LSW.xlsx
- __MACOSX/Additional File_submitted/CSV_raw_data_R scripts/._Table rawdata6_Expression change of HIF target genes exposed to LSW.xlsx
- Additional File_submitted/CSV_raw_data_R scripts/Table rawdata5_Effect of LSW on luciferase activity.xlsx
- __MACOSX/Additional File_submitted/CSV_raw_data_R scripts/._Table rawdata5_Effect of LSW on luciferase activity.xlsx
- Additional File_submitted/CSV_raw_data_R scripts/Table rawdata12_LSW_DEGs.csv
- __MACOSX/Additional File_submitted/CSV_raw_data_R scripts/._Table rawdata12_LSW_DEGs.csv
- Additional File_submitted/CSV_raw_data_R scripts/Table rawdata7_LSW_vs_Control_DESeq2.csv
- __MACOSX/Additional File_submitted/CSV_raw_data_R scripts/._Table rawdata7_LSW_vs_Control_DESeq2.csv
- Additional File_submitted/CSV_raw_data_R scripts/Table rawdata11_herb_downregulated_hif_score.csv
- __MACOSX/Additional File_submitted/CSV_raw_data_R scripts/._Table rawdata11_herb_downregulated_hif_score.csv
- Additional File_submitted/CSV_raw_data_R scripts/Table rawdata3_Up and Down regulated genes for CMap.xlsx
- __MACOSX/Additional File_submitted/CSV_raw_data_R scripts/._Table rawdata3_Up and Down regulated genes for CMap.xlsx
- Additional File_submitted/CSV_raw_data_R scripts/Table rawdata10_herb_upregulated_hif_score.csv
- __MACOSX/Additional File_submitted/CSV_raw_data_R scripts/._Table rawdata10_herb_upregulated_hif_score.csv
- Additional File_submitted/CSV_raw_data_R scripts/Table rawdata4_Effect of LSW on cell cycle in MDA-MB-468 cells.xlsx
- __MACOSX/Additional File_submitted/CSV_raw_data_R scripts/._Table rawdata4_Effect of LSW on cell cycle in MDA-MB-468 cells.xlsx
- Additional File_submitted/CSV_raw_data_R scripts/Table rawdata8_GSEA_Hallmarks.csv
- __MACOSX/Additional File_submitted/CSV_raw_data_R scripts/._Table rawdata8_GSEA_Hallmarks.csv
