# Supplementary material for: Integrated analysis reveals effects of bioactive ingredients from Limonium Sinense (Girard) Kuntze on hypoxia-inducible factor (HIF) activation
Source: Front Plant Sci. 2022 Oct 27;13:994036. doi: 10.3389/fpls.2022.994036 (PMC9646520; doi:10.3389/fpls.2022.994036)
Supplement: Supplementary file 1 [file DataSheet_1.zip › Additional File_submitted/Table S1.xlsx]

## Sheet: W DEG data
Table S1. DEGs in MDA-MB-468 cells exposed to LSW.
List of 987 differentially expressed gene (Padj < 0.05 & |Log2FoldChange| > 1) identified by DESeq2 between the control group and the LSW treatment group.
"baseMean" is the mean of normalized counts for all samples.
"Log2FoldChange" is the log-ratio of gene expression values in control and LSW treatment group.
"P-value" is the result of Wald test for estimating which gene would be statistically significant.
"Padj" is the adjusted P-value by the Benjamini-Hochberg method.
"LSW" is the Limonium Sinense water extract.
"change" is the direction of the differentially expressed gene.
The data list is organized here from maximal to minimal Log2FoldChange.
Gene_name	baseMean	log2FoldChange	P-value	Padj	Control_1	Control_2	Control_3	LSW_1	LSW_2	LSW_3	change
CYP1A1	2947.78	6.69942	0	0	53.1717	50.4584	55.1777	5484.92	5782.87	5304.48	up
KRT34	4.53477	6.24663	9.35e-06	4.73e-05	0	0	0	11.4988	18.3612	10.9529	up
ACOXL	28.0034	5.57107	5.23e-11	4.84e-10	0	0	3.06543	62.2851	56.9198	63.5267	up
INHBA	133.649	4.71205	1.06e-72	8.82e-71	12.4444	11.5634	18.3926	388.084	368.143	382.255	up
SIRPB1	7.83602	4.34998	2.38e-05	0.000113015	0	0	2.04362	16.29	23.8696	23.001	up
PRSS3	2.79916	4.33669	0.000714699	0.0026291	0	0	0	5.7494	7.34449	5.47644	up
IL1RL1	7.09758	4.30448	3.48e-05	0.000160448	0	2.10243	0	14.3735	21.1154	26.2869	up
IL6	5.02888	4.21928	0.000165634	0.000684734	1.13131	0	0	8.62409	14.689	15.334	up
UGT1A7	4.66536	4.08929	0.000343744	0.00134158	1.13131	0	0	2.8747	15.607	19.7152	up
AL596223.1	5.62389	4.06372	0.000214077	0.000866536	0	1.05122	0	10.5406	11.0167	13.1435	up
HKDC1	25.3409	4.03182	1.27e-12	1.35e-11	2.26263	5.25608	1.02181	63.2433	44.067	49.288	up
AOX1	4.68725	4.02347	0.000291973	0.0011511	0	1.05122	0	8.62409	11.9348	14.2387	up
RORA	6.64836	4.01273	0.000574671	0.00214904	0	0	0	5.7494	6.42643	2.19058	up
GDF15	29.9031	3.91407	4.97e-16	6.66e-15	4.52525	3.15365	5.10905	54.6193	80.7894	74.4796	up
NMRAL2P	68.8382	3.77617	8.71e-29	2.2e-27	3.39394	9.46094	12.2617	121.696	118.43	124.863	up
LIF	390.815	3.70099	5.14e-183	1.69e-180	82.5858	66.2266	75.6139	916.07	972.227	1044.9	up
FOSL1	488.81	3.64728	3.35e-187	1.16e-184	80.3232	69.3802	85.832	923.736	1057.61	986.854	up
AL022724.3	4.25919	3.63117	0.00072017	0.00264722	1.13131	0	0	12.457	6.42643	9.85759	up
KRT6A	155.176	3.6078	1.29e-74	1.1e-72	32.8081	28.3828	34.7415	384.251	423.226	378.97	up
SYT6	14.3285	3.607	2.17e-06	1.2e-05	1.13131	1.05122	2.04362	20.1229	26.6238	19.7152	up
LINC01564	32.6263	3.59691	3.61e-18	5.61e-17	3.39394	8.40973	7.15267	80.4915	80.7894	86.5277	up
AC004264.1	8.01587	3.58983	3.39e-05	0.000156861	0	2.10243	1.02181	18.2064	12.8529	23.001	up
ROS1	12.286	3.4574	5.95e-08	3.99e-07	1.13131	4.20486	2.04362	34.4964	30.296	32.8586	up
PTPRH	44.2356	3.42805	1.56e-19	2.63e-18	7.91919	12.6146	5.10905	114.988	78.9533	98.5759	up
AC089983.1	11.8667	3.36175	7.78e-07	4.55e-06	1.13131	4.20486	1.02181	39.2875	21.1154	20.8105	up
MAP1B	251.702	3.34489	7.11e-65	5.02e-63	16.9697	35.7413	28.6107	315.258	257.057	273.822	up
AC009093.4	83.9589	3.30997	3.45e-35	1.09e-33	18.101	13.6658	23.5016	187.814	179.022	199.342	up
MRPS24	55.0243	3.23802	5.23e-22	9.89e-21	14.7071	8.40973	7.15267	97.7397	99.1507	99.6712	up
AL033397.1	15.9166	3.23548	3.91e-09	3e-08	5.65656	6.3073	0	40.2458	40.3947	47.0974	up
MYH15	7.40508	3.09068	8.65e-05	0.000374134	0	2.10243	2.04362	15.3317	21.1154	14.2387	up
GPAT3	192.494	3.08661	1.66e-45	7.4e-44	22.6263	18.9219	21.458	189.73	187.285	168.674	up
TIMP4	17.5379	3.07068	1.69e-06	9.46e-06	1.13131	3.15365	2.04362	20.1229	31.2141	14.2387	up
ARHGAP9	2.99641	3.0605	0.00277151	0.00900068	0	1.05122	0	7.66586	6.42643	9.85759	up
SPOCD1	3.22981	3.02685	0.00285236	0.00923388	0	1.05122	0	10.5406	7.34449	5.47644	up
CLMP	86.1349	2.98264	3.45e-40	1.29e-38	31.6768	23.1267	27.5889	220.393	216.663	227.82	up
AC009229.1	22.9887	2.97754	4.31e-10	3.64e-09	6.78788	4.20486	3.06543	36.4128	41.3128	44.9068	up
AC019117.2	19.9578	2.95787	9.34e-10	7.63e-09	2.26263	9.46094	5.10905	54.6193	34.8863	59.1455	up
AL121956.1	5.2761	2.94259	0.000603681	0.00224799	2.26263	0	1.02181	7.66586	15.607	16.4293	up
PDE2A	4.47793	2.91709	0.00296668	0.00956723	0	0	1.02181	7.66586	3.67225	9.85759	up
SP8	54.8816	2.89672	8.28e-23	1.62e-21	18.101	11.5634	13.2835	111.155	104.659	116.101	up
KIF1A	16.2488	2.86364	0.00025823	0.00102894	1.13131	1.05122	1.02181	12.457	9.18062	12.0482	up
NECAB2	10.1182	2.82498	0.000437238	0.00167579	2.26263	0	1.02181	15.3317	11.0167	7.66702	up
SERPINE1	24.9852	2.79401	2.37e-10	2.05e-09	2.26263	9.46094	7.15267	54.6193	44.985	47.0974	up
TMEM200B	13.0743	2.77361	1.65e-05	7.99e-05	1.13131	2.10243	3.06543	18.2064	14.689	23.001	up
RAB39B	27.1708	2.77335	2.32e-06	1.27e-05	2.26263	2.10243	3.06543	22.9976	10.0987	29.5728	up
LINC00707	3.75326	2.75645	0.00380421	0.0120028	0	0	1.02181	7.66586	4.59031	7.66702	up
ALOXE3	12.5128	2.74602	3.1e-05	0.000144458	0	3.15365	3.06543	13.4153	27.5418	14.2387	up
LUCAT1	199.123	2.7448	4.27e-59	2.67e-57	42.9899	57.8169	36.7851	319.091	280.927	342.825	up
RPS6KA2-IT1	11.2503	2.70899	6.73e-05	0.000297934	1.13131	2.10243	2.04362	18.2064	12.8529	15.334	up
MYO7B	8.42592	2.70785	2.69e-05	0.000126619	2.26263	3.15365	2.04362	21.0811	22.0335	19.7152	up
TUBB2B	136.52	2.70655	6.91e-39	2.46e-37	27.1515	23.1267	37.8069	212.728	203.81	171.96	up
GPR3	12.9834	2.69913	2.02e-06	1.12e-05	1.13131	4.20486	4.08724	22.0393	26.6238	26.2869	up
NT5DC4	3.73336	2.68901	0.00386394	0.0121794	1.13131	0	1.02181	10.5406	3.67225	15.334	up
CCN3	21.9916	2.65969	2.58e-08	1.81e-07	2.26263	5.25608	7.15267	30.6634	27.5418	49.288	up
KRT16P2	5.29051	2.65728	0.000705607	0.00259767	0	3.15365	1.02181	13.4153	18.3612	9.85759	up
SOCS2	29.8563	2.64825	3.3e-10	2.82e-09	6.78788	9.46094	3.06543	40.2458	47.7392	44.9068	up
AC009229.2	14.1983	2.63607	5.37e-07	3.21e-06	2.26263	3.15365	7.15267	25.8723	38.5586	28.4775	up
KLHDC7B	106.331	2.61024	1.14e-41	4.5e-40	39.5959	37.8438	49.0469	248.182	261.648	278.203	up
AC034213.1	8.35577	2.60469	0.00296352	0.00955865	0	0	2.04362	11.4988	7.34449	4.38115	up
PPFIA4	206.842	2.60067	3.06e-56	1.8e-54	56.5656	64.1242	61.3086	405.332	336.011	380.065	up
GDA	164.535	2.59671	3.15e-56	1.85e-54	61.0909	51.5096	50.0687	333.465	304.796	358.159	up
UGT1A1	48.6808	2.58597	2.78e-18	4.34e-17	11.3131	21.0243	19.4144	94.865	106.495	127.053	up
AREG	59.2882	2.57996	2.08e-16	2.87e-15	14.7071	10.5122	9.19628	66.118	77.1172	72.289	up
AL109615.2	24.6728	2.54062	5.73e-10	4.79e-09	6.78788	11.5634	8.17448	64.2016	43.1489	63.5267	up
HTR1D	77.3115	2.53956	4.26e-24	9.03e-23	20.3636	22.0755	28.6107	132.236	158.825	133.625	up
HES7	52.8032	2.50147	4.34e-18	6.7e-17	16.9697	18.9219	18.3926	91.9903	116.594	113.91	up
PCOLCE2	12.344	2.46305	1.44e-05	7.08e-05	6.78788	2.10243	2.04362	28.747	23.8696	20.8105	up
HTR7	36.4536	2.46073	5.18e-12	5.21e-11	12.4444	11.5634	6.13086	56.5357	67.9366	52.5738	up
GLP2R	8.6803	2.45282	0.000680047	0.0025102	0	1.05122	3.06543	9.58233	11.9348	13.1435	up
AC011455.6	12.5784	2.44906	2.72e-05	0.000127707	1.13131	5.25608	2.04362	15.3317	19.2793	24.0963	up
FLG	709.466	2.43446	2e-57	1.2e-55	270.384	316.416	343.328	1984.5	1431.26	1680.17	up
MYOSLID	4.2155	2.43066	0.00269389	0.0087662	2.26263	0	1.02181	14.3735	11.0167	6.57173	up
PLAT	5.9945	2.42999	0.000764454	0.00279781	1.13131	3.15365	1.02181	7.66586	15.607	20.8105	up
TEX37	22.4214	2.38207	9.85e-07	5.68e-06	3.39394	2.10243	7.15267	21.0811	31.2141	25.1916	up
TMEM156	685.613	2.35905	4.4e-169	1.17e-166	248.889	327.979	299.39	1490.05	1587.33	1443.59	up
GCNT3	16.5422	2.3484	1.99e-07	1.25e-06	9.0505	4.20486	7.15267	36.4128	34.8863	47.0974	up
DLL4	18.4088	2.34592	0.00159811	0.00545479	0	2.10243	1.02181	2.8747	12.8529	9.85759	up
AL359834.1	3.81735	2.33948	0.00382966	0.0120792	0	1.05122	2.04362	15.3317	8.26255	7.66702	up
INHBA-AS1	2.38681	2.33415	0.00696416	0.0206435	0	1.05122	0	10.5406	5.50837	4.38115	up
IRS2	720.666	2.31258	1.24e-154	2.98e-152	231.919	273.316	245.234	1307.99	1162.27	1279.3	up
AC080128.3	3.27252	2.30562	0.00732611	0.0215779	1.13131	0	1.02181	13.4153	1.83612	12.0482	up
RMDN2-AS1	3.85308	2.28476	0.00668772	0.0199062	0	2.10243	0	11.4988	5.50837	6.57173	up
XDH	56.2473	2.28387	1.14e-16	1.61e-15	21.4949	28.3828	21.458	153.317	92.7242	118.291	up
SFTA1P	241.492	2.28062	1.52e-55	8.64e-54	73.5353	83.0461	96.0501	431.205	416.8	397.59	up
IGFBP1	7.47675	2.25899	0.000428416	0.00164458	5.65656	3.15365	0	26.8305	11.9348	19.7152	up
FGL1	27.9476	2.2518	2.82e-10	2.43e-09	6.78788	18.9219	11.2399	65.1598	62.4282	64.622	up
MARCO	20.7177	2.23255	8.54e-08	5.62e-07	10.1818	6.3073	10.2181	59.4104	51.4115	29.5728	up
SLC35G2	26.2392	2.22145	1.11e-07	7.2e-07	7.91919	11.5634	2.04362	28.747	43.1489	40.5257	up
LAMB3	1154.32	2.20718	2.36e-226	1.31e-223	474.02	524.557	529.297	2266.22	2524.67	2289.15	up
IL7R	108.105	2.19564	8.69e-35	2.73e-33	49.7778	58.8681	59.2649	261.597	258.893	265.06	up
CYP1B1	11610.9	2.19055	0	0	4016.16	4205.91	4192.48	18908.8	18274	19617.7	up
UGT1A6	143.698	2.18713	5.95e-41	2.28e-39	61.0909	67.2778	76.6357	317.175	298.37	336.253	up
OLFML3	1175.65	2.16447	8.99e-260	6.71e-257	582.626	681.188	601.846	2731.92	2890.98	2764.51	up
CA9	396.66	2.15568	1.64e-88	1.74e-86	169.697	200.782	250.343	964.94	930.914	898.136	up
SLC16A1-AS1	127.167	2.14989	6.53e-31	1.79e-29	53.1717	54.6632	38.8288	243.391	208.4	211.391	up
AC041005.1	5.20158	2.13912	0.00261225	0.00853059	0	1.05122	3.06543	12.457	8.26255	10.9529	up
ANKRD29	18.3342	2.12467	3.33e-06	1.79e-05	6.78788	7.35851	4.08724	34.4964	36.7225	20.8105	up
TGFBI	482.743	2.1141	6.87e-122	1.2e-119	200.242	214.448	219.689	923.736	931.833	906.898	up
FYN	356.225	2.11114	1.13e-40	4.33e-39	54.303	42.0486	52.1123	195.479	238.696	215.772	up
AL136169.1	11.6066	2.10884	0.000469075	0.00178722	2.26263	4.20486	1.02181	18.2064	10.0987	16.4293	up
NAT8L	184.301	2.09305	5.32e-46	2.4e-44	82.5858	69.3802	91.9628	330.59	376.405	348.302	up
AKAP12	23.0199	2.07628	1.27e-05	6.28e-05	3.39394	2.10243	7.15267	19.1647	22.0335	23.001	up
IL1R2	51.6701	2.07575	2.24e-16	3.09e-15	29.4141	31.5365	23.5016	120.737	129.447	120.482	up
TIPARP	1030.41	2.07424	5.69e-159	1.42e-156	257.939	305.904	276.91	1223.66	1190.73	1142.39	up
EPGN	14.8235	2.07087	6.57e-05	0.00029124	5.65656	9.46094	0	37.3711	24.7877	16.4293	up
ECM2	20.0577	2.05158	1.92e-06	1.07e-05	6.78788	13.6658	4.08724	44.0787	40.3947	31.7633	up
GJB2	155.985	2.05017	2.57e-32	7.58e-31	61.0909	71.4827	51.0905	239.558	257.975	278.203	up
CLCF1	111.458	2.04498	7.62e-28	1.86e-26	36.202	49.4071	60.2868	212.728	210.236	196.057	up
BX640514.2	44.573	2.04251	2.24e-10	1.94e-09	13.5758	13.6658	9.19628	53.661	60.5921	46.0021	up
ADGRF4	140.38	2.03798	9.38e-33	2.79e-31	75.798	51.5096	65.3958	266.389	255.221	283.68	up
FOXI3	18.1928	2.01038	0.0010182	0.00362261	1.13131	3.15365	1.02181	5.7494	11.9348	13.1435	up
ANKRD33B	282.596	1.99348	4.01e-53	2.18e-51	104.081	114.583	100.137	429.288	409.455	445.782	up
KCNE5	6.76915	1.99296	0.00530595	0.0161324	0	1.05122	2.04362	8.62409	3.67225	12.0482	up
IL6R	84.5445	1.98294	1.95e-05	9.38e-05	2.26263	3.15365	5.10905	20.1229	18.3612	10.9529	up
PNMA2	65.4353	1.98227	2.08e-17	3.08e-16	26.0202	30.4853	28.6107	119.779	113.84	116.101	up
GAL	82.8108	1.98036	2.98e-17	4.35e-16	40.7273	54.6632	29.6325	139.902	221.253	150.054	up
STC1	1802.85	1.97648	0	0	937.858	959.76	961.523	3930.67	3575.85	3768.89	up
ARTN	1535.44	1.97407	1.91e-288	1.77e-285	782.868	776.849	787.815	3103.72	3061.74	3075.57	up
LAMC3	24.0124	1.96201	4.35e-08	2.97e-07	14.7071	9.46094	13.2835	49.8281	58.7559	51.4785	up
HIF1A-AS3	114.692	1.95201	1.11e-18	1.77e-17	28.2828	33.6389	20.4362	91.9903	113.84	123.768	up
CYP27B1	17.7683	1.94514	3.6e-05	0.000165732	3.39394	6.3073	4.08724	22.9976	17.4432	24.0963	up
LINP1	21.2858	1.94144	9.31e-05	0.000400732	5.65656	2.10243	3.06543	17.2482	20.1974	13.1435	up
TNFRSF11B	32.7429	1.92389	2.69e-09	2.1e-08	12.4444	18.9219	14.3053	53.661	62.4282	72.289	up
LURAP1L-AS1	8.70343	1.92099	0.00147793	0.00508122	4.52525	1.05122	1.02181	13.4153	12.8529	9.85759	up
FYB1	3.48564	1.92026	0.00720272	0.0212759	2.26263	1.05122	0	9.58233	6.42643	12.0482	up
AP003733.3	20.6573	1.91682	3.28e-06	1.77e-05	5.65656	11.5634	5.10905	29.7052	30.296	37.2398	up
F3	1409.03	1.91402	2.01e-259	1.44e-256	729.697	757.927	674.394	2700.3	2761.53	2700.98	up
NCR3LG1	44.2897	1.9104	1.32e-08	9.57e-08	9.0505	11.5634	17.3708	71.8674	36.7225	48.1927	up
PFKFB4	598.389	1.90128	1.88e-115	3.08e-113	261.333	294.34	249.321	1003.27	1037.41	979.187	up
SLC34A3	7.48912	1.90097	0.0101963	0.0288532	0	2.10243	0	1.91647	5.50837	10.9529	up
AC005336.1	49.7393	1.88257	2.35e-09	1.85e-08	9.0505	17.8707	10.2181	52.7028	51.4115	43.8115	up
AC133644.3	12.941	1.87035	0.000732009	0.0026887	5.65656	3.15365	7.15267	60.3686	5.50837	15.334	up
UPP1	3456.9	1.86824	0	0	1541.98	1633.59	1624.68	5669.86	6166.62	5715.21	up
KLF4	291.378	1.86545	5.25e-46	2.38e-44	85.9798	109.326	77.6575	320.05	328.666	359.254	up
RIMKLA	119.607	1.86268	4.59e-16	6.17e-15	38.4646	23.1267	20.4362	93.9068	99.1507	115.005	up
INA	355.885	1.85894	8.67e-57	5.18e-55	108.606	119.839	111.377	384.251	415.882	446.877	up
NRAD1	15.4797	1.84218	5.27e-05	0.000237173	1.13131	11.5634	7.15267	22.9976	32.1322	31.7633	up
ASB2	4.59567	1.84069	0.00450377	0.0139559	0	2.10243	3.06543	9.58233	12.8529	12.0482	up
CR2	6.36347	1.83851	0.00676644	0.0201127	1.13131	2.10243	0	6.70763	10.0987	5.47644	up
RAB3B	47.8599	1.83307	2e-10	1.75e-09	21.4949	19.9731	17.3708	85.2827	70.6907	66.8126	up
PANX2	147.937	1.81789	6.75e-28	1.66e-26	53.1717	69.3802	88.8974	244.349	250.631	270.536	up
ANGPT4	7.15459	1.79908	0.00238352	0.00784973	0	4.20486	3.06543	18.2064	12.8529	8.7623	up
FHL1	108.757	1.79367	9.89e-22	1.84e-20	50.9091	60.9705	45.9814	191.647	190.039	179.627	up
PYGL	495.989	1.78477	7.06e-79	6.49e-77	185.535	195.526	217.645	678.429	739.958	659.363	up
NEXN	93.1037	1.76479	5.7e-17	8.22e-16	75.798	37.8438	54.1559	197.396	184.53	205.914	up
LINC01895	759.742	1.76424	4.56e-144	9.94e-142	494.384	522.454	484.338	1739.19	1719.53	1656.08	up
AL133517.1	11.4893	1.75784	0.00693923	0.0205822	1.13131	1.05122	1.02181	6.70763	5.50837	7.66702	up
SUGT1P4-STRA6LP	27.3618	1.75436	6.98e-05	0.000307666	3.39394	8.40973	3.06543	12.457	21.1154	27.3822	up
NDRG1	4384.29	1.7519	0	0	2186.83	2053.02	2042.6	6975.93	6951.56	7247.52	up
MAFF	721.623	1.7515	2.51e-91	2.8e-89	373.333	288.033	318.805	1056.93	1138.4	1117.19	up
BNIP3	1573.8	1.74738	1.32e-242	8.23e-240	825.858	774.746	815.404	2699.34	2772.55	2652.79	up
INHBE	18.2765	1.74286	2.18e-05	0.00010398	7.91919	5.25608	12.2617	26.8305	34.8863	38.3351	up
CYP1B1-AS1	174.619	1.74219	1.46e-27	3.52e-26	54.303	55.7144	79.7011	215.602	212.072	222.343	up
NIBAN1	1829.44	1.71383	4.39e-167	1.15e-164	605.252	623.371	686.656	2196.27	1988.52	2122.67	up
PADI1	48.1841	1.7063	1.38e-11	1.34e-10	26.0202	30.4853	34.7415	104.447	93.6423	117.196	up
FOSB	127.391	1.70317	1.6e-16	2.24e-15	39.5959	25.2292	37.8069	118.821	118.43	107.338	up
SSTR1	19.04	1.70164	2.72e-05	0.000127747	6.78788	12.6146	6.13086	35.4546	32.1322	29.5728	up
LINC02615	78.9424	1.69298	9.98e-15	1.23e-13	29.4141	51.5096	45.9814	164.816	126.693	136.911	up
CXCL8	70.7132	1.68855	2.28e-16	3.14e-15	52.0404	43.0998	48.025	161.941	156.989	157.721	up
LIPG	1409.5	1.68747	3.55e-198	1.38e-195	699.151	672.778	719.354	2164.65	2284.14	2305.58	up
NPBWR1	28.7342	1.68401	1.82e-07	1.15e-06	16.9697	17.8707	17.3708	74.7421	62.4282	46.0021	up
PDE4B	217.194	1.67842	2.95e-40	1.1e-38	125.576	138.76	158.38	429.288	459.949	484.117	up
TSC22D1	2370.52	1.67726	1.48e-280	1.25e-277	1158.46	1209.95	1279.31	3800.35	3912.78	3983.56	up
HBEGF	206.977	1.66163	2.67e-19	4.44e-18	45.2525	32.5877	31.6761	113.071	127.611	112.815	up
SERPINE2	47.7652	1.65997	1.7e-08	1.22e-07	15.8384	17.8707	23.5016	49.8281	71.6088	74.4796	up
SLC7A11	1405.36	1.64592	6.47e-106	9.1e-104	293.01	368.977	326.979	1105.8	983.244	1025.19	up
FSCN1	775.647	1.64505	2.33e-77	2.1e-75	181.01	190.27	220.711	632.433	646.315	585.979	up
TNFRSF21	1541.38	1.64011	1.8e-203	7.95e-201	793.05	798.924	880.8	2581.48	2572.41	2577.21	up
SPRY4-AS1	16.369	1.63841	5.95e-05	0.000264988	14.7071	6.3073	9.19628	34.4964	44.067	31.7633	up
GNG4	7.63168	1.62545	0.00177229	0.00599758	4.52525	2.10243	5.10905	16.29	22.0335	13.1435	up
EGR3	44.1904	1.61708	0.00029132	0.001149	6.78788	3.15365	2.04362	9.58233	12.8529	23.001	up
LAMC2	840.489	1.61611	8.01e-93	8.98e-91	358.626	327.979	320.848	1094.3	1045.67	955.091	up
STC2	4680.02	1.61593	0	0	2484.36	2271.68	2444.17	7176.2	7432.63	7486.29	up
KRT6B	642.799	1.61227	5.87e-111	9.04e-109	457.05	460.433	456.749	1403.81	1395.45	1420.59	up
SLC2A6	15.3179	1.61112	9.65e-05	0.000414194	7.91919	6.3073	10.2181	31.6217	30.296	27.3822	up
SLCO4A1	165.751	1.60973	4.05e-26	9.22e-25	88.2424	86.1997	74.5921	234.767	249.713	290.251	up
TMEM45B	130.696	1.60918	7.36e-20	1.26e-18	73.5353	59.9193	51.0905	187.814	192.793	194.961	up
SNHG12	385.815	1.60328	4.67e-56	2.72e-54	217.212	211.294	182.904	607.519	651.824	610.075	up
MAGEC1	15.8229	1.59661	0.000276375	0.00109383	5.65656	9.46094	4.08724	32.5799	25.7057	13.1435	up
SPATS2L	123.788	1.58549	1.07e-17	1.6e-16	46.3838	58.8681	62.3304	192.605	190.039	134.72	up
SRPX2	41.2196	1.58499	7.97e-09	5.93e-08	22.6263	25.2292	19.4144	75.7004	77.1172	62.4314	up
S100P	785.576	1.57842	6.32e-93	7.13e-91	432.161	477.252	500.687	1461.3	1452.37	1319.82	up
LINC02065	24.9139	1.57803	3.37e-05	0.000156018	18.101	5.25608	5.10905	34.4964	27.5418	35.0492	up
ITGA2	462.45	1.57645	1.56e-56	9.24e-55	229.656	278.572	246.256	821.205	670.185	780.94	up
UPK1A	8.91721	1.56559	0.00318988	0.0102124	4.52525	2.10243	2.04362	19.1647	5.50837	14.2387	up
MMP24	27.1397	1.56	9.29e-06	4.7e-05	12.4444	10.5122	8.17448	39.2875	32.1322	31.7633	up
VIM	240.339	1.55909	1.95e-40	7.34e-39	160.646	141.914	154.293	461.868	468.211	429.353	up
AC245100.3	22.7379	1.55747	1.23e-05	6.09e-05	10.1818	17.8707	10.2181	44.0787	48.6573	35.0492	up
ITGA5	210.078	1.55631	2.26e-28	5.64e-27	90.505	101.968	94.0065	311.426	248.795	297.918	up
BMP6	107.171	1.54856	5.56e-06	2.91e-05	5.65656	11.5634	6.13086	17.2482	31.2141	28.4775	up
SH3RF3-AS1	31.0375	1.54802	1.3e-06	7.4e-06	11.3131	13.6658	21.458	50.7863	41.3128	59.1455	up
AC027373.1	30.5348	1.54687	2.51e-05	0.000118528	9.0505	4.20486	13.2835	30.6634	22.9515	36.1445	up
GATA6-AS1	11.1815	1.54675	0.00156226	0.0053437	4.52525	6.3073	2.04362	22.0393	18.3612	10.9529	up
MVD	5524.39	1.54593	0	0	2845.25	2701.62	2856.98	8249.42	8330.49	7975.89	up
INPP4B	299.186	1.54393	5.83e-35	1.84e-33	218.343	197.629	144.075	600.812	512.278	536.691	up
AL136981.3	9.40049	1.54348	0.00346207	0.0110201	1.13131	6.3073	1.02181	8.62409	10.0987	19.7152	up
PDK1	863.223	1.54211	4.25e-119	7.23e-117	523.798	537.171	505.796	1534.13	1577.23	1464.4	up
LOXL2	2397.82	1.53966	3.22e-278	2.6e-275	1511.43	1540.03	1463.23	4313	4385.58	4446.87	up
HOXA9	4.67905	1.5367	0.00876754	0.0252485	0	2.10243	2.04362	8.62409	5.50837	12.0482	up
SIRPB2	4.81427	1.5345	0.0064805	0.0193636	3.39394	2.10243	1.02181	10.5406	15.607	8.7623	up
SLC7A5P1	39.4811	1.53329	2.01e-07	1.26e-06	12.4444	22.0755	18.3926	60.3686	46.8211	60.2408	up
ELOVL6	374.572	1.53035	6.97e-56	4e-54	261.333	223.909	226.842	704.301	698.645	665.935	up
KCNQ5	38.9114	1.52823	3.54e-08	2.45e-07	32.8081	17.8707	28.6107	76.6586	79.8714	88.7183	up
ENO2	514.709	1.52691	1.39e-68	1.05e-66	244.364	229.165	233.994	684.178	693.137	672.507	up
SLAMF7	8.95509	1.52576	0.00462554	0.0142944	3.39394	2.10243	1.02181	10.5406	10.0987	8.7623	up
AC108925.1	115.832	1.52251	1.71e-19	2.88e-18	70.1414	88.3021	83.7884	235.725	223.089	256.297	up
CYP4F11	366.831	1.51757	7.91e-40	2.91e-38	157.252	125.095	156.337	472.409	406.701	388.827	up
ETV5	806.952	1.51669	1.7e-86	1.72e-84	359.757	344.799	314.717	972.606	991.507	957.282	up
TRABD2B	20.9636	1.50277	4.31e-05	0.000196788	7.91919	11.5634	14.3053	41.204	26.6238	43.8115	up
BATF3	56.8933	1.4961	5.36e-09	4.05e-08	28.2828	18.9219	28.6107	67.0763	93.6423	65.7173	up
OTUB2	36.6104	1.4945	3.14e-07	1.93e-06	24.8889	11.5634	23.5016	60.3686	62.4282	60.2408	up
HDAC9	37.0625	1.48802	2.47e-07	1.54e-06	28.2828	15.7682	25.5452	75.7004	78.9533	55.8597	up
PLK3	350.688	1.48707	4.04e-43	1.68e-41	187.798	211.294	177.795	579.731	562.772	488.498	up
DUSP6	137.576	1.47187	5.34e-19	8.73e-18	71.2727	79.8924	86.8538	242.433	206.564	228.915	up
GPRC5A	2605.22	1.47058	5.91e-237	3.58e-234	1743.35	1787.07	1751.38	5072.88	4706.9	4884.98	up
FUT11	320.264	1.47049	2.18e-38	7.68e-37	141.414	193.424	182.904	491.573	496.671	465.497	up
CLIP4	362.647	1.46864	5.27e-41	2.03e-39	173.091	142.965	152.25	434.079	451.686	420.591	up
ELOVL4	327.361	1.46595	4.7e-27	1.11e-25	95.0303	60.9705	88.8974	220.393	239.614	225.629	up
ERFL	38.5702	1.45995	1.55e-05	7.54e-05	9.0505	9.46094	11.2399	37.3711	26.6238	28.4775	up
AC009495.3	7.51271	1.45506	0.016338	0.0435524	0	2.10243	0	8.62409	3.67225	3.28586	up
CTH	770.366	1.44638	3.17e-72	2.61e-70	332.606	367.926	385.222	934.277	1051.18	993.426	up
FADS3	844.872	1.445	2.08e-88	2.2e-86	389.172	377.386	383.179	1043.52	1019.97	1082.14	up
DLGAP1-AS2	144.031	1.43932	2.85e-17	4.17e-16	63.3535	67.2778	87.8756	187.814	243.286	177.437	up
GCLM	5174.28	1.43923	0	0	2396.12	2492.43	2378.77	6612.76	6628.4	6484.1	up
AC133785.1	9.71845	1.43807	0.00146456	0.00503705	7.91919	5.25608	4.08724	20.1229	22.0335	19.7152	up
SPAG4	98.634	1.43606	9.43e-14	1.08e-12	49.7778	52.5608	70.5048	147.568	181.776	155.531	up
CTNNAL1	312.88	1.42926	3.71e-40	1.38e-38	204.768	188.168	172.686	536.61	486.573	513.69	up
RASGEF1A	10.4584	1.42633	0.0027195	0.00884213	2.26263	9.46094	1.02181	16.29	19.2793	13.1435	up
HERC5	145.263	1.42471	1.72e-05	8.35e-05	16.9697	40.9974	11.2399	67.0763	73.4449	69.0031	up
WNT5B	7.25301	1.41931	0.00462841	0.014301	3.39394	5.25608	2.04362	8.62409	21.1154	15.334	up
NUAK1	145.834	1.41606	1.88e-20	3.3e-19	89.3737	90.4046	102.181	264.472	272.664	231.106	up
CELF5	44.9591	1.40851	8.39e-07	4.89e-06	35.0707	17.8707	15.3271	61.3269	56.9198	77.7654	up
AL357079.1	13.2358	1.40703	0.00181425	0.00612995	3.39394	4.20486	5.10905	13.4153	15.607	16.4293	up
ARAP3	79.0265	1.40667	1e-10	9.06e-10	36.202	44.1511	55.1777	112.113	119.348	146.769	up
ADM	520.083	1.40578	2.23e-55	1.26e-53	252.283	271.214	225.82	672.679	674.775	650.601	up
CYP26A1	11.1674	1.39944	0.00192803	0.00647604	5.65656	3.15365	9.19628	22.9976	22.9515	18.6199	up
RDH5	5.6408	1.39842	0.0126689	0.0348686	0	2.10243	1.02181	7.66586	6.42643	5.47644	up
AL161756.1	7.70885	1.39788	0.00652094	0.0194635	1.13131	5.25608	2.04362	12.457	5.50837	21.9058	up
ITGB3	36.3833	1.38747	4.78e-07	2.88e-06	23.7576	22.0755	33.7197	85.2827	67.0185	73.3843	up
PICART1	15.4428	1.38207	0.00101851	0.00362304	3.39394	5.25608	8.17448	18.2064	16.5251	21.9058	up
MFNG	51.8416	1.37631	1.33e-07	8.58e-07	24.8889	21.0243	34.7415	68.0345	67.9366	89.8136	up
HMOX1	981.467	1.36892	2.29e-72	1.9e-70	477.414	473.047	437.334	1088.55	1238.47	1276.01	up
L1CAM	84.7302	1.35845	1.14e-10	1.02e-09	47.5151	45.2023	43.9378	115.946	107.413	143.483	up
PIM1	629.411	1.356	8.39e-68	6.26e-66	371.071	339.543	344.35	893.073	941.013	877.326	up
KLHL2P1	23.0565	1.35438	0.000212451	0.000860674	19.2323	12.6146	5.10905	39.2875	25.7057	46.0021	up
CDKN1A	1001.8	1.35433	5.77e-44	2.45e-42	200.242	163.99	157.359	435.038	480.146	423.876	up
SLCO2A1	300.675	1.35046	1.51e-38	5.35e-37	225.131	239.677	239.103	585.48	632.544	594.741	up
MIR210HG	37.6621	1.3496	1.17e-06	6.65e-06	22.6263	27.3316	21.458	67.0763	59.674	71.1937	up
ETV4	511.864	1.34562	3.57e-60	2.28e-58	373.333	354.26	329.023	860.493	922.652	916.756	up
ANKLE1	211.446	1.34179	3.31e-28	8.21e-27	151.596	141.914	148.162	366.045	370.897	398.685	up
AL354872.2	6.88231	1.34075	0.00736421	0.021677	4.52525	1.05122	2.04362	13.4153	10.0987	9.85759	up
ANK1	9.67416	1.3402	0.00392284	0.012349	7.91919	1.05122	4.08724	12.457	16.5251	19.7152	up
LINC01285	78.2958	1.3401	7.38e-11	6.71e-10	47.5151	72.5339	51.0905	176.315	135.873	140.197	up
PRR7-AS1	50.3768	1.33777	6.4e-06	3.33e-05	22.6263	11.5634	13.2835	35.4546	47.7392	48.1927	up
HMGCS1	3362	1.33764	2.63e-225	1.38e-222	1746.75	1931.08	1751.38	4570.77	4660.08	4501.63	up
ERO1A	2383.35	1.33525	2.88e-195	1.05e-192	1271.6	1359.22	1269.09	3249.37	3343.58	3265.05	up
HRH1	114.667	1.33391	4.87e-14	5.7e-13	64.4848	57.8169	60.2868	158.108	155.152	161.007	up
TRIM16L	1997.37	1.33329	1.3e-153	3.05e-151	1037.41	1076.45	1063.7	2635.14	2805.6	2582.69	up
FADS1	869.183	1.33223	3.28e-88	3.42e-86	595.071	567.657	613.086	1454.6	1461.55	1577.21	up
AC018978.1	18.7581	1.32694	0.000149101	0.000620086	14.7071	16.8195	11.2399	41.204	45.9031	37.2398	up
FBXO27	53.9162	1.32573	1e-06	5.78e-06	16.9697	27.3316	18.3926	64.2016	50.4934	55.8597	up
GJA3	163.397	1.32556	1.61e-09	1.29e-08	26.0202	23.1267	22.4798	54.6193	67.9366	65.7173	up
LINC01589	20.4053	1.3199	0.000200124	0.000814649	6.78788	18.9219	14.3053	39.2875	33.9683	44.9068	up
PHLDB2	629.453	1.319	4e-74	3.39e-72	444.606	477.252	478.207	1169.04	1176.95	1166.48	up
PDK4	13.6313	1.31258	0.00244897	0.00803118	5.65656	4.20486	5.10905	18.2064	16.5251	15.334	up
SLC16A3	1071.6	1.311	1.16e-102	1.52e-100	797.576	821	856.276	2041.99	2128.98	1991.23	up
GADD45A	2972.19	1.30823	1.73e-177	5.09e-175	1345.13	1335.04	1292.59	3291.53	3438.14	3118.28	up
CNTD2	235.199	1.3068	9.68e-24	2.01e-22	107.475	105.122	103.203	273.096	259.811	260.679	up
RCAN2	183.5	1.30678	4.26e-22	8.07e-21	114.263	125.095	103.203	279.804	299.288	282.584	up
RGS20	43.6112	1.3061	8.14e-06	4.15e-05	9.0505	25.2292	30.6543	53.661	68.8546	55.8597	up
LONRF1	115.668	1.30441	1.04e-13	1.18e-12	56.5656	67.2778	54.1559	145.651	161.579	145.673	up
IL18	623.148	1.30269	2.06e-51	1.06e-49	251.151	285.931	260.561	616.144	683.038	684.555	up
LAMA3	141.403	1.30255	1.44e-13	1.62e-12	69.0101	49.4071	78.6793	174.398	142.3	186.199	up
COL12A1	963.293	1.30226	7.41e-71	5.87e-69	544.161	551.888	572.213	1502.51	1248.56	1386.63	up
NEDD9	897.923	1.30079	1.75e-24	3.78e-23	625.616	712.724	508.861	1626.12	1488.18	1512.59	up
ABLIM3	11.2349	1.2998	0.00241808	0.00794868	6.78788	6.3073	5.10905	20.1229	18.3612	21.9058	up
ERRFI1	1665.73	1.29838	2.7e-112	4.33e-110	1075.88	1009.17	954.37	2394.62	2465.91	2635.26	up
ST3GAL3	58.6093	1.29496	1.27e-08	9.19e-08	32.8081	32.5877	37.8069	84.3245	86.2978	97.4806	up
ENOX1	132.391	1.29378	2.3e-15	2.96e-14	81.4545	110.378	77.6575	219.435	215.744	244.249	up
ATF3	530.636	1.29311	5.9e-30	1.56e-28	149.333	142.965	176.773	351.671	455.359	355.969	up
APLN	12.6658	1.29166	0.00317108	0.0101605	5.65656	3.15365	4.08724	12.457	15.607	15.334	up
SORCS2	93.384	1.28545	1.64e-09	1.31e-08	63.3535	58.8681	75.6139	197.396	161.579	146.769	up
ULBP1	226.043	1.28434	3.16e-18	4.92e-17	96.1616	74.6363	83.7884	178.231	226.761	227.82	up
CAV1	1868.74	1.28122	1.2e-155	2.94e-153	1276.12	1367.63	1257.85	3198.58	3187.51	3116.09	up
KCTD15	787.911	1.27864	5.62e-69	4.31e-67	564.525	501.43	576.3	1357.82	1374.34	1269.44	up
TNFSF9	211.691	1.27828	3.1e-22	5.93e-21	99.5555	117.736	117.508	280.762	270.828	276.013	up
PLEKHG1	51.5846	1.27697	3.04e-06	1.65e-05	12.4444	27.3316	28.6107	58.4522	57.8379	65.7173	up
GATA6	259.124	1.2748	3.4e-27	8.06e-26	144.808	154.529	175.751	368.92	387.422	411.828	up
BVES	152.021	1.27354	7.47e-17	1.06e-15	74.6666	75.6875	95.0283	201.229	197.383	210.295	up
AL161431.1	13.5924	1.27164	0.00118414	0.00414984	9.0505	9.46094	9.19628	18.2064	32.1322	33.9539	up
CCDC71L	1872.31	1.27103	1.27e-169	3.42e-167	1425.45	1422.3	1456.08	3443.89	3479.45	3487.4	up
TOX2	123.536	1.26718	1.11e-13	1.25e-12	57.697	62.0217	71.5267	161.941	161.579	151.15	up
FBXW10	22.6159	1.26632	0.00109632	0.00386793	5.65656	6.3073	8.17448	18.2064	26.6238	15.334	up
SLC2A14	22.5987	1.26003	0.000191029	0.000781064	18.101	11.5634	14.3053	50.7863	28.4599	42.7162	up
IGFBP6	76.4446	1.25934	8.6e-09	6.37e-08	35.0707	84.0973	57.2213	151.401	154.234	140.197	up
SERPINB5	209.19	1.25691	2.26e-20	3.94e-19	108.606	126.146	98.0937	287.47	280.009	240.963	up
JCAD	39.7267	1.25594	9.56e-05	0.000410784	5.65656	13.6658	16.349	42.1622	30.296	25.1916	up
PNPLA3	126.032	1.2556	6.1e-14	7.07e-13	88.2424	83.0461	56.1995	180.148	193.711	182.913	up
CLGN	138.294	1.25279	7.7e-15	9.53e-14	63.3535	68.329	69.483	157.15	167.087	168.674	up
CRISPLD2	709.602	1.25124	8.93e-59	5.5e-57	405.01	380.54	393.397	879.657	962.129	981.378	up
ANGPTL4	17.8756	1.24713	0.000719873	0.00264663	6.78788	22.0755	9.19628	40.2458	34.8863	35.0492	up
CARMIL2	25.67	1.24574	0.000287978	0.0011365	13.5758	5.25608	14.3053	36.4128	24.7877	30.6681	up
IGFL1	40.7617	1.24488	1.3e-06	7.42e-06	28.2828	29.434	37.8069	73.7839	92.7242	77.7654	up
ATP2B4	875.594	1.24458	6.54e-56	3.77e-54	546.424	501.43	611.042	1444.06	1198.07	1315.44	up
COL4A1	28.2023	1.24416	0.000261548	0.00104131	7.91919	11.5634	10.2181	25.8723	33.0502	23.001	up
KRT16P6	85.0232	1.24328	1.98e-11	1.9e-10	59.9596	67.2778	83.7884	161.941	180.858	176.341	up
GAREM2	36.109	1.24312	5.48e-06	2.87e-05	24.8889	18.9219	32.6979	63.2433	60.5921	74.4796	up
SBK2	4.88287	1.24216	0.0097549	0.0277378	4.52525	2.10243	0	5.7494	22.9515	7.66702	up
JAG1	884.98	1.2383	1.98e-54	1.09e-52	569.05	500.379	539.515	1240.91	1199.91	1380.06	up
GFPT2	217.377	1.23701	2.09e-20	3.66e-19	101.818	108.275	99.1155	242.433	229.515	271.631	up
WFDC3	14.7116	1.23328	0.0018618	0.00627643	7.91919	5.25608	17.3708	38.3293	36.7225	17.5246	up
MGLL	703.882	1.23298	3.33e-63	2.26e-61	513.616	443.613	457.771	1121.13	1148.5	1067.91	up
PFKFB3	1452.06	1.22589	8.36e-91	9.21e-89	785.131	826.256	802.12	1883.89	2034.42	1742.6	up
UCKL1-AS1	56.7678	1.22578	6.82e-06	3.53e-05	27.1515	9.46094	20.4362	54.6193	44.067	46.0021	up
AC008063.1	25.374	1.2242	0.000163075	0.000675596	18.101	11.5634	20.4362	58.4522	31.2141	44.9068	up
LINC02492	37.4682	1.22361	7.34e-06	3.78e-05	24.8889	29.434	26.567	58.4522	78.9533	69.0031	up
AC245052.4	24.3206	1.22299	0.000493083	0.00186915	9.0505	14.717	12.2617	41.204	37.6405	20.8105	up
PRELID3A	396.689	1.22287	3.03e-39	1.09e-37	252.283	260.702	241.147	566.315	583.887	626.505	up
SAMD4A	406.782	1.22047	1.34e-31	3.81e-30	276.04	271.214	245.234	659.264	602.248	603.504	up
LINC00431	13.5755	1.21987	0.00170089	0.00578119	6.78788	6.3073	11.2399	21.0811	22.0335	29.5728	up
SAMD12-AS1	27.4911	1.21817	0.000116084	0.000492164	19.2323	19.9731	15.3271	45.9952	54.1656	43.8115	up
CASP16P	6.6616	1.21757	0.010342	0.0292017	1.13131	5.25608	0	14.3735	8.26255	9.85759	up
GRIK2	130.029	1.2151	1.06e-12	1.13e-11	73.5353	81.9948	108.312	212.728	232.27	187.294	up
P4HA1	1109.08	1.21415	8.41e-82	8.08e-80	496.646	509.84	503.752	1131.67	1183.38	1204.82	up
ACSL4	1221.79	1.20891	7.54e-61	4.89e-59	645.98	802.078	701.983	1713.32	1571.72	1717.41	up
AC025442.2	10.6254	1.20816	0.00537483	0.0163214	7.91919	4.20486	2.04362	10.5406	23.8696	13.1435	up
VEGFA	2553.37	1.20242	1.3e-141	2.71e-139	1782.95	1796.53	1903.63	4162.56	4033.96	4465.49	up
OSBPL6	467.132	1.19773	1.48e-40	5.61e-39	237.576	254.394	247.278	568.232	585.723	554.216	up
HK2	1962.26	1.19764	1.39e-152	3.17e-150	1186.75	1211	1184.28	2776	2705.53	2752.46	up
PALD1	105.05	1.19399	7.54e-12	7.49e-11	75.798	91.4558	81.7448	173.44	182.694	234.392	up
IDI2-AS1	24.9071	1.1918	0.000423049	0.00162494	12.4444	11.5634	10.2181	23.9558	25.7057	42.7162	up
TCAF2	92.9757	1.19066	1.33e-10	1.18e-09	58.8283	59.9193	47.0032	129.361	123.02	140.197	up
KRT17	3573.25	1.18997	2.56e-152	5.77e-150	3188.04	2953.92	2956.09	6869.57	7340.82	6580.49	up
SGTB	245.145	1.18964	2.81e-21	5.12e-20	138.02	138.76	116.486	309.509	313.977	284.775	up
MORN4	155.976	1.18733	1.01e-14	1.25e-13	74.6666	74.6363	78.6793	170.565	194.629	166.484	up
AKNA	132.567	1.18491	1.07e-12	1.14e-11	74.6666	88.3021	105.246	226.143	187.285	216.867	up
CHAC1	536.351	1.18465	1.77e-36	5.86e-35	228.525	229.165	258.518	499.239	544.411	603.504	up
CCNB1IP1	1777.66	1.17819	5.94e-107	8.47e-105	1297.62	1337.15	1279.31	2770.25	3152.62	2958.37	up
MYO1B	2914.94	1.17549	4.27e-204	1.93e-201	1983.19	2039.36	1985.38	4579.39	4546.24	4463.3	up
MSMO1	4466.01	1.17288	8.1e-181	2.58e-178	1910.79	2135.02	2070.19	4542.98	4729.85	4544.35	up
ME1	1717.98	1.17219	2.33e-105	3.23e-103	899.394	1029.14	921.672	2196.27	2103.28	2145.67	up
FTH1P2	23.6894	1.17092	0.000207572	0.000842316	12.4444	17.8707	16.349	44.0787	41.3128	35.0492	up
SLC24A4	11.772	1.17089	0.00842346	0.0243552	1.13131	5.25608	2.04362	10.5406	7.34449	13.1435	up
ANXA3	1427.8	1.17079	1.56e-106	2.21e-104	1156.2	1097.47	1022.83	2446.37	2509.98	2433.73	up
MYO7A	35.3104	1.17044	0.000351539	0.0013687	9.0505	10.5122	11.2399	35.4546	21.1154	24.0963	up
MXRA7	165.819	1.16975	2.95e-17	4.31e-16	116.525	104.07	110.355	262.556	247.877	248.63	up
AMIGO2	296.101	1.16508	7.06e-27	1.66e-25	221.737	228.114	219.689	475.283	504.934	541.072	up
GJB3	750.347	1.16395	2.79e-62	1.86e-60	532.848	497.225	555.864	1134.55	1212.76	1225.63	up
ANKZF1	839.674	1.16203	8.44e-71	6.65e-69	553.212	535.069	569.148	1203.54	1258.66	1263.96	up
MILR1	4.40344	1.162	0.0110721	0.0310283	2.26263	1.05122	3.06543	16.29	7.34449	8.7623	up
SPRY2	606.743	1.16096	5.54e-53	2.98e-51	420.848	398.411	439.378	951.525	947.44	932.09	up
ESPNP	10.9709	1.15983	0.0042702	0.0133166	6.78788	7.35851	4.08724	15.3317	22.0335	18.6199	up
CALB2	77.7167	1.15869	1.19e-08	8.69e-08	47.5151	65.1754	56.1995	135.111	145.972	113.91	up
TMEFF1	4.70443	1.158	0.0111826	0.0313064	0	2.10243	4.08724	14.3735	9.18062	8.7623	up
CSTA	61.8741	1.15425	1.93e-06	1.08e-05	33.9394	21.0243	34.7415	79.5333	53.2476	82.1466	up
KLK10	1407.94	1.15412	7.02e-112	1.11e-109	1259.15	1238.33	1211.87	2694.55	2856.09	2721.79	up
P4HA2	702.251	1.15277	7.67e-44	3.24e-42	325.818	323.774	329.023	701.426	686.71	808.322	up
TMEM97	1037.9	1.15172	1.32e-70	1.04e-68	678.788	747.414	690.743	1510.17	1677.3	1535.59	up
ARNTL2	277.101	1.15151	6.36e-23	1.26e-21	141.414	145.068	157.359	334.423	328.666	338.444	up
RELB	422.919	1.15047	4.95e-38	1.73e-36	324.687	295.392	291.216	645.849	699.563	692.222	up
AP3B2	39.9344	1.14928	0.00108243	0.00382651	10.1818	10.5122	4.08724	18.2064	12.8529	36.1445	up
ACTBL2	8.10243	1.14396	0.00797323	0.0232196	7.91919	5.25608	1.02181	15.3317	12.8529	23.001	up
GPX3	10.1191	1.14385	0.0045533	0.0141003	9.0505	6.3073	5.10905	25.8723	22.0335	14.2387	up
MANCR	17.5687	1.14027	0.00155883	0.0053329	10.1818	21.0243	8.17448	44.0787	35.8044	27.3822	up
CACNB1	173.156	1.14004	2.28e-16	3.14e-15	117.657	132.453	131.813	279.804	288.271	292.442	up
AL590004.3	38.9163	1.13692	2.83e-05	0.000132703	20.3636	26.2804	28.6107	67.0763	45.9031	70.0984	up
CD177	8.41703	1.13424	0.00698079	0.0206865	1.13131	6.3073	9.19628	20.1229	16.5251	19.7152	up
CUEDC1	200.961	1.13356	4.1e-15	5.18e-14	95.0303	89.3533	112.399	191.647	217.581	259.583	up
AC009236.1	12.7678	1.13095	0.00360761	0.0114402	6.78788	6.3073	10.2181	19.1647	31.2141	17.5246	up
LY6K	545.218	1.13071	8.84e-37	2.96e-35	408.404	454.125	433.247	882.532	1062.2	915.661	up
DUSP4	1051.24	1.13055	1.2e-66	8.72e-65	915.232	740.056	833.796	1843.64	1817.76	1807.23	up
RFLNB	37.2825	1.12856	0.000116866	0.000495113	14.7071	12.6146	22.4798	37.3711	46.8211	38.3351	up
DNAH11	436.211	1.12757	4.29e-37	1.46e-35	322.424	314.314	320.848	735.923	675.693	696.603	up
GLI3	278.263	1.12457	3.11e-23	6.25e-22	178.747	189.219	179.838	441.745	362.634	407.447	up
IZUMO1	23.8335	1.12436	0.00214173	0.00711988	3.39394	6.3073	11.2399	22.9976	17.4432	17.5246	up
CYP51A1	306.662	1.12175	1.07e-24	2.34e-23	191.192	181.86	211.515	439.829	447.096	400.875	up
AL513534.2	8.22531	1.12113	0.00803082	0.0233723	5.65656	3.15365	3.06543	15.3317	14.689	9.85759	up
PHLDA1	552.75	1.12021	1.72e-41	6.77e-40	429.899	396.308	419.964	994.645	851.961	878.421	up
CD55	839.666	1.1173	5.38e-48	2.58e-46	448	465.689	537.472	999.437	1156.76	1013.14	up
SCEL	9.92595	1.1156	0.0172591	0.0456066	0	0	3.06543	4.79116	5.50837	6.57173	up
OSMR	1278.13	1.11481	1.14e-87	1.18e-85	773.818	815.743	788.837	1748.77	1663.53	1760.13	up
BMPR1B	27.8187	1.11401	0.000366779	0.00142375	28.2828	16.8195	10.2181	47.9116	51.4115	37.2398	up
KCNK1	576.624	1.11356	1.77e-42	7.21e-41	328.081	344.799	334.132	685.136	734.449	777.654	up
ACP7	92.3829	1.11244	3.13e-09	2.42e-08	57.697	53.612	73.5703	133.194	156.07	127.053	up
DAPK1	470.847	1.11222	9.46e-35	2.97e-33	276.04	314.314	295.303	663.097	594.904	676.888	up
TRIM36	106.912	1.11217	0.000938361	0.00337257	9.0505	7.35851	4.08724	22.9976	16.5251	12.0482	up
SPRY4	269.34	1.11105	6.93e-22	1.3e-20	173.091	174.502	169.62	399.583	340.601	394.304	up
PROC	86.6833	1.10842	3.4e-07	2.09e-06	59.9596	31.5365	36.7851	74.7421	100.987	116.101	up
RAB3IL1	245.25	1.10413	2.27e-21	4.15e-20	174.222	213.397	207.427	395.75	459.949	444.687	up
GOLGA8A	367.785	1.10193	5.62e-23	1.12e-21	237.576	255.445	238.082	600.812	455.359	535.596	up
KIF21B	656.105	1.10188	1.08e-39	3.96e-38	399.353	361.618	465.945	906.488	829.928	921.137	up
HELT	5.94022	1.09643	0.0142491	0.0386385	2.26263	0	1.02181	1.91647	4.59031	14.2387	up
ACAT2	5031.49	1.09299	1.93e-200	7.79e-198	3449.37	3490.04	3355.62	7243.28	7616.24	7119.37	up
SLC7A5	10728.5	1.08995	1.35e-210	6.41e-208	5830.79	5899.42	6225.88	12440.7	12832.7	12956.2	up
PKD1P6	165.314	1.08518	8.23e-14	9.44e-13	83.7171	110.378	94.0065	220.393	195.547	211.391	up
STK39	259.175	1.08474	9.34e-21	1.66e-19	188.929	180.809	185.969	363.17	406.701	427.162	up
FKBP9P1	33.9974	1.0827	8.91e-05	0.00038461	21.4949	31.5365	20.4362	45.9952	61.5101	65.7173	up
AC011447.7	39.2095	1.08033	9.56e-05	0.000410854	16.9697	21.0243	36.7851	58.4522	55.0837	63.5267	up
STARD4	522.73	1.08005	5.51e-29	1.4e-27	214.949	272.265	290.194	590.271	533.394	541.072	up
PKD1	1306.4	1.07941	2.83e-47	1.33e-45	773.818	689.598	876.712	1700.86	1490.93	1788.61	up
ALDH1A3	6179.41	1.07874	1.11e-233	6.5e-231	5501.57	5327.56	5410.48	11654	11618.1	11059.1	up
SLC16A13	410.281	1.07576	1.64e-27	3.94e-26	270.384	245.985	274.867	561.524	561.854	562.978	up
SQLE	4953.3	1.07508	6.92e-200	2.74e-197	2709.49	2796.23	2809.98	5693.82	5968.32	5888.27	up
CDA	11.9849	1.07306	0.0044585	0.0138302	11.3131	5.25608	11.2399	35.4546	22.9515	19.7152	up
AXL	14.6022	1.0718	0.00388549	0.0122414	10.1818	11.5634	6.13086	36.4128	25.7057	14.2387	up
FAM24B	45.8868	1.07129	1.38e-05	6.77e-05	27.1515	27.3316	37.8069	78.5751	74.363	56.955	up
SMIM2-AS1	55.4134	1.07066	1.2e-05	5.96e-05	30.5454	24.178	57.2213	82.408	78.0352	95.29	up
AC027031.2	154.709	1.06634	2.95e-11	2.79e-10	65.6161	70.4315	85.832	160.025	139.545	181.818	up
NR4A1	276.616	1.06441	7.86e-16	1.05e-14	117.657	119.839	113.421	238.6	259.811	249.726	up
CCT6P1	125.096	1.061	3.62e-11	3.39e-10	75.798	88.3021	96.0501	176.315	194.629	189.485	up
LPIN1	1208.52	1.0539	1.84e-64	1.28e-62	548.687	566.605	623.304	1204.5	1172.36	1255.2	up
PAX9	37.614	1.05347	0.000474234	0.00180475	16.9697	14.717	37.8069	48.8699	52.3295	65.7173	up
RHBDL3	59.7103	1.05324	3.73e-06	2e-05	37.3333	26.2804	39.8506	65.1598	85.3797	78.8607	up
KIF3C	451.355	1.05318	6.92e-31	1.9e-29	234.182	264.906	233.994	503.072	514.115	519.166	up
TLCD3A	475.909	1.05218	4.58e-35	1.45e-33	359.757	352.157	380.113	759.878	769.336	753.558	up
CYP4F3	189.642	1.05167	4.04e-12	4.1e-11	72.404	87.2509	65.3958	160.983	155.152	163.198	up
PLIN2	1586.98	1.04931	1.13e-96	1.33e-94	1297.62	1326.63	1229.24	2578.6	2743.17	2672.5	up
AC145098.2	65.3472	1.0491	5.92e-05	0.000264203	16.9697	15.7682	37.8069	62.2851	38.5586	61.3361	up
COL23A1	44.6181	1.04542	6.27e-05	0.000279113	29.4141	29.434	19.4144	51.7446	75.2811	49.288	up
HHEX	94.2007	1.04459	1.84e-08	1.31e-07	67.8788	62.0217	47.0032	115.946	141.381	121.577	up
LARP6	319.474	1.0439	7.58e-22	1.42e-20	173.091	173.451	203.34	354.546	392.012	404.161	up
TFRC	10749.5	1.04322	3.51e-271	2.73e-268	6893.09	7085.19	7033.11	14872.7	14325.4	14151.1	up
ZNF404	190.635	1.04116	3.06e-11	2.89e-10	67.8788	68.329	64.374	123.612	142.3	159.912	up
SMIM10L2B	7.55314	1.04113	0.0125374	0.0345675	1.13131	3.15365	3.06543	11.4988	2.75418	16.4293	up
ALKBH6	49.416	1.04099	1.37e-05	6.72e-05	36.202	28.3828	28.6107	77.6168	57.8379	71.1937	up
TNFRSF10A	378.409	1.04073	3.06e-24	6.54e-23	178.747	195.526	224.798	415.873	425.981	407.447	up
ADCY7	223.871	1.04008	4.43e-18	6.84e-17	166.303	179.758	184.947	372.752	353.454	385.541	up
MXI1	702.574	1.03881	2.42e-48	1.17e-46	504.565	495.123	534.406	1107.72	1042.92	1018.62	up
NMNAT2	53.7366	1.03869	4.24e-06	2.25e-05	48.6464	31.5365	41.8942	96.7815	88.1339	82.1466	up
HSD17B7	589.695	1.03488	8.51e-40	3.12e-38	395.959	385.796	414.855	849.952	837.272	779.845	up
SPHK1	500.609	1.03379	1.37e-29	3.58e-28	349.576	288.033	319.826	677.47	705.989	590.36	up
C5AR1	52.7147	1.03252	0.00054151	0.00203562	5.65656	13.6658	14.3053	30.6634	23.8696	25.1916	up
NPAS2	537.295	1.03172	7.31e-39	2.6e-37	366.545	394.206	380.113	786.709	808.812	752.463	up
NPIPA9	5.35869	1.02404	0.0129984	0.0356485	1.13131	1.05122	3.06543	4.79116	13.7709	8.7623	up
ZNF829	323.549	1.02278	1.03e-22	2.02e-21	216.081	230.216	214.58	423.539	478.31	457.83	up
SLC1A1	528.239	1.01794	5.89e-37	2e-35	352.97	370.028	380.113	720.591	762.909	768.892	up
SDAD1P1	65.8419	1.01732	6.04e-05	0.000269193	14.7071	25.2292	23.5016	41.204	56.9198	42.7162	up
ZFP28	408.783	1.01541	1.05e-26	2.46e-25	236.444	230.216	245.234	453.244	503.098	498.356	up
HS6ST2	270.74	1.01493	3e-21	5.44e-20	231.919	235.472	202.318	434.079	470.966	465.497	up
SLC1A4	930.446	1.01435	2.01e-42	8.14e-41	403.879	370.028	387.266	770.419	827.174	759.035	up
SUN3	593.655	1.00988	4.31e-37	1.47e-35	463.838	427.845	408.724	932.36	862.978	837.895	up
SC5D	5746.16	1.00968	6.09e-173	1.66e-170	2848.65	3024.35	2876.39	5809.76	6074.81	5751.36	up
DHCR7	11969.3	1.00959	2.67e-259	1.85e-256	7222.3	7044.2	7133.25	14011.3	14846	14266.1	up
SEC14L2	465.054	1.00911	9.28e-28	2.25e-26	336	274.367	312.674	626.684	623.364	624.314	up
VGF	77.5949	1.00717	7.87e-06	4.02e-05	31.6768	33.6389	29.6325	73.7839	51.4115	79.956	up
KCNG3	33.3122	1.00644	0.000677149	0.00249997	14.7071	23.1267	13.2835	30.6634	36.7225	51.4785	up
EGLN3	1472.84	1.00625	9.35e-76	8.1e-74	1253.49	1158.44	1097.42	2350.54	2419.09	2294.63	up
ALDH1L2	2034.99	1.00585	5.51e-81	5.18e-79	1314.59	1407.58	1500.02	2950.4	2722.05	2840.08	up
RASSF8	750.324	1.0057	1.83e-44	7.91e-43	455.919	502.481	476.163	948.65	970.391	980.283	up
LINC01714	6.84606	1.00558	0.0121629	0.0336622	6.78788	1.05122	2.04362	9.58233	15.607	10.9529	up
LINC01619	6.1556	1.00457	0.0128106	0.0352088	3.39394	3.15365	2.04362	12.457	11.0167	8.7623	up
GJB5	309.753	1.0026	8.48e-24	1.77e-22	271.515	242.831	270.779	531.819	552.673	504.928	up
SLC26A6	805.299	1.00231	3.76e-42	1.5e-40	604.121	585.527	553.821	1170.96	1091.58	1253.01	up
STAMBPL1	285.324	1.00101	7.7e-18	1.17e-16	188.929	202.885	184.947	360.295	415.882	396.494	up
ARID3B	131.856	1.00091	3.51e-09	2.71e-08	65.6161	53.612	64.374	113.071	134.955	132.53	up
NPHP1	85.1557	1.00011	5.83e-07	3.47e-06	52.0404	47.3047	64.374	113.071	112.004	120.482	up
FLVCR2	132.091	-1.0002	3e-09	2.33e-08	150.465	128.248	138.966	63.2433	76.1991	61.3361	down
SELENOW	2779.76	-1.00033	2.28e-137	4.66e-135	4017.29	4039.82	4006.51	1966.29	2070.23	1975.9	down
H4C9	149.253	-1.00084	2.47e-11	2.35e-10	246.626	223.909	201.296	109.239	125.774	89.8136	down
S100A7A	164.193	-1.00251	3.05e-14	3.63e-13	346.182	322.723	314.717	169.607	167.087	143.483	down
RAP1GAP	281.975	-1.00332	4.94e-17	7.14e-16	339.394	293.289	351.502	157.15	141.381	186.199	down
SFXN2	159.395	-1.0038	7.32e-11	6.66e-10	259.071	212.346	231.951	108.28	91.8062	142.387	down
MAP2K6	26.1169	-1.0067	0.000643444	0.00238421	56.5656	36.7926	54.1559	21.0811	14.689	28.4775	down
TSC22D3	3138.87	-1.0076	4.21e-125	7.56e-123	5152	5174.08	5296.04	2505.78	2563.23	2691.12	down
SLC15A2	11.9665	-1.00889	0.00972908	0.0276724	6.78788	14.717	15.3271	0.958233	4.59031	6.57173	down
PRADC1	311.357	-1.01143	7.8e-19	1.26e-17	314.505	337.44	360.699	137.027	175.35	184.008	down
FAM167B	41.3476	-1.01151	0.000112586	0.000478695	76.9293	69.3802	86.8538	24.914	48.6573	30.6681	down
SCNN1B	22.1564	-1.01208	0.00247904	0.00812156	23.7576	15.7682	38.8288	10.5406	9.18062	12.0482	down
MYORG	637.252	-1.01571	1.87e-31	5.31e-30	626.747	559.247	669.285	298.01	313.059	299.014	down
TYMSOS	85.2092	-1.01597	6.44e-08	4.31e-07	134.626	156.631	165.533	69.951	87.2159	58.0503	down
LINC01132	64.1612	-1.01614	1.02e-06	5.87e-06	128.97	135.607	113.421	68.0345	58.7559	49.288	down
ADIRF-AS1	168.566	-1.01617	2.14e-12	2.22e-11	268.121	240.728	209.471	114.988	125.774	104.052	down
SESN3	145.14	-1.01644	5.19e-08	3.5e-07	81.4545	100.917	86.8538	46.9534	31.2141	50.3832	down
LYRM9	10.8415	-1.01698	0.00914759	0.0262184	22.6263	7.35851	15.3271	7.66586	5.50837	1.09529	down
VASN	351.611	-1.01859	1.45e-20	2.57e-19	363.151	315.365	370.917	190.688	160.661	158.817	down
TNS1	530.126	-1.02063	2.26e-31	6.33e-30	785.131	818.897	837.884	423.539	349.781	421.686	down
PPP1R3C	629.708	-1.02169	3.32e-40	1.24e-38	974.06	1071.19	1059.62	549.067	476.474	493.975	down
AC092164.1	14.5114	-1.0237	0.00553158	0.0167501	24.8889	23.1267	18.3926	5.7494	15.607	2.19058	down
CX3CL1	1229.32	-1.02431	6.86e-66	4.93e-64	1557.82	1698.76	1680.88	816.414	805.14	796.274	down
FMO4	50.3994	-1.02535	2.45e-05	0.00011605	62.2222	70.4315	86.8538	34.4964	41.3128	23.001	down
ARHGEF39	387.487	-1.02601	1.06e-27	2.57e-26	529.454	606.552	611.042	286.512	280.009	282.584	down
ERMAP	307.302	-1.02868	2.23e-25	4.95e-24	510.222	527.71	517.036	238.6	257.057	258.488	down
CD59	8173.15	-1.02922	1.77e-227	1.01e-224	10582.3	10594.2	10422.5	5232.91	5244.89	4986.85	down
PLAU	426.44	-1.0293	2.81e-28	6.98e-27	764.767	794.719	684.612	362.212	354.372	372.398	down
CERS4	1238.19	-1.02988	1.22e-76	1.09e-74	2061.25	1980.49	1970.05	1012.85	991.507	923.328	down
AC103957.2	79.2764	-1.0305	1.26e-08	9.15e-08	152.727	163.99	144.075	72.8257	72.5269	71.1937	down
SLC4A8	85.0172	-1.03165	1.37e-08	9.94e-08	125.576	118.787	138.966	60.3686	61.5101	58.0503	down
C1GALT1C1L	25.2325	-1.0326	0.000847156	0.00306807	46.3838	29.434	34.7415	12.457	19.2793	14.2387	down
AC080080.1	5.26735	-1.03706	0.012127	0.0335773	2.26263	6.3073	18.3926	0.958233	3.67225	0	down
AC099343.4	31.6435	-1.03737	0.00021758	0.000879064	44.1212	47.3047	54.1559	26.8305	14.689	21.9058	down
TOLLIP-AS1	14.7228	-1.03937	0.00360921	0.0114434	19.2323	29.434	26.567	11.4988	9.18062	7.66702	down
SYNC	16.543	-1.04236	0.0036434	0.0115405	19.2323	19.9731	18.3926	8.62409	5.50837	7.66702	down
DCXR	1046.81	-1.04444	1.04e-54	5.77e-53	1328.16	1299.3	1381.49	669.805	683.038	577.217	down
IL17RC	515.875	-1.04446	1.13e-30	3.08e-29	635.798	635.986	559.952	281.72	328.666	267.25	down
SEPSECS-AS1	20.3156	-1.04449	0.00426718	0.0133099	15.8384	22.0755	12.2617	3.83293	10.0987	4.38115	down
SIDT1	33.9958	-1.04546	0.00014884	0.000619266	54.303	42.0486	41.8942	19.1647	22.9515	17.5246	down
MYCN	86.6261	-1.04733	9.06e-09	6.7e-08	156.121	146.119	194.144	76.6586	83.5436	70.0984	down
MZB1	6.64727	-1.04803	0.0100988	0.0286023	16.9697	17.8707	9.19628	3.83293	1.83612	6.57173	down
TNS4	314.723	-1.05129	2.7e-23	5.44e-22	565.656	638.088	575.279	248.182	310.305	289.156	down
IL1R1	536.268	-1.05166	8.34e-33	2.49e-31	638.06	640.19	626.369	328.674	264.402	320.919	down
LINC01182	153.41	-1.05358	2.05e-13	2.28e-12	278.303	326.928	262.605	140.86	118.43	150.054	down
CLIC5	133.892	-1.05428	4.08e-13	4.45e-12	254.545	265.958	231.951	117.863	119.348	116.101	down
MYLIP	504.43	-1.05556	3.9e-32	1.14e-30	574.707	505.635	518.057	261.597	246.959	254.107	down
UNC5B-AS1	23.3616	-1.05776	0.000461811	0.00176258	48.6464	44.1511	43.9378	24.914	15.607	16.4293	down
ZNF233	46.7007	-1.05829	0.000125127	0.000526934	40.7273	47.3047	54.1559	14.3735	33.0502	13.1435	down
GJC3	13.6654	-1.05849	0.00340704	0.0108581	28.2828	28.3828	22.4798	6.70763	13.7709	8.7623	down
PDCD4	1638.41	-1.05863	1.25e-101	1.61e-99	2338.42	2286.39	2430.88	1106.76	1109.02	1165.39	down
CD6	11.6857	-1.05905	0.0056802	0.01716	23.7576	19.9731	14.3053	5.7494	4.59031	9.85759	down
VAV1	85.5434	-1.05926	9.38e-09	6.92e-08	141.414	119.839	132.835	59.4104	61.5101	60.2408	down
MISP3	87.0229	-1.05983	3.04e-09	2.36e-08	143.677	150.324	148.162	72.8257	72.5269	58.0503	down
AP002761.4	214.671	-1.05984	5.74e-18	8.81e-17	372.202	361.618	434.269	196.438	179.022	175.246	down
GPD1L	1032.52	-1.06131	4.06e-71	3.26e-69	1707.15	1776.55	1703.36	820.247	846.453	808.322	down
LINC01089	34.1642	-1.06219	0.000729231	0.00267951	26.0202	46.2535	29.6325	19.1647	16.5251	5.47644	down
SV2C	23.2674	-1.06525	0.00102503	0.00364289	49.7778	32.5877	44.9596	16.29	9.18062	26.2869	down
AC111200.2	19.7645	-1.06566	0.00220647	0.00731256	29.4141	19.9731	36.7851	8.62409	6.42643	18.6199	down
MME	3466.72	-1.06621	1.82e-177	5.27e-175	5847.76	6059.21	5788.55	2807.62	2772.55	2860.89	down
AC106795.2	27.1455	-1.06688	0.00102352	0.0036382	22.6263	25.2292	32.6979	6.70763	13.7709	12.0482	down
C1orf115	968.59	-1.06748	3.26e-48	1.56e-46	1342.87	1224.67	1241.5	545.234	646.315	614.457	down
LBH	512.109	-1.06879	2.91e-31	8.1e-30	945.777	902.994	772.488	376.585	398.439	464.402	down
TMC1	81.1926	-1.06928	8.27e-09	6.14e-08	145.939	140.863	171.664	66.118	63.3463	81.0513	down
SLC25A20	335.943	-1.06965	9.75e-23	1.91e-21	369.939	423.64	423.029	198.354	190.957	182.913	down
PRRT3	55.3651	-1.07503	1.28e-05	6.33e-05	78.0606	55.7144	54.1559	19.1647	28.4599	35.0492	down
PBX1	1189.08	-1.07518	1.29e-83	1.27e-81	1917.58	1938.44	1948.59	932.36	933.669	877.326	down
AKR1D1	8.53651	-1.07695	0.00818851	0.023768	12.4444	21.0243	17.3708	7.66586	6.42643	1.09529	down
KYNU	2019.75	-1.07721	8e-132	1.55e-129	3848.73	3876.88	3860.4	1826.39	1882.94	1768.89	down
PLAAT3	1188.57	-1.07962	3.4e-70	2.63e-68	1897.21	2004.67	2013.99	957.274	986.916	838.991	down
P2RY2	324.773	-1.08163	2.08e-27	4.97e-26	552.081	563.452	574.257	261.597	285.517	240.963	down
EPHX2	83.2516	-1.083	4.72e-08	3.2e-07	96.1616	104.07	131.813	46.9534	51.4115	51.4785	down
ANKRD1	50.3906	-1.08373	7.92e-06	4.04e-05	65.6161	65.1754	57.2213	27.7887	22.0335	32.8586	down
AC104454.2	23.5616	-1.08524	0.000552397	0.00207253	44.1212	59.9193	32.6979	20.1229	15.607	19.7152	down
CCR3	54.1089	-1.08846	1.9e-06	1.06e-05	82.5858	93.5582	74.5921	29.7052	41.3128	39.4304	down
AP003307.2	8.646	-1.08913	0.00832609	0.0241457	21.4949	12.6146	12.2617	3.83293	6.42643	3.28586	down
ANXA8L1	819.414	-1.09243	2.19e-63	1.49e-61	1581.58	1558.95	1620.59	718.674	760.155	744.796	down
ZSCAN16-AS1	36.1464	-1.0947	0.000138729	0.00057956	35.0707	36.7926	43.9378	18.2064	12.8529	17.5246	down
LINC00920	52.6231	-1.09529	2.35e-06	1.29e-05	69.0101	88.3021	102.181	37.3711	44.067	31.7633	down
MEGF10	33.4153	-1.10159	0.000184001	0.000754397	57.697	66.2266	47.0032	23.9558	28.4599	17.5246	down
AC093904.2	34.7631	-1.10277	0.000204776	0.000831665	73.5353	54.6632	43.9378	24.914	26.6238	18.6199	down
GALNT12	72.1326	-1.1042	8.52e-06	4.33e-05	35.0707	56.7657	63.3522	22.0393	21.1154	24.0963	down
LIMK2	1703.14	-1.10906	1.53e-109	2.27e-107	2397.25	2429.36	2489.13	1155.63	1118.2	1108.43	down
JMJD1C-AS1	20.1232	-1.11119	0.000761671	0.00278867	28.2828	45.2023	34.7415	13.4153	14.689	14.2387	down
SEPTIN1	9.52442	-1.11174	0.0062063	0.0186074	23.7576	18.9219	13.2835	9.58233	4.59031	3.28586	down
SLC9A3R2	1169.26	-1.11428	4.58e-90	4.91e-88	1991.11	1952.11	1916.91	923.736	903.373	868.563	down
WNT10A	120.575	-1.1157	3.07e-11	2.89e-10	187.798	192.372	173.708	63.2433	93.6423	90.9089	down
MTUS2	88.0305	-1.11694	3.42e-09	2.64e-08	134.626	174.502	154.293	70.9092	56.0018	78.8607	down
AP001636.1	6.06717	-1.11817	0.0101417	0.0287157	11.3131	6.3073	19.4144	2.8747	2.75418	3.28586	down
SCUBE3	45.0959	-1.12066	5.71e-06	2.99e-05	80.3232	79.8924	77.6575	31.6217	37.6405	31.7633	down
DEPTOR	242.631	-1.12512	6.69e-21	1.2e-19	366.545	460.433	405.658	189.73	200.137	165.388	down
ACSS1	106.517	-1.1259	3.44e-12	3.51e-11	192.323	187.116	192.1	89.1156	79.8714	85.4325	down
ATP2A1	16.0771	-1.12879	0.00443974	0.0137855	11.3131	33.6389	15.3271	8.62409	1.83612	9.85759	down
ARHGAP25	36.2124	-1.13104	1.78e-05	8.63e-05	69.0101	81.9948	69.483	26.8305	38.5586	26.2869	down
H2BC15	18.4565	-1.13121	0.00184124	0.00621357	26.0202	23.1267	18.3926	5.7494	10.0987	8.7623	down
STARD8	194.803	-1.13177	1.9e-18	3.02e-17	305.454	304.853	270.779	121.696	131.283	142.387	down
LY6E	5398.4	-1.13203	4.66e-194	1.68e-191	9323.15	9122.45	8790.63	4039.91	4283.68	4065.71	down
GYG2	475.371	-1.1325	6.2e-43	2.57e-41	890.343	838.87	856.276	381.377	372.733	418.4	down
NREP	71.7699	-1.13411	3.07e-08	2.14e-07	122.182	96.7119	128.748	48.8699	50.4934	51.4785	down
SLC6A12	8.84733	-1.13461	0.00575044	0.017356	21.4949	16.8195	19.4144	2.8747	6.42643	8.7623	down
TMEM169	11.9695	-1.13575	0.00818575	0.0237635	10.1818	12.6146	8.17448	3.83293	0.918062	4.38115	down
AL121820.2	15.6592	-1.13575	0.00233638	0.00770494	21.4949	37.8438	32.6979	15.3317	5.50837	12.0482	down
TRIM6	161.149	-1.13594	4.94e-16	6.63e-15	236.444	268.06	239.103	112.113	116.594	101.862	down
RAB26	55.3268	-1.1373	2.45e-06	1.34e-05	93.899	65.1754	84.8102	36.4128	25.7057	41.6209	down
PIK3IP1	148.347	-1.1392	1.35e-13	1.52e-12	228.525	264.906	236.038	99.6562	116.594	106.243	down
TENT5B	534.939	-1.13924	1.86e-33	5.61e-32	544.161	546.632	533.384	258.723	262.566	205.914	down
C11orf71	40.3259	-1.13954	6.52e-06	3.39e-05	62.2222	72.5339	74.5921	23.9558	31.2141	32.8586	down
HOXC-AS1	16.2405	-1.14088	0.00175566	0.00594932	19.2323	29.434	29.6325	7.66586	11.9348	8.7623	down
SYT12	7480.12	-1.14163	6.89e-186	2.3e-183	14244.4	13472.4	14878.6	6286.01	6540.27	6446.86	down
LFNG	79.7687	-1.14186	4.54e-08	3.09e-07	92.7676	89.3533	127.726	41.204	38.5586	54.7644	down
AEBP1	8.30567	-1.14187	0.00888144	0.0255424	12.4444	9.46094	10.2181	1.91647	4.59031	2.19058	down
MFSD3	724.712	-1.14532	3.08e-48	1.48e-46	1222.95	1259.36	1227.19	493.49	610.511	559.692	down
PDZD2	257.982	-1.14593	2.67e-20	4.64e-19	297.535	356.362	325.957	129.361	140.463	167.579	down
AL359513.1	17.2947	-1.14692	0.00161007	0.00549269	28.2828	18.9219	28.6107	14.3735	6.42643	6.57173	down
AC083841.1	71.2301	-1.14848	2.46e-08	1.73e-07	133.495	142.965	99.1155	51.7446	59.674	49.288	down
AC074212.1	21.078	-1.14866	0.00129202	0.00449704	55.4343	22.0755	34.7415	19.1647	12.8529	8.7623	down
GGT6	923.106	-1.15533	3.06e-59	1.91e-57	1683.39	1638.85	1668.61	714.841	798.714	713.032	down
SYNPO	439.759	-1.15762	2.06e-35	6.62e-34	573.576	556.093	638.631	253.932	246.959	286.965	down
C12orf60	30.9284	-1.1601	6.87e-05	0.000303452	41.8586	45.2023	42.916	19.1647	18.3612	14.2387	down
H4C5	10.5358	-1.16137	0.00508785	0.0155423	20.3636	15.7682	11.2399	5.7494	4.59031	4.38115	down
C6orf141	61.7671	-1.16342	6.37e-07	3.77e-06	109.737	81.9948	84.8102	48.8699	38.5586	27.3822	down
CLDN10	1399.33	-1.16839	1.74e-101	2.22e-99	2554.5	2562.86	2466.65	1135.51	1167.77	1054.76	down
CCDC121	65.5892	-1.16858	1.86e-07	1.18e-06	88.2424	94.6094	71.5267	25.8723	39.4766	41.6209	down
DOK7	8.88853	-1.17362	0.00523999	0.0159544	14.7071	15.7682	17.3708	4.79116	6.42643	3.28586	down
SNHG19	147.061	-1.17422	3.06e-15	3.89e-14	199.111	218.653	219.689	104.447	91.8062	78.8607	down
CXCL17	7.74046	-1.17492	0.00655942	0.0195663	19.2323	17.8707	16.349	0.958233	5.50837	8.7623	down
AL356215.1	39.2599	-1.1782	4.76e-06	2.51e-05	78.0606	71.4827	59.2649	24.914	27.5418	32.8586	down
ARHGEF38	116.515	-1.18047	1.83e-13	2.04e-12	208.162	202.885	197.209	89.1156	88.1339	83.2419	down
TMEM270	19.6715	-1.18183	0.000840569	0.00304763	38.4646	53.612	30.6543	8.62409	16.5251	19.7152	down
LINC01671	88.2544	-1.18186	1.65e-10	1.46e-09	179.879	179.758	157.359	78.5751	72.5269	67.9079	down
PIF1	318.174	-1.18335	8.53e-27	1.99e-25	432.161	424.691	466.967	205.062	169.841	202.628	down
OLFM4	124.609	-1.18435	7.49e-14	8.63e-13	195.717	217.602	232.973	80.4915	100.987	95.29	down
AC018629.1	34.0821	-1.18623	1.3e-05	6.4e-05	64.4848	67.2778	64.374	33.5381	22.0335	23.001	down
SUN2	1522.12	-1.19563	1.16e-108	1.71e-106	2227.55	2188.63	2416.58	962.065	987.834	1027.38	down
SLC46A3	312.748	-1.1989	2.68e-27	6.38e-26	350.707	332.184	343.328	159.067	137.709	144.578	down
LINC01487	4.93365	-1.19987	0.0092471	0.0264762	14.7071	12.6146	8.17448	1.91647	2.75418	3.28586	down
SOX18	58.9357	-1.20421	7.96e-08	5.27e-07	106.343	109.326	108.312	40.2458	48.6573	43.8115	down
KLRF1	44.8896	-1.20457	1.1e-06	6.29e-06	79.1919	90.4046	69.483	25.8723	36.7225	33.9539	down
H2AW	77.4654	-1.20733	3.57e-10	3.04e-09	134.626	142.965	149.184	56.5357	57.8379	63.5267	down
TNNC1	37.1427	-1.20789	8.51e-06	4.33e-05	83.7171	59.9193	59.2649	26.8305	24.7877	28.4775	down
LINC01270	64.5326	-1.20812	3.36e-08	2.33e-07	95.0303	77.79	94.0065	33.5381	37.6405	38.3351	down
RORC	141.005	-1.20921	3e-17	4.38e-16	266.99	294.34	290.194	129.361	111.085	120.482	down
CHRNA3	57.4056	-1.21164	2.55e-07	1.58e-06	97.2929	87.2509	66.4176	36.4128	31.2141	33.9539	down
LINC01740	15.9763	-1.21638	0.0007598	0.00278235	33.9394	40.9974	25.5452	12.457	10.0987	13.1435	down
KIAA1217	1254.21	-1.21921	2.03e-101	2.57e-99	1700.36	1769.2	1739.12	778.085	703.235	750.272	down
SYTL3	119.099	-1.21971	3.82e-12	3.89e-11	170.828	196.577	189.035	62.2851	99.1507	69.0031	down
DSC1	20.5204	-1.221	0.000606257	0.00225671	28.2828	22.0755	34.7415	10.5406	11.0167	8.7623	down
CKAP2L	796.07	-1.22248	1.48e-54	8.22e-53	860.929	936.633	864.451	368.92	380.996	384.446	down
TMEM139	22.7795	-1.22327	0.000195693	0.000798114	47.5151	35.7413	36.7851	9.58233	17.4432	17.5246	down
AF274858.1	15.6939	-1.22436	0.00211071	0.00703001	31.6768	27.3316	21.458	18.2064	4.59031	3.28586	down
CMAHP	1117.8	-1.22773	1.52e-101	1.95e-99	2154.02	2083.51	2120.25	946.734	862.06	897.041	down
CLEC2D	50.8257	-1.22821	4e-07	2.44e-06	93.899	90.4046	66.4176	31.6217	40.3947	27.3822	down
VPS37D	28.1252	-1.22899	4.74e-05	0.000214732	57.697	59.9193	37.8069	16.29	22.9515	19.7152	down
PSRC1	1063.13	-1.23022	3.46e-101	4.3e-99	1690.18	1671.43	1680.88	702.384	727.105	716.318	down
SOWAHA	44.5132	-1.23135	3.54e-06	1.9e-05	83.7171	63.073	51.0905	22.9976	33.0502	20.8105	down
AC093575.1	31.2305	-1.23181	5.69e-05	0.000254882	48.6464	54.6632	69.483	14.3735	22.9515	28.4775	down
MAGI3	1060.27	-1.23387	4.02e-81	3.8e-79	1512.57	1563.16	1585.85	700.468	623.364	650.601	down
RGL1	223.509	-1.23642	6.58e-20	1.13e-18	329.212	288.033	293.259	110.197	150.562	117.196	down
GTF2IP7	16.5959	-1.23655	0.00132491	0.00459996	26.0202	12.6146	34.7415	8.62409	6.42643	9.85759	down
LEMD1	93.0087	-1.24257	8.73e-11	7.9e-10	208.162	178.707	189.035	87.1992	85.3797	60.2408	down
TTC36	5.83792	-1.24992	0.00901329	0.0258748	9.0505	8.40973	13.2835	2.8747	1.83612	2.19058	down
AC084018.1	7.61688	-1.25001	0.00855736	0.024712	10.1818	12.6146	6.13086	2.8747	1.83612	2.19058	down
MN1	112.71	-1.25063	1.3e-14	1.59e-13	220.606	210.243	236.038	88.1574	82.6255	102.957	down
TSSK3	4.80313	-1.25736	0.0105722	0.0297694	5.65656	10.5122	10.2181	3.83293	0	1.09529	down
C20orf204	49.7885	-1.25892	4e-07	2.43e-06	90.505	69.3802	72.5485	35.4546	27.5418	27.3822	down
SNHG21	36.9569	-1.25957	1.64e-05	7.97e-05	53.1717	42.0486	38.8288	17.2482	12.8529	20.8105	down
RERG	801.023	-1.26022	1.96e-79	1.82e-77	1525.01	1611.51	1510.23	604.645	662.84	664.84	down
H3C6	26.6075	-1.26188	5.74e-05	0.000256455	36.202	44.1511	42.916	15.3317	11.9348	18.6199	down
AQP1	47.2221	-1.26459	8.71e-08	5.73e-07	90.505	83.0461	92.9847	34.4964	35.8044	33.9539	down
AP002381.2	42.4718	-1.26466	9.73e-07	5.62e-06	72.404	68.329	69.483	30.6634	20.1974	30.6681	down
MMAA	90.4242	-1.26482	2.13e-11	2.04e-10	132.364	122.992	158.38	61.3269	56.0018	48.1927	down
LNX1	87.4723	-1.26562	3.93e-09	3.02e-08	82.5858	109.326	133.857	45.9952	37.6405	46.0021	down
DCHS1	10.0522	-1.26868	0.00410853	0.012873	22.6263	8.40973	17.3708	3.83293	4.59031	5.47644	down
PLEKHG4B	211.811	-1.2697	3.59e-23	7.19e-22	350.707	354.26	331.066	150.443	122.102	151.15	down
PPFIBP2	285.432	-1.27198	5.48e-32	1.58e-30	454.788	460.433	459.814	185.897	189.121	188.39	down
SCPEP1	1928.23	-1.27875	4.96e-166	1.28e-163	2856.56	2831.98	2893.76	1175.75	1216.43	1134.72	down
IKZF2	159.622	-1.28003	6.52e-19	1.06e-17	238.707	271.214	253.409	92.9486	100.987	115.005	down
AC004938.2	25.5542	-1.28217	0.000214368	0.000867533	29.4141	36.7926	20.4362	10.5406	11.0167	8.7623	down
LINC01508	30.7339	-1.28326	3.19e-05	0.000148295	37.3333	42.0486	53.1341	11.4988	14.689	23.001	down
PLCL1	19.9141	-1.2839	0.000348317	0.00135806	23.7576	25.2292	38.8288	10.5406	11.0167	8.7623	down
AC010173.1	18.1261	-1.28498	0.000735562	0.00270073	32.8081	21.0243	23.5016	11.4988	4.59031	9.85759	down
STOML1	94.9143	-1.28504	2.91e-10	2.5e-09	139.151	147.17	113.421	65.1598	49.5753	41.6209	down
SNCG	68.8697	-1.28772	1.93e-10	1.69e-09	133.495	128.248	133.857	49.8281	56.9198	48.1927	down
CHADL	32.493	-1.29191	1.28e-05	6.33e-05	50.9091	54.6632	40.8724	16.29	22.0335	15.334	down
CHI3L1	51.4704	-1.29677	2.97e-07	1.83e-06	82.5858	63.073	94.0065	22.0393	32.1322	37.2398	down
H3C8	21.144	-1.29849	0.000237361	0.00095303	35.0707	30.4853	25.5452	7.66586	13.7709	9.85759	down
CRACR2B	1108.39	-1.29937	5.48e-105	7.49e-103	2134.79	2110.84	2123.32	901.697	793.205	887.183	down
FAM102B	806.625	-1.30291	6.09e-61	3.98e-59	736.485	762.131	692.787	290.344	278.173	316.538	down
ZNF703	587.512	-1.30373	9.27e-62	6.1e-60	900.525	977.631	1002.4	375.627	396.603	388.827	down
TNFSF10	983.88	-1.30459	9.69e-87	9.84e-85	1796.52	1957.36	1965.96	725.382	748.22	836.8	down
SVOPL	38.3889	-1.30624	1.8e-06	1.01e-05	57.697	79.8924	86.8538	22.9976	32.1322	28.4775	down
AC108134.2	6.09382	-1.30962	0.0131003	0.0358871	10.1818	6.3073	3.06543	0.958233	1.83612	0	down
AZGP1	11101	-1.31158	0	0	18184.7	18210.2	17731.5	7043.01	7643.78	7049.27	down
GPR55	7.48701	-1.31172	0.00461705	0.0142704	18.101	15.7682	11.2399	4.79116	1.83612	5.47644	down
PLCH1	128.952	-1.31263	6.25e-17	8.97e-16	274.909	267.009	237.06	101.573	97.3145	107.338	down
RHOU	38.9735	-1.31318	1.58e-06	8.87e-06	66.7475	49.4071	72.5485	26.8305	21.1154	21.9058	down
LINC00592	5.69816	-1.31707	0.0072721	0.0214514	11.3131	11.5634	12.2617	3.83293	0.918062	3.28586	down
AC021066.1	91.9666	-1.32004	9.84e-13	1.05e-11	165.172	137.709	155.315	56.5357	61.5101	59.1455	down
STX17-AS1	13.7322	-1.3211	0.00170488	0.00579272	13.5758	16.8195	21.458	4.79116	3.67225	7.66702	down
SPTSSB	158.376	-1.32365	2.75e-17	4.03e-16	296.404	285.931	292.237	141.818	109.249	88.7183	down
IL17RE	264.394	-1.32384	5.11e-30	1.36e-28	432.161	395.257	437.334	163.858	186.367	146.769	down
MSLN	12.7604	-1.32488	0.00121741	0.0042595	27.1515	29.434	18.3926	10.5406	9.18062	3.28586	down
CYP2T1P	36.2373	-1.32647	2.93e-05	0.000137208	58.8283	52.5608	31.6761	16.29	24.7877	8.7623	down
LINC01311	29.3027	-1.32725	3.11e-05	0.00014486	56.5656	37.8438	39.8506	21.0811	11.0167	15.334	down
TEX9	258.533	-1.32845	2.37e-29	6.17e-28	452.525	466.74	433.247	170.565	156.07	207.009	down
AC008514.1	16.6065	-1.32875	0.000303187	0.00119168	38.4646	36.7926	35.7633	16.29	13.7709	6.57173	down
SEMA3C	502.63	-1.32972	1.65e-48	7.98e-47	590.545	616.012	588.562	211.769	251.549	247.535	down
KLHL30	16.9129	-1.33009	0.000326123	0.0012782	41.8586	32.5877	29.6325	7.66586	13.7709	13.1435	down
AC000068.1	31.7901	-1.33456	0.000213276	0.000863475	19.2323	25.2292	22.4798	7.66586	8.26255	6.57173	down
SPDEF	1819.24	-1.33561	1.79e-174	5.12e-172	3976.56	3762.3	3741.87	1476.64	1543.26	1519.16	down
AC005523.1	5.1921	-1.33576	0.00894523	0.0256953	10.1818	12.6146	7.15267	0.958233	3.67225	1.09529	down
ABCA1	31.8029	-1.33775	2e-05	9.62e-05	37.3333	52.5608	49.0469	23.9558	11.9348	13.1435	down
LY6E-DT	118.849	-1.33916	5.3e-18	8.14e-17	230.788	228.114	245.234	92.9486	87.2159	92.0042	down
CNIH3	23.1852	-1.3416	6.23e-05	0.000277203	48.6464	45.2023	36.7851	22.0393	13.7709	8.7623	down
AL022345.4	10.4203	-1.34243	0.00351358	0.0111658	14.7071	13.6658	14.3053	2.8747	6.42643	2.19058	down
SNORD3B-1	24.7312	-1.34415	0.000997055	0.00355716	12.4444	17.8707	23.5016	6.70763	2.75418	7.66702	down
HCAR2	114.635	-1.34703	9.85e-17	1.39e-15	229.656	267.009	230.929	91.9903	91.8062	95.29	down
NEK10	39.134	-1.3475	1.56e-06	8.8e-06	70.1414	78.8412	60.2868	28.747	26.6238	19.7152	down
AC007325.4	99.8835	-1.3499	0.00216711	0.00719933	88.2424	312.211	67.4394	48.8699	46.8211	37.2398	down
MT1F	134.353	-1.35013	3.23e-16	4.36e-15	209.293	196.577	235.016	90.0739	78.9533	75.5749	down
ATP6V0A4	2056.38	-1.35221	2.12e-174	5.97e-172	4048.97	4024.05	3748	1559.04	1520.31	1539.97	down
BNIPL	31.7636	-1.3524	8.35e-05	0.000363137	20.3636	40.9974	27.5889	11.4988	11.9348	6.57173	down
NINJ2-AS1	19.5931	-1.35378	0.000350264	0.00136483	26.0202	23.1267	26.567	10.5406	6.42643	7.66702	down
PTGIS	19.2111	-1.36085	0.000106218	0.000453209	54.303	34.6901	37.8069	15.3317	12.8529	14.2387	down
GADD45G	116.53	-1.36114	6.33e-09	4.75e-08	61.0909	58.8681	66.4176	22.9976	29.378	15.334	down
TNS2	242.714	-1.36131	2.92e-31	8.12e-30	454.788	421.538	405.658	165.774	153.316	174.151	down
AXIN2	249.016	-1.36194	1.5e-31	4.25e-30	500.04	454.125	514.992	190.688	195.547	177.437	down
CMYA5	218.694	-1.36239	6.08e-24	1.28e-22	288.485	290.136	350.481	122.654	104.659	129.244	down
AC011330.1	11.0051	-1.36404	0.00683504	0.020298	5.65656	4.20486	30.6543	2.8747	3.67225	2.19058	down
CDH18	7.59473	-1.36599	0.00393822	0.0123934	16.9697	14.717	14.3053	5.7494	1.83612	4.38115	down
RGCC	114.712	-1.36844	1.48e-15	1.94e-14	203.636	196.577	228.885	75.7004	66.1004	96.3853	down
SLC7A2	56.7189	-1.36888	1.18e-08	8.63e-08	84.8485	78.8412	107.29	27.7887	30.296	41.6209	down
SCGB2A2	17.82	-1.36999	0.000190362	0.000778501	31.6768	33.6389	33.7197	6.70763	14.689	10.9529	down
LDHD	50.1582	-1.37082	9.54e-09	7.03e-08	101.818	98.8143	89.9192	34.4964	29.378	42.7162	down
FBXO43	121.353	-1.37552	2.39e-16	3.27e-15	173.091	208.141	188.013	68.0345	61.5101	85.4325	down
NGFR	65.0684	-1.38265	0.00113738	0.00400186	5.65656	12.6146	17.3708	0.958233	2.75418	7.66702	down
CISH	89.4602	-1.3828	2.91e-12	3e-11	140.283	185.014	147.141	46.9534	64.2643	63.5267	down
PIGR	7.40711	-1.38388	0.00442803	0.0137541	11.3131	13.6658	22.4798	1.91647	6.42643	3.28586	down
ABCC6P1	10.7311	-1.38542	0.00299695	0.00966006	20.3636	26.2804	22.4798	14.3735	3.67225	0	down
MAGEA4	25.1161	-1.38625	1.74e-05	8.41e-05	45.2525	37.8438	50.0687	12.457	16.5251	16.4293	down
LINC01630	12.0811	-1.38821	0.00170409	0.00579105	21.4949	14.717	18.3926	2.8747	9.18062	3.28586	down
ERP27	117.96	-1.39127	1.18e-16	1.67e-15	231.919	252.292	258.518	73.7839	113.84	87.623	down
FUZ	6.94812	-1.39518	0.0086237	0.0248823	14.7071	6.3073	4.08724	2.8747	0.918062	1.09529	down
CAPN13	265.783	-1.39685	3.5e-36	1.15e-34	467.232	489.867	432.225	179.189	164.333	178.532	down
HOXA-AS2	109.956	-1.40326	4.89e-13	5.31e-12	195.717	200.782	207.427	93.9068	70.6907	54.7644	down
PLB1	13.5814	-1.40579	0.000600792	0.00223895	26.0202	39.9462	21.458	9.58233	10.0987	6.57173	down
AC103740.2	12.3094	-1.40737	0.000923652	0.0033234	26.0202	37.8438	17.3708	4.79116	8.26255	10.9529	down
CPAMD8	656.035	-1.40882	6.06e-79	5.6e-77	1217.29	1165.8	1243.54	417.789	450.768	492.88	down
ADORA2A-AS1	19.556	-1.41051	0.00283374	0.00918127	10.1818	15.7682	7.15267	0.958233	4.59031	3.28586	down
KRT4	1191.63	-1.4154	5.42e-99	6.65e-97	2413.09	2396.77	2421.69	812.581	1016.29	868.563	down
LRRC17	5.01475	-1.41619	0.00779189	0.0227593	11.3131	12.6146	6.13086	0.958233	3.67225	1.09529	down
RBBP8NL	213.537	-1.41752	2e-27	4.78e-26	299.798	290.136	305.521	98.6979	103.741	129.244	down
ANKRD30B	11.4111	-1.41808	0.000737924	0.00270813	22.6263	26.2804	24.5234	7.66586	6.42643	7.66702	down
AP003392.5	8.27264	-1.41921	0.00568203	0.0171629	10.1818	9.46094	11.2399	0.958233	1.83612	4.38115	down
MAOA	13.2366	-1.42938	0.000958303	0.00343597	24.8889	22.0755	37.8069	15.3317	5.50837	3.28586	down
EDN2	418.487	-1.43	5.4e-56	3.13e-54	774.949	770.541	852.189	298.01	311.223	272.727	down
THRB-AS1	8.90653	-1.43272	0.00343733	0.0109485	12.4444	15.7682	14.3053	4.79116	5.50837	0	down
GAMT	123.88	-1.43307	8.23e-20	1.4e-18	239.838	236.524	252.387	88.1574	99.1507	75.5749	down
FAM49A	338.487	-1.43346	1.45e-40	5.49e-39	449.131	448.869	463.901	185.897	142.3	171.96	down
PLA2G4F	13.0884	-1.43511	0.000867211	0.00313252	23.7576	15.7682	21.458	6.70763	7.34449	3.28586	down
MUC5B	57.2899	-1.43672	1.18e-08	8.64e-08	91.6363	125.095	129.77	55.5775	26.6238	38.3351	down
CHST8	23.1135	-1.44199	0.0176602	0.0465397	4.52525	5.25608	3.06543	0	0.918062	1.09529	down
AL512599.1	206.742	-1.44239	1.37e-30	3.71e-29	454.788	406.821	395.44	137.985	154.234	164.293	down
AL031847.1	5.98269	-1.45128	0.00693275	0.0205661	11.3131	7.35851	10.2181	0.958233	3.67225	1.09529	down
C9orf152	305.055	-1.45247	2.5e-44	1.08e-42	623.353	638.088	619.216	242.433	204.728	234.392	down
RASSF10	258.188	-1.45467	4.64e-36	1.52e-34	438.949	467.791	492.512	165.774	175.35	163.198	down
ART3	20.4119	-1.45682	2.68e-05	0.000126147	50.9091	48.3559	38.8288	17.2482	15.607	10.9529	down
LRIG2-DT	9.13933	-1.45719	0.00484089	0.0148722	6.78788	11.5634	11.2399	2.8747	2.75418	1.09529	down
H2AJ	1380.41	-1.48145	4.98e-153	1.15e-150	2663.11	2641.71	2590.29	940.026	963.965	914.565	down
UPK2	93.0166	-1.48416	2.64e-15	3.39e-14	158.384	162.938	172.686	69.951	50.4934	50.3832	down
LINC01208	25.7534	-1.48942	1.02e-05	5.12e-05	50.9091	37.8438	51.0905	10.5406	19.2793	14.2387	down
PDZK1IP1	347.549	-1.49194	1.35e-45	6.04e-44	655.03	729.544	647.827	254.89	258.893	199.342	down
DLX3	374.045	-1.49282	2.44e-46	1.13e-44	599.596	598.142	636.587	191.647	257.057	194.961	down
CITED4	4021.49	-1.49918	6.49e-299	6.29e-296	8200.89	8063.88	7987.48	2729.05	2990.13	2845.56	down
ARHGAP5-AS1	21.1014	-1.4993	4.84e-05	0.000218809	27.1515	48.3559	34.7415	9.58233	10.0987	14.2387	down
CD14	793.697	-1.49934	6.02e-108	8.72e-106	1686.79	1692.46	1664.53	556.733	616.937	603.504	down
AC005077.4	40.8856	-1.50003	3.09e-07	1.9e-06	56.5656	45.2023	61.3086	24.914	14.689	13.1435	down
PKP4-AS1	7.15928	-1.50409	0.00480349	0.0147737	19.2323	11.5634	14.3053	0.958233	0.918062	7.66702	down
APBA1	12.5338	-1.51125	0.000963503	0.00345079	14.7071	16.8195	19.4144	5.7494	5.50837	2.19058	down
SLURP1	74.3413	-1.51398	3.23e-14	3.83e-13	142.545	149.273	147.141	45.0369	56.9198	46.0021	down
CD82	5825.28	-1.5145	1.1e-304	1.13e-301	10515.6	9788.92	10752.5	3576.12	3748.45	3527.92	down
GJA5	285.519	-1.52642	3.98e-44	1.7e-42	618.828	541.376	635.565	199.312	206.564	211.391	down
LINC00456	17.8999	-1.52809	0.000422955	0.0016249	16.9697	29.434	24.5234	13.4153	1.83612	4.38115	down
LYPD2	5.15931	-1.52981	0.00648938	0.0193842	12.4444	5.25608	14.3053	2.8747	1.83612	1.09529	down
SCIN	45.1427	-1.53074	1.09e-07	7.08e-07	39.5959	60.9705	68.4612	17.2482	17.4432	19.7152	down
TTC39A-AS1	14.7539	-1.53119	0.000296756	0.00116806	30.5454	19.9731	20.4362	7.66586	3.67225	8.7623	down
VGLL1	2270.05	-1.54353	2.5e-246	1.62e-243	4368	4275.29	4195.55	1385.6	1523.06	1487.4	down
CYP4X1	2030.7	-1.54521	1.04e-250	6.96e-248	3706.18	3657.18	3579.4	1210.25	1258.66	1274.92	down
CPHL1P	18.5537	-1.54564	3.63e-05	0.000167051	45.2525	48.3559	33.7197	7.66586	14.689	15.334	down
H2BC8	20.9051	-1.54793	6.27e-05	0.000279004	30.5454	29.434	21.458	8.62409	6.42643	8.7623	down
LINC02635	38.7691	-1.54801	5.94e-05	0.000264625	19.2323	24.178	20.4362	7.66586	4.59031	6.57173	down
CD24	17631	-1.55263	0	0	35158.9	34945.6	34192.8	11912.7	12019.3	11604.6	down
OBP2B	30.977	-1.55444	5.79e-07	3.45e-06	71.2727	55.7144	58.2431	17.2482	17.4432	23.001	down
S100A8	2187.37	-1.55627	1.67e-200	6.89e-198	3994.67	4079.77	4174.09	1486.22	1390.86	1274.92	down
GLYATL2	725.796	-1.55924	8.53e-110	1.27e-107	1605.33	1536.88	1518.41	532.777	515.033	526.833	down
CP	971.852	-1.55961	7.33e-118	1.23e-115	1994.5	2017.28	2095.73	740.714	620.61	703.175	down
TLR5	125.034	-1.56254	4.38e-20	7.56e-19	161.778	173.451	174.729	52.7028	56.9198	59.1455	down
TGFB3	71.4125	-1.56342	7.86e-12	7.79e-11	114.263	93.5582	89.9192	40.2458	30.296	25.1916	down
H1-0	7459.46	-1.56705	0	0	13391.3	13332.6	14002.9	4363.79	4700.48	4677.97	down
AL451165.2	16.3189	-1.56888	0.000280248	0.00110803	31.6768	11.5634	32.6979	6.70763	7.34449	6.57173	down
HLF	53.5399	-1.57602	2.36e-11	2.25e-10	98.4242	111.429	115.464	32.5799	29.378	42.7162	down
CD24P4	31.3408	-1.59263	1.85e-07	1.17e-06	57.697	69.3802	58.2431	18.2064	16.5251	21.9058	down
SLC6A14	37.8689	-1.59928	1.6e-08	1.15e-07	82.5858	85.1485	67.4394	30.6634	16.5251	25.1916	down
NEURL3	172.329	-1.59952	3.67e-31	1.02e-29	398.222	349.004	408.724	125.528	130.365	119.386	down
H2BC21	29.2854	-1.60174	1.46e-05	7.18e-05	41.8586	35.7413	27.5889	11.4988	13.7709	4.38115	down
LY6D	610.651	-1.6118	1.11e-103	1.48e-101	1379.07	1333.99	1367.18	458.035	449.85	419.495	down
H2AC8	11.821	-1.61325	0.000577067	0.00215734	20.3636	21.0243	22.4798	1.91647	3.67225	10.9529	down
CAB39L	160.932	-1.61442	8.09e-26	1.83e-24	285.091	248.087	250.343	81.4498	77.1172	93.0995	down
RNF152	89.2344	-1.61467	1.77e-15	2.31e-14	110.869	133.504	141.01	46.9534	41.3128	32.8586	down
LINC01235	169.829	-1.61477	8.74e-32	2.51e-30	390.303	387.899	352.524	114.988	116.594	132.53	down
ASCL2	61.974	-1.61511	1.11e-13	1.25e-12	126.707	133.504	144.075	47.9116	40.3947	38.3351	down
MPP1	26.98	-1.61839	4.86e-05	0.000219845	23.7576	28.3828	18.3926	9.58233	7.34449	2.19058	down
CSF3R	237.68	-1.62517	1.23e-42	5.02e-41	437.818	470.945	482.294	137.027	146.89	163.198	down
SPNS3	45.1689	-1.62582	2.64e-09	2.06e-08	81.4545	114.583	94.0065	41.204	26.6238	19.7152	down
CLDN16	6.91342	-1.62594	0.00220503	0.00730904	13.5758	22.0755	15.3271	1.91647	2.75418	6.57173	down
KIF20A	3038.65	-1.63591	0	0	4881.61	4899.72	4973.15	1514.01	1603.85	1626.5	down
KRT14	314.953	-1.63999	9.2e-49	4.48e-47	613.172	637.037	649.871	167.691	225.843	210.295	down
MIR99AHG	31.4532	-1.64519	1.99e-07	1.25e-06	57.697	58.8681	61.3086	21.0811	17.4432	13.1435	down
UPB1	10.964	-1.64777	0.00060922	0.00226687	28.2828	12.6146	23.5016	2.8747	8.26255	4.38115	down
CCL17	5.18449	-1.64897	0.00790043	0.0230317	20.3636	6.3073	3.06543	3.83293	0	0	down
MUC15	225.792	-1.66507	1.43e-30	3.88e-29	221.737	230.216	237.06	67.0763	73.4449	73.3843	down
SMPD1	455.351	-1.66528	7.64e-46	3.44e-44	336	353.209	321.87	94.865	110.167	110.624	down
LINC02331	46.7295	-1.66545	5.58e-10	4.66e-09	80.3232	73.5851	70.5048	23.9558	27.5418	14.2387	down
SLC4A11	1349.56	-1.66673	4.33e-203	1.86e-200	2572.61	2660.63	2626.05	855.702	781.27	834.609	down
AC026689.1	19.285	-1.6689	1.94e-05	9.34e-05	35.0707	31.5365	35.7633	4.79116	10.0987	13.1435	down
PROM1	303.009	-1.67454	1.19e-59	7.57e-58	635.798	645.447	616.151	192.605	193.711	203.724	down
SELENBP1	726.241	-1.67537	8.65e-103	1.14e-100	1252.36	1160.54	1103.55	384.251	370.897	338.444	down
VNN2	5.14067	-1.69017	0.00467167	0.0144185	15.8384	9.46094	10.2181	0	1.83612	4.38115	down
LINC01003	29.4698	-1.69269	1.92e-07	1.21e-06	45.2525	73.5851	57.2213	14.3735	12.8529	23.001	down
ID2	55.0687	-1.69891	7.6e-09	5.66e-08	66.7475	63.073	44.9596	9.58233	26.6238	13.1435	down
AC093001.1	37.8819	-1.6998	2.11e-09	1.67e-08	80.3232	94.6094	80.7229	25.8723	16.5251	31.7633	down
ACPP	174.646	-1.70263	2.64e-29	6.84e-28	220.606	230.216	262.605	69.951	76.1991	69.0031	down
SLC1A2	75.9842	-1.70291	3.13e-16	4.23e-15	130.101	166.092	143.053	41.204	40.3947	49.288	down
AGR2	481.184	-1.70658	7.24e-69	5.51e-67	894.868	879.868	902.258	229.018	302.96	282.584	down
APCDD1	143.778	-1.70709	2.97e-26	6.79e-25	257.939	218.653	255.452	76.6586	70.6907	72.289	down
H4C8	45.4285	-1.71187	1.04e-08	7.63e-08	48.6464	57.8169	70.5048	22.9976	12.8529	14.2387	down
IGFBP5	1723.32	-1.71305	4.22e-281	3.72e-278	3837.41	3833.78	3893.09	1209.29	1136.56	1176.34	down
H2BC12	415.309	-1.71737	1.57e-60	1.01e-58	658.424	610.756	543.603	164.816	188.203	193.866	down
IFITM2	183.217	-1.73229	4.21e-39	1.51e-37	364.283	390.001	362.742	113.071	111.085	107.338	down
NPY1R	17.6615	-1.73251	4.17e-05	0.000190756	30.5454	37.8438	32.6979	15.3317	3.67225	6.57173	down
PLAAT2	105.119	-1.73629	2.03e-23	4.13e-22	214.949	251.241	224.798	74.7421	65.1824	62.4314	down
ST3GAL5	72.3639	-1.7369	1.24e-15	1.64e-14	135.758	131.402	147.141	50.7863	36.7225	31.7633	down
CLU	4243.54	-1.74121	0	0	4780.93	4676.86	4855.64	1376.02	1444.11	1452.35	down
SEMA3E	304.271	-1.74703	4.43e-59	2.76e-57	517.01	556.093	541.559	167.691	148.726	161.007	down
AKAP6	171.913	-1.75033	5.64e-34	1.73e-32	341.656	335.338	307.565	98.6979	89.97	99.6712	down
H1-2	117.961	-1.75525	3.92e-23	7.84e-22	169.697	209.192	189.035	52.7028	57.8379	53.6691	down
ITGAL	11.4816	-1.76093	0.000181433	0.000744813	24.8889	19.9731	26.567	6.70763	3.67225	6.57173	down
LIPK	27.8917	-1.768	1.06e-07	6.9e-07	53.1717	57.8169	66.4176	19.1647	11.0167	17.5246	down
ARHGEF6	936.438	-1.76801	1.92e-125	3.49e-123	1586.1	1815.45	1807.58	460.91	512.278	553.12	down
TIPARP-AS1	4.91121	-1.76923	0.00587956	0.0177209	7.91919	12.6146	5.10905	0.958233	1.83612	1.09529	down
AC144450.1	20.8353	-1.78073	7.64e-06	3.92e-05	50.9091	30.4853	29.6325	5.7494	7.34449	15.334	down
RASGRP2	24.504	-1.78181	9e-07	5.23e-06	46.3838	34.6901	52.1123	11.4988	10.0987	13.1435	down
MSMB	21.0371	-1.7845	1.02e-06	5.87e-06	46.3838	59.9193	41.8942	15.3317	11.9348	10.9529	down
SLC30A2	26.133	-1.78612	6.37e-07	3.77e-06	35.0707	38.895	47.0032	6.70763	13.7709	10.9529	down
SLC5A1	136.662	-1.79338	1.97e-30	5.31e-29	265.859	254.394	270.779	81.4498	76.1991	65.7173	down
AMOT	1079.14	-1.80068	1.3e-179	4.07e-177	1728.65	1766.04	1716.64	520.32	469.129	503.832	down
AL109976.1	12.5911	-1.80854	0.000166479	0.000688084	24.8889	19.9731	16.349	4.79116	2.75418	6.57173	down
AQP2	4.319	-1.81006	0.00525746	0.016	15.8384	6.3073	11.2399	0.958233	3.67225	0	down
TMPRSS4	415.76	-1.81009	5.98e-86	5.98e-84	862.06	865.151	849.124	257.765	229.515	243.154	down
AL137077.2	8.48718	-1.8137	0.0017734	0.0060003	9.0505	11.5634	15.3271	1.91647	2.75418	2.19058	down
TIMP3	1076.3	-1.81757	1.01e-195	3.77e-193	2279.6	2306.37	2230.61	672.679	620.61	635.267	down
AC007906.2	94.7305	-1.82043	4.24e-22	8.05e-21	176.485	218.653	199.253	47.9116	53.2476	63.5267	down
SSPO	36.1204	-1.82617	1.66e-07	1.06e-06	36.202	46.2535	44.9596	18.2064	4.59031	9.85759	down
CDKN2C	1304.05	-1.83012	7.96e-197	3.03e-194	2022.79	1910.06	2150.91	566.315	582.969	556.406	down
CRIP2	439.172	-1.83151	1.12e-93	1.27e-91	966.141	897.738	907.367	268.305	253.385	251.916	down
UPK3B	95.9455	-1.85629	8.8e-23	1.72e-21	174.222	165.041	170.642	42.1622	44.067	51.4785	down
PLAAT4	1258.91	-1.85927	1.25e-214	6.06e-212	2624.65	2598.61	2652.62	702.384	740.876	721.795	down
CCR1	9.69051	-1.85937	0.000464656	0.00177177	13.5758	17.8707	36.7851	4.79116	1.83612	7.66702	down
MXD3	672.983	-1.86028	5.75e-124	1.02e-121	1205.98	1097.47	1206.76	300.885	332.338	329.682	down
PNMT	12.6026	-1.86395	9.77e-05	0.000418913	16.9697	38.895	28.6107	3.83293	7.34449	7.66702	down
CAPN9	5.76383	-1.8677	0.00305544	0.00984039	15.8384	9.46094	10.2181	1.91647	3.67225	0	down
AC141930.1	16.3204	-1.8708	2.1e-05	0.000100631	21.4949	24.178	35.7633	4.79116	5.50837	8.7623	down
BLNK	65.6576	-1.87155	4.7e-15	5.89e-14	101.818	103.019	101.159	23.9558	22.9515	33.9539	down
EWSAT1	6.05179	-1.87155	0.00304885	0.00982082	9.0505	9.46094	18.3926	3.83293	0	2.19058	down
H2BC9	34.0464	-1.89851	1.77e-08	1.27e-07	47.5151	57.8169	39.8506	10.5406	10.0987	15.334	down
KIT	252.028	-1.89919	5.88e-60	3.75e-58	546.424	591.835	608.998	160.025	158.825	144.578	down
LRRC26	21.7915	-1.90217	1.12e-06	6.43e-06	69.0101	45.2023	31.6761	10.5406	13.7709	9.85759	down
EFEMP1	460.585	-1.91155	2.11e-96	2.48e-94	829.252	819.948	831.753	242.433	204.728	208.105	down
AZGP1P1	54.3573	-1.91321	1.12e-13	1.26e-12	122.182	105.122	115.464	40.2458	21.1154	25.1916	down
LINC02028	14.7153	-1.91475	3.07e-05	0.000143277	40.7273	28.3828	24.5234	2.8747	11.0167	6.57173	down
CCL22	65.4198	-1.91722	6.15e-17	8.83e-16	160.646	150.324	136.922	42.1622	36.7225	35.0492	down
PCDH8	18.2018	-1.91774	7.6e-06	3.9e-05	32.8081	30.4853	24.5234	3.83293	5.50837	10.9529	down
ATP13A5	435.003	-1.93036	2.15e-101	2.69e-99	968.404	966.067	1024.87	260.639	237.778	274.917	down
GBP2	217.776	-1.93057	1.21e-49	6.01e-48	395.959	386.847	414.855	105.406	98.2326	107.338	down
ANXA2R	15.2102	-1.95869	0.000127909	0.000537602	18.101	23.1267	12.2617	4.79116	1.83612	4.38115	down
AP001207.3	39.1124	-1.97225	6.25e-11	5.73e-10	92.7676	87.2509	85.832	24.914	14.689	24.0963	down
ABCG1	356.894	-1.97999	6.38e-56	3.69e-54	336	340.594	362.742	83.3662	74.363	105.148	down
MGP	2991.44	-1.98419	0	0	6385.13	6344.09	6507.9	1635.7	1612.12	1608.98	down
AC007325.2	62.5877	-1.9876	3.43e-15	4.35e-14	186.667	119.839	107.29	27.7887	36.7225	35.0492	down
PDE1C	9.74635	-1.9885	0.000199929	0.000814024	18.101	23.1267	19.4144	3.83293	4.59031	3.28586	down
ALDH1A1	470.396	-1.9889	2.66e-110	4e-108	884.687	904.046	949.261	223.268	223.089	242.059	down
AL603840.1	2.80094	-1.99301	0.00940815	0.0268779	5.65656	9.46094	8.17448	1.91647	0	0	down
ESPN	235.116	-1.99512	3.07e-49	1.52e-47	410.667	347.952	376.026	89.1156	102.823	88.7183	down
AC046168.1	6.90587	-1.99544	0.000854196	0.00308896	16.9697	14.717	18.3926	4.79116	3.67225	0	down
CAPS	76.4532	-1.99671	2.09e-18	3.3e-17	162.909	148.221	137.944	40.2458	43.1489	24.0963	down
ZBTB7C	145.406	-1.99686	1.27e-36	4.22e-35	295.273	292.238	302.456	75.7004	76.1991	66.8126	down
LRRC55	14.1659	-1.99739	7.95e-06	4.06e-05	27.1515	36.7926	36.7851	6.70763	10.0987	4.38115	down
CREB3L4	600.184	-1.99939	1.88e-145	4.14e-143	1263.68	1278.28	1302.81	335.381	312.141	309.966	down
PALM3	59.7325	-2.00199	6.13e-17	8.8e-16	124.444	131.402	125.683	22.9976	36.7225	31.7633	down
FAM110D	7.18163	-2.01089	0.000655899	0.00242799	15.8384	18.9219	20.4362	1.91647	6.42643	1.09529	down
ELF5	8.86073	-2.02448	0.000596238	0.00222326	28.2828	11.5634	10.2181	1.91647	5.50837	1.09529	down
DHRS2	3437.18	-2.03944	2.74e-41	1.06e-39	157.252	153.478	177.795	33.5381	41.3128	42.7162	down
ISLR	22.7563	-2.04572	2.72e-08	1.9e-07	56.5656	51.5096	48.025	10.5406	15.607	7.66702	down
FAT2	8.81536	-2.04761	0.000571981	0.00214104	21.4949	12.6146	11.2399	3.83293	2.75418	1.09529	down
RUNDC3A	16.2969	-2.05503	0.000533228	0.00200721	9.0505	12.6146	12.2617	0.958233	0.918062	4.38115	down
CSF2RB	17.0477	-2.05724	9.46e-07	5.47e-06	46.3838	35.7413	38.8288	11.4988	9.18062	4.38115	down
AP000880.1	4.04336	-2.0721	0.0084965	0.0245554	6.78788	11.5634	2.04362	0.958233	0	1.09529	down
TRIM63	8.2495	-2.0775	0.00243588	0.00799637	3.39394	15.7682	8.17448	0.958233	0.918062	2.19058	down
H2BC4	41.0821	-2.09145	2.47e-09	1.93e-08	40.7273	50.4584	36.7851	11.4988	8.26255	7.66702	down
ADAMTS1	10.5974	-2.09332	0.000208379	0.000845237	13.5758	19.9731	16.349	3.83293	1.83612	3.28586	down
MYCNOS	24.7981	-2.09709	5.08e-09	3.84e-08	48.6464	57.8169	69.483	14.3735	9.18062	14.2387	down
CCDC160	18.2112	-2.10526	6.01e-06	3.14e-05	35.0707	25.2292	25.5452	1.91647	6.42643	8.7623	down
MOGAT2	17.6466	-2.10827	1.43e-06	8.08e-06	28.2828	43.0998	35.7633	7.66586	8.26255	5.47644	down
MAB21L4	890.033	-2.11263	3.76e-187	1.28e-184	1888.16	1722.94	1757.51	383.293	444.342	408.542	down
AC108479.1	4.17495	-2.13238	0.00769721	0.0225103	7.91919	8.40973	5.10905	0	0	2.19058	down
AC124947.2	9.21527	-2.13426	0.000240536	0.000965179	22.6263	15.7682	13.2835	3.83293	3.67225	1.09529	down
BCAS1	14.7412	-2.13437	2.66e-06	1.45e-05	40.7273	25.2292	39.8506	8.62409	6.42643	5.47644	down
HSD17B2	91.6739	-2.13765	3.42e-29	8.83e-28	217.212	228.114	221.733	44.0787	48.6573	55.8597	down
MT1X	140.82	-2.14398	4.21e-39	1.51e-37	287.353	286.982	353.546	70.9092	70.6907	64.622	down
PLEKHS1	100.469	-2.1456	5.61e-31	1.54e-29	220.606	227.063	248.3	50.7863	47.7392	55.8597	down
ANTXRL	6.71647	-2.15599	0.000443604	0.00169851	14.7071	16.8195	17.3708	1.91647	3.67225	2.19058	down
PLEKHD1	45.2142	-2.16634	9.04e-14	1.03e-12	104.081	75.6875	103.203	19.1647	26.6238	13.1435	down
H2BC11	41.809	-2.16735	3.38e-10	2.89e-09	47.5151	39.9462	47.0032	11.4988	6.42643	9.85759	down
EXTL1	11.1138	-2.17279	1.96e-05	9.41e-05	29.4141	25.2292	27.5889	2.8747	4.59031	7.66702	down
PSCA	95.6271	-2.18041	6.05e-27	1.42e-25	221.737	200.782	189.035	40.2458	54.1656	36.1445	down
MIR3150BHG	4.15825	-2.19655	0.00430952	0.0134269	10.1818	11.5634	5.10905	0	1.83612	1.09529	down
PPP1R1B	491.977	-2.20467	1.19e-133	2.38e-131	1049.86	1081.7	1079.03	244.349	230.433	217.962	down
MT2P1	5.61268	-2.21472	0.000996599	0.00355619	11.3131	17.8707	13.2835	0.958233	1.83612	3.28586	down
LGALS9	19.0595	-2.22064	4.67e-07	2.82e-06	40.7273	39.9462	43.9378	3.83293	14.689	4.38115	down
NRG2	20.5679	-2.22549	9.86e-08	6.44e-07	44.1212	35.7413	43.9378	6.70763	11.0167	5.47644	down
AC097369.2	4.90296	-2.23194	0.00368762	0.0116672	5.65656	12.6146	7.15267	0.958233	1.83612	0	down
COLCA2	35.5745	-2.25224	2.28e-12	2.36e-11	76.9293	84.0973	65.3958	17.2482	11.0167	16.4293	down
NDRG2	92.7307	-2.26054	9.34e-28	2.26e-26	214.949	165.041	199.253	32.5799	37.6405	48.1927	down
GRAP2	6.98518	-2.26096	0.000393118	0.0015186	16.9697	16.8195	19.4144	5.7494	0.918062	1.09529	down
INMT	3.12138	-2.28453	0.00730007	0.0215111	2.26263	14.717	9.19628	1.91647	0	0	down
H3C10	33.8308	-2.28704	8.82e-12	8.71e-11	66.7475	74.6363	66.4176	8.62409	12.8529	18.6199	down
UPP2	5.57162	-2.29234	0.0015891	0.00542782	12.4444	8.40973	11.2399	0	0.918062	3.28586	down
ATP6V1B1	162.814	-2.29303	5.45e-53	2.94e-51	347.313	387.899	384.2	82.408	70.6907	72.289	down
H2BC17	9.4476	-2.29342	0.000429148	0.00164706	9.0505	24.178	14.3053	5.7494	0.918062	0	down
DIRAS2	20.4501	-2.29668	1.99e-05	9.58e-05	18.101	21.0243	14.3053	6.70763	0.918062	1.09529	down
SCARA5	7.8411	-2.31568	0.000124456	0.000524679	18.101	18.9219	22.4798	1.91647	1.83612	5.47644	down
H2AC6	359.638	-2.31964	8.27e-84	8.23e-82	563.394	483.559	558.93	125.528	95.4784	97.4806	down
AC110619.1	37.4321	-2.33311	1.8e-14	2.18e-13	79.1919	79.8924	87.8756	18.2064	12.8529	15.334	down
METTL7A	391.322	-2.33918	3.19e-108	4.65e-106	771.555	796.822	788.837	160.983	149.644	152.245	down
LINC02747	5.12445	-2.34337	0.00105548	0.00374152	12.4444	10.5122	16.349	1.91647	1.83612	1.09529	down
STAC2	1149.58	-2.36459	0	0	2859.96	2697.42	2795.67	517.446	576.543	522.452	down
GPR12	4.77729	-2.37848	0.00213479	0.00709925	9.0505	7.35851	19.4144	1.91647	1.83612	0	down
HSPD1P6	4.95748	-2.3839	0.00279974	0.00908474	13.5758	3.15365	11.2399	1.91647	0.918062	0	down
LIPJ	4.1123	-2.41118	0.00547438	0.0165951	3.39394	10.5122	8.17448	0.958233	0.918062	0	down
AC017002.4	29.2765	-2.4442	6.73e-12	6.72e-11	58.8283	89.3533	60.2868	11.4988	11.0167	13.1435	down
LINC00578	43.0835	-2.44963	4.97e-17	7.18e-16	88.2424	116.685	123.639	16.29	19.2793	21.9058	down
FYB2	15.0764	-2.45043	4.49e-07	2.72e-06	28.2828	47.3047	30.6543	8.62409	3.67225	4.38115	down
SNCAIP	18.763	-2.50998	1.66e-08	1.19e-07	63.3535	35.7413	39.8506	4.79116	10.0987	6.57173	down
SPINK8	6.73955	-2.54942	0.000244316	0.000978928	12.4444	15.7682	20.4362	1.91647	2.75418	1.09529	down
AL031668.2	12.6519	-2.55076	3.88e-06	2.07e-05	19.2323	30.4853	27.5889	0.958233	4.59031	5.47644	down
BBOX1	14.2076	-2.55383	5.95e-07	3.53e-06	24.8889	45.2023	30.6543	4.79116	7.34449	2.19058	down
KIAA1324	643.113	-2.56486	2.76e-182	8.93e-180	1322.5	1307.71	1246.61	228.059	179.94	247.535	down
PRODH	75.4827	-2.57092	3.74e-06	2e-05	99.5555	380.54	90.941	25.8723	28.4599	24.0963	down
PXMP4	4.00061	-2.57146	0.00205316	0.00685615	10.1818	8.40973	14.3053	0	0.918062	2.19058	down
THRSP	8.29323	-2.60631	4.29e-05	0.000195787	22.6263	15.7682	24.5234	0.958233	3.67225	3.28586	down
AP001636.3	67.7267	-2.61181	9.22e-26	2.08e-24	171.96	132.453	144.075	28.747	19.2793	23.001	down
TRIL	154.174	-2.61556	8.71e-48	4.13e-46	305.454	304.853	279.976	57.494	56.0018	27.3822	down
MT2A	2311.45	-2.61745	0	0	5421.25	5736.48	5232.69	910.321	851.043	906.898	down
MAPK4	4.24503	-2.6269	0.00421218	0.0131531	4.52525	8.40973	4.08724	0	0	1.09529	down
H2BC5	112.513	-2.64816	2.45e-36	8.07e-35	205.899	209.192	191.078	21.0811	40.3947	32.8586	down
LGR6	43.4111	-2.66863	1.1e-19	1.86e-18	114.263	101.968	106.268	14.3735	14.689	19.7152	down
CALML5	1197	-2.70603	2.81e-307	3.03e-304	3223.11	2920.28	2931.57	450.369	522.377	408.542	down
CALML3-AS1	7.94803	-2.70794	0.00011353	0.000482179	28.2828	19.9731	6.13086	1.91647	0.918062	3.28586	down
CYP4Z2P	25.7518	-2.71342	5.39e-13	5.83e-12	62.2222	72.5339	67.4394	9.58233	9.18062	9.85759	down
FMO3	11.8464	-2.71853	2.6e-06	1.42e-05	26.0202	37.8438	22.4798	2.8747	5.50837	2.19058	down
COL14A1	51.827	-2.75572	2.53e-16	3.46e-15	64.4848	85.1485	96.0501	5.7494	17.4432	10.9529	down
LINC00892	18.8404	-2.76242	4.47e-10	3.77e-09	44.1212	52.5608	52.1123	8.62409	4.59031	6.57173	down
LINC02568	2.4751	-2.77198	0.00446729	0.0138527	6.78788	9.46094	5.10905	0	0.918062	0	down
SLC12A3	50.2499	-2.81755	2.74e-23	5.51e-22	141.414	131.402	122.617	18.2064	22.9515	12.0482	down
SYN3	24.6515	-2.84969	1.46e-12	1.53e-11	67.8788	63.073	62.3304	12.457	4.59031	7.66702	down
TFAP2B	6.32109	-2.87226	0.000107404	0.000458065	18.101	17.8707	14.3053	0.958233	2.75418	1.09529	down
AC015910.1	36.7634	-2.87722	2.23e-18	3.52e-17	89.3737	108.275	92.9847	11.4988	11.9348	14.2387	down
MT1E	108.072	-2.90406	1.94e-45	8.58e-44	288.485	260.702	239.103	43.1205	33.0502	26.2869	down
DIRAS3	41.9499	-2.91493	7.24e-15	8.97e-14	61.0909	57.8169	56.1995	4.79116	9.18062	7.66702	down
SLC23A1	41.2842	-2.91629	3.07e-18	4.78e-17	104.081	112.48	92.9847	7.66586	11.9348	19.7152	down
FMO2	5.53987	-2.93528	0.000244143	0.000978439	13.5758	17.8707	14.3053	1.91647	0	2.19058	down
FATE1	5.99552	-2.953	0.000225199	0.000907767	14.7071	15.7682	14.3053	2.8747	0.918062	0	down
CRYAB	97.7046	-2.95966	3.53e-39	1.27e-37	239.838	267.009	218.667	37.3711	20.1974	33.9539	down
FMO6P	139.13	-3.00143	1.95e-63	1.34e-61	376.727	367.926	366.83	35.4546	56.9198	43.8115	down
AC011374.1	5.93622	-3.00755	0.000163252	0.000676184	16.9697	12.6146	16.349	0	2.75418	1.09529	down
LINC02240	4.09943	-3.04065	0.00176751	0.0059856	9.0505	11.5634	11.2399	0	0	2.19058	down
CLCA2	34.0114	-3.05235	9.48e-18	1.43e-16	84.8485	91.4558	82.7666	12.457	10.0987	6.57173	down
CAV3	3.88587	-3.05465	0.0018396	0.00621021	13.5758	6.3073	11.2399	1.91647	0	0	down
ACSM3	3.55422	-3.10277	0.00263895	0.00860908	3.39394	13.6658	5.10905	0	0.918062	0	down
AL355538.2	14.1368	-3.20045	1.29e-08	9.32e-08	39.5959	49.4071	26.567	1.91647	5.50837	3.28586	down
TACR1	11.0835	-3.20652	1.61e-06	9.06e-06	26.0202	17.8707	24.5234	0.958233	1.83612	3.28586	down
KRT79	11.3228	-3.21239	3.36e-07	2.06e-06	23.7576	27.3316	38.8288	1.91647	0.918062	5.47644	down
CREB3L1	5.3598	-3.28877	0.000204696	0.000831511	12.4444	17.8707	13.2835	1.91647	0.918062	0	down
SOSTDC1	7.27147	-3.29459	5.44e-05	0.000244357	21.4949	9.46094	23.5016	0.958233	1.83612	1.09529	down
C8orf31	88.2407	-3.34084	6.17e-48	2.95e-46	245.495	234.421	235.016	24.914	21.1154	23.001	down
GABRP	6.98778	-3.36306	2.7e-05	0.000127108	15.8384	15.7682	24.5234	0.958233	0.918062	2.19058	down
LINC02303	9.20947	-3.37248	2.56e-06	1.4e-05	33.9394	15.7682	27.5889	1.91647	3.67225	0	down
TBATA	47.7327	-3.41581	2.69e-26	6.17e-25	128.97	111.429	144.075	9.58233	11.9348	13.1435	down
AP001636.2	11.5263	-3.50338	3.86e-07	2.36e-06	32.8081	21.0243	28.6107	1.91647	2.75418	1.09529	down
AC053513.1	3.26209	-3.54315	0.00113125	0.00398465	5.65656	10.5122	11.2399	0	0	1.09529	down
SELENOP	474.201	-3.55731	5.28e-226	2.85e-223	1089.45	1197.33	1123.99	95.8233	92.7242	100.766	down
COLCA1	19.8215	-3.55852	4e-12	4.07e-11	58.8283	48.3559	49.0469	0.958233	4.59031	6.57173	down
SPARC	14.2761	-3.57305	1.11e-08	8.15e-08	35.0707	27.3316	34.7415	1.91647	1.83612	3.28586	down
DAPL1	13.8009	-3.59165	1.05e-07	6.82e-07	30.5454	21.0243	34.7415	0	3.67225	2.19058	down
AC108063.2	9.6894	-3.73864	5.93e-07	3.53e-06	33.9394	18.9219	29.6325	2.8747	1.83612	0	down
AC245297.1	9.41811	-3.75388	0.000967081	0.00346232	2.26263	3.15365	6.13086	0	0	0	down
AQP5	5.18268	-3.80303	0.000214745	0.000868625	14.7071	17.8707	11.2399	0.958233	0.918062	0	down
PAMR1	7.66084	-3.95306	8.47e-06	4.31e-05	26.0202	16.8195	20.4362	1.91647	0	1.09529	down
LCP1	7.76372	-3.95704	7.34e-05	0.000322941	14.7071	13.6658	17.3708	0	0.918062	1.09529	down
CYP4B1	580.844	-4.04713	0	0	1560.08	1633.59	1599.13	88.1574	101.905	98.5759	down
EDAR	8.03753	-4.11047	4.57e-06	2.42e-05	16.9697	21.0243	30.6543	1.91647	0.918062	0	down
AC124067.4	8.15836	-4.12478	3.22e-06	1.74e-05	22.6263	23.1267	24.5234	0.958233	0	2.19058	down
LGALS12	14.8726	-4.17542	4.61e-10	3.89e-09	38.4646	49.4071	38.8288	1.91647	0	4.38115	down
ASCL4	4.28951	-4.23956	0.000199653	0.000813241	14.7071	11.5634	11.2399	0	0	1.09529	down
CYP4Z1	161.921	-4.34634	2.97e-90	3.21e-88	500.04	443.613	418.942	22.9976	19.2793	24.0963	down
CRISP3	386.137	-4.37907	1.3e-201	5.49e-199	936.727	978.682	949.261	38.3293	54.1656	43.8115	down
PIP	7.91397	-4.41249	1.67e-05	8.09e-05	24.8889	14.717	21.458	0.958233	0	1.09529	down
FAIM2	28.257	-4.47275	3.3e-17	4.8e-16	87.1111	64.1242	87.8756	6.70763	0.918062	2.19058	down
LY6L	2.23196	-4.52514	0.00093335	0.0033558	4.52525	8.40973	7.15267	0	0	0	down
FAM178B	7.36043	-4.61082	4.92e-05	0.000222291	13.5758	19.9731	10.2181	0	0	1.09529	down
AC025154.2	18.04	-4.74351	1.79e-11	1.72e-10	54.303	54.6632	43.9378	0	3.67225	1.09529	down
AC008870.1	2.77817	-4.86799	0.000377241	0.00146158	9.0505	6.3073	6.13086	0	0	0	down
AL049536.1	3.55179	-4.94737	0.000274865	0.00108874	11.3131	9.46094	1.02181	0	0	0	down
AL355538.1	2.5978	-4.9625	0.000413185	0.00159137	5.65656	12.6146	5.10905	0	0	0	down
POU2AF1	31.325	-5.12743	7.31e-18	1.11e-16	82.5858	100.917	82.7666	1.91647	1.83612	3.28586	down
CNGA2	50.464	-5.54427	1.1e-26	2.56e-25	134.626	146.119	158.38	5.7494	1.83612	1.09529	down
RHAG	3.19871	-5.55019	8.5e-05	0.000368854	9.0505	11.5634	8.17448	0	0	0	down
PSAPL1	7.17257	-5.90827	1e-05	5.04e-05	15.8384	4.20486	11.2399	0	0	0	down
H2AC13	5.02687	-6.03668	1e-05	5.05e-05	9.0505	12.6146	12.2617	0	0	0	down
CHRM1	15.6038	-6.73177	3.42e-07	2.1e-06	7.91919	23.1267	15.3271	0	0	0	down
CD36	9.46957	-7.60484	2.11e-08	1.49e-07	29.4141	25.2292	21.458	0	0	0	down
