# Supplementary material for: Integrated analysis reveals effects of bioactive ingredients from Limonium Sinense (Girard) Kuntze on hypoxia-inducible factor (HIF) activation
Source: Front Plant Sci. 2022 Oct 27;13:994036. doi: 10.3389/fpls.2022.994036 (PMC9646520; doi:10.3389/fpls.2022.994036)
Supplement: Supplementary file 1 [file DataSheet_1.zip › Additional File_submitted/Table S7.xlsx]

## Sheet: Table S7
Table S7. List of compounds that can significantly alter the HIF score.
"Compound Name" is the natural compound or herbal extract screened from GEO datasets.
"GEO dataset" is the obtained microarray dataset used for the analysis.
"HIF score mean difference" is the mean difference of HIF score between treated vs. control samples.
"Padj" is the adjusted P-value by the Benjamini-Hochberg method.
"Change" is the direction of the altered HIF score.
The data list is organized here from maximal to minimal HIF score mean difference.
Compound Name	GEO dataset	HIF score mean difference	Padj	Change
Siwutang	GSE23610	1.124	0.0002	upregulated
Estradiol	GSE23610	0.8486	0.0027	upregulated
Salidroside	GSE85871	0.7325	1e-05	upregulated
Suduxing	GSE81835	0.7069	0.0261	upregulated
Oleanic acid	GSE85871	0.6903	0.0374	upregulated
Ainsliadimer A	GSE85871	0.6736	0.0018	upregulated
CRATOXYLUM COCHINCHINENSE LOUR	GSE85746	0.66	0.0436	upregulated
Oridonin	GSE85871	0.6582	0.0021	upregulated
Dioscin	GSE85871	0.6485	0.0024	upregulated
14,15-beta-dihydroxyklaineanone	GSE189697	0.6431	0.0018	upregulated
Schisantherin A	GSE85871	0.6181	0.0001	upregulated
L-scopolamine	GSE85871	0.6016	0.0004	upregulated
Liquiritin	GSE85871	0.5759	0.0006	upregulated
Glycyrrhizic acid	GSE85871	0.5737	0.0006	upregulated
Oxymatrine	GSE85871	0.5669	0.0002	upregulated
Compound Kushen Injection	GSE78512	0.5459	0.0008	upregulated
Daidzin	GSE85871	0.5391	0.0003	upregulated
Cordyceps sinensis	GSE24191	0.5015	0.0078	upregulated
Schizandrin	GSE85871	0.4927	0.0007	upregulated
Osthole	GSE85871	0.4808	0.0008	upregulated
Sennoside A	GSE85871	0.4576	0.0263	upregulated
Benzoylaconitine	GSE85871	0.4555	0.0039	upregulated
6-gingerol	GSE85871	0.4455	0.0308	upregulated
(+)2-(1-hydroxyl-4-oxocyclohexyl) ethyl caffeate	GSE85871	0.4214	0.0422	upregulated
Britanin	GSE85871	0.4043	0.0277	upregulated
Japonicone A	GSE85871	0.3981	0.0304	upregulated
Compound Kushen Injection	GSE125743	0.3839	1e-05	upregulated
Hypaconitine	GSE85871	0.3723	0.0157	upregulated
Matrine	GSE85871	0.3613	0.0074	upregulated
Notoginsenoside R1	GSE85871	0.3574	0.0203	upregulated
Gallic acid	GSE85871	0.3513	0.0226	upregulated
Gentiopicroside	GSE85871	0.3228	0.0371	upregulated
Cordyceps sinensis	GSE24191	0.5015	0.0078	upregulated
Ginsenoside Re	GSE85871	-0.4748	0.01	downregulated
Compound Kushen Injection	GSE130359	-0.5575	0.0001	downregulated
Baicalein	GSE95504	-0.5926	0.0146	downregulated
Sparstolonin B	GSE44596	-0.6793	0.0012	downregulated
Sparstolonin B	GSE44597	-0.7888	0.0218	downregulated
(5R)-5-hydroxytriptolide	GSE84074	-0.8422	0.0002	downregulated
Compound Kushen Injection	GSE124715	-0.8447	0.0046	downregulated
