# Supplementary material for: Integrated analysis reveals effects of bioactive ingredients from Limonium Sinense (Girard) Kuntze on hypoxia-inducible factor (HIF) activation
Source: Front Plant Sci. 2022 Oct 27;13:994036. doi: 10.3389/fpls.2022.994036 (PMC9646520; doi:10.3389/fpls.2022.994036)
Supplement: Supplementary file 1 [file DataSheet_1.zip › Additional File_submitted/Table S5.xlsx]

## Sheet: Table S5
Table S5. CMap analysis in MDA-MB-468 cells exposed to LSW.
"Id" indicates the Broad Institute compound identifier.
"Name" indicates the vendor compound name.
"Description" indicates the main mechanism of action of a compound.
"Target" lists the reported target genes for a drug.
"Connectivity score" is the median_tau_score in the CMAP platform which summarizes the connectivity between a Query signature and a drug across multiple cell types. The drugs in the table are sorted by decreasing order of connectivity score.
"PC3, VCAP, A375, A594, HA1E, HCC515, HT29, MCF7 and HEPG2" are cell lines in the CMAP platform.
Id	Name	Description	Target	connectivity score	PC3	VCAP	A375	A549	HA1E	HCC515	HT29	MCF7	HEPG2
BRD-A52650764	ingenol	PKC activator	PRKCD, PRKCE	98.17	0	97.48	97.15	84.87	99.12	99.71	98.61	99.7	98.17
BRD-K10916986	vinorelbine	tubulin inhibitor, apoptosis stimulant, microtubule inhibitor, mitosis inhibitor, mitotic inhibitor, tubulin polymerisation inhibitor, vinca alkaloid	TUBB	96.37	96.02	0	36.58	99.53	98.14	96.37	98.04	73.35	97.13
BRD-K91145395	prostratin	NFkB pathway activator, PKC activator	PRKCA, PRKCB, PRKCD, PRKCE, PRKCG, PRKCH, PRKCQ	95.14	67.05	0	0	99.74	0	99.65	95.14	99.87	96.2
BRD-K44432556	VU-0418946-1	hypoxia inducible factor activator	HIF1A	95.04	82.83	95.62	29.71	0	96.45	99.79	95.04	93.62	97.4
BRD-A76528577	vincristine	tubulin inhibitor, microtubule inhibitor, microtubule polymerization inhibitor, tubulin polymerisation inhibitor, vinca alkaloid	TUBB, TUBA4A	93.55	81.96	0	96.28	94.39	93.55	61.92	95.98	88.61	94.06
BRD-K94325918	kinetin-riboside	apoptosis inducer		92.86	89.31	0	88.05	96.9	36.6	98.93	95.52	99.04	92.86
BRD-A54927599	KF-38789	P selectin inhibitor	SELP	92.38	68.78	-38.04	0	92.38	97.34	95.06	96.2	87.6	99.18
BRD-K26818574	BIX-01294	DNA methyltransferase inhibitor, histone lyinse methyltransferase inhibitor, histone lysine methyltransferase inhibitor	EHMT1, EHMT2	90.4	0	40.37	99.58	98.4	88.31	98.97	90.36	90.45	NaN
BRD-K91370081	anisomycin	DNA synthesis inhibitor	NHP2L1, RPL10L, RPL11, RPL13A, RPL15, RPL19, RPL23, RPL23A, RPL26L1, RPL3, RPL37, RPL8, RSL24D1	88.68	0	NaN	95.48	66.4	88.1	89.26	95.07	60.17	93.35
BRD-K09638361	SA-63133	casein kinase inhibitor, tubulin inhibitor	CSNK1E, CSNK1A1, CSNK1D, CSNK1G2	88.63	46.33	-89.24	60.4	97.65	72.45	94.04	95.48	88.63	98.4
BRD-K15600710	obatoclax	BCL inhibitor, MCL1 inhibitor	BCL2, BCL2L1, MCL1	88.44	86.71	89.13	0	82.23	97.16	88.44	71.81	96.97	93.3
BRD-K35708212	ouabain	ATPase inhibitor, alpha subunit binder	ATP1A1, ATP1A2, ATP1A3, ATP1A4, ATP1B1, ATP1B2, ATP1B3, ATP1B4, FXYD2	87.36	87.31	89.69	92.53	72.26	-9.25	0	92.42	87.36	87.96
BRD-K76907295	VU-0418947-2	hypoxia inducible factor activator		86.85	88.5	0	0	0	NaN	99.39	97.84	85.21	96.94
BRD-K77987382	mebendazole	acetylcholinesterase inhibitor, microtubule inhibitor, tubulin inhibitor	TUBA1A, TUBB, TUBB4B	86.85	-15.87	-59.07	0	94.07	98.98	9.58	96.94	86.85	96.84
BRD-K40919711	BAPTA-AM	potassium channel blocker	KCNA3, KCNA5, KCNH2	86.49	0	86.49	0	84.25	97.16	97.81	87.13	38.21	99.1
BRD-K53959060	indirubin	CDK inhibitor, glycogen synthase kinase inhibitor, cyclin-dependent kinase inhibitor, PKC inhibitor	CDK1, CDK5, CCNE1, CDK2, CDK4, CDK5R1, CDK9, GSK3A, GSK3B, LCK, LRRK1, LRRK2	85.37	80.56	40.62	68.78	96.13	0	93.64	90.18	98.14	NaN
BRD-K99498722	NPI-2358	tubulin inhibitor, angiogenesis inhibitor, tubulin polymerisation inhibitor		83.95	23.79	0	0	95.61	99.51	83.95	96.46	68.44	85.6
BRD-K12539581	nocodazole	tubulin inhibitor, Tubulin Polymerization Inhibitors	HPGDS	83.2	20.05	-64.73	52.91	83.2	97.63	46.05	99.27	95.29	98.97
BRD-A78360835	cercosporin	photoactivated to produce toxic reactive oxygen species, PKC inhibitor		82.89	82.97	86.37	0	82.81	-14.3	96.48	0	86.93	NaN
BRD-K28360340	TW-37	BCL inhibitor, MCL1 inhibitor	BCL2, BCL2L1, MCL1	82.21	46.95	0	0	86.57	0	99.68	89.11	82.21	99.52
BRD-K73395020	SA-1478088	metalloproteinase inhibitor	MMP12, MMP14, MMP2, MMP8, MMP9	82.15	82.15	9.94	32.62	80.38	82.18	97.6	93.26	99.24	78.87
BRD-K19894101	MST-312	telomerase inhibitor	TERT	81.74	0	0	81.74	86.93	95.37	97.46	0	63.82	91.77
BRD-K40175214	torin-1	mTOR inhibitor, PI3K inhibitor	MTOR, PIK3CA	81.08	86.65	0	0	90.49	85.71	0	81.08	0	94.13
BRD-K03109492	NSC-663284	CDC inhibitor	CDC25A, CDC25B, CDC25C	78.95	55.91	48.91	0	78.95	94.18	99.1	89.99	0	93.69
BRD-A60414806	vincristine	tubulin inhibitor, microtubule inhibitor, microtubule polymerization inhibitor, tubulin polymerisation inhibitor, vinca alkaloid	TUBB, TUBA4A	78.74	89.12	-36.01	0	26.86	92.91	44.02	97.79	78.74	96.61
BRD-A22783572	vinblastine	microtubule formation inhibitor, tubulin inhibitor, tubulin polymerisation inhibitor	TUBB, JUN, TUBA1A, TUBD1, TUBE1, TUBG1	78.63	88.24	0	0	97.69	0	78.63	97.1	42.17	91.1
BRD-K59469039	AG-879	angiogenesis inhibitor, EGFR inhibitor, tyrosine kinase inhibitor, VEGFR inhibitor	ERBB2, KDR, NTRK1	78.37	92.31	0	0	84.3	-56.53	78.37	0	79.96	96.86
BRD-K47869605	podophyllotoxin	caspase activator, insulin growth factor receptor inhibitor, microtubule inhibitor, tubulin inhibitor	IGF1R, CASP3, TOP2A, TUBA4A, TUBB	77.59	88.91	-9.82	0	15.03	98.33	0	95.85	77.59	99.19
BRD-K82823804	SA-792987	PKC inhibitor	WEE1	73.35	38.55	0	-31.67	87.48	92	89.72	-59.78	73.35	80.54
BRD-K37691127	hinokitiol	tyrosinase inhibitor	TYR	73.16	89.11	83.7	0	73.16	0	85.48	0	58.97	93.41
BRD-A45333398	periplocymarin	apoptosis inducer		72.82	17.13	27.58	90.53	0	61.53	95.4	93.6	84.11	NaN
BRD-A80502530	cinobufagin	ATPase inhibitor, chloride channel activator	ATP1A1, ATP1A2, ATP1A3, ATP1A4, ATP1B1, ATP1B2, ATP1B3, ATP1B4, FXYD2	72.27	84.38	0	48.29	54.22	81.43	90.05	96.64	72.27	0
BRD-K03406345	azacitidine	DNA methyltransferase inhibitor, antimetabolite, DNA methylase inhibitor, DNA synthesis inhibitor, RNA synthesis inhibitor	DNMT1	71.45	70.24	47.15	86.83	95.97	72.67	68.62	99.39	63.49	NaN
BRD-K35687265	ON-01910	PLK inhibitor, cell cycle inhibitor, MCL1 inhibitor, protein kinase inhibitor	CDK1, FLT1, FYN, MCL1, PDGFRA, PLK1, PLK2, SRC	71.26	82.61	0	65.2	85.36	52.26	71.26	97.4	0	96.65
BRD-K91623615	ABT-751	tubulin inhibitor, dihydropteroate synthase inhibitor, microtubule inhibitor, PABA antagonist, tubulin polymerisation inhibitor	TUBB	70.73	70.73	-69.71	41.19	97.41	0	77.68	97.25	60.93	91.39
BRD-K63606607	bufalin	ATPase inhibitor, chloride channel activator	ATP1A1	70.12	17.52	0	70.12	79.59	80.37	32.1	97.25	75.31	0
BRD-K26669427	WR-216174	CDK inhibitor, PFMRK inhibitor		70.01	0	75.88	0	0	81.1	24.85	74.27	71.35	70.01
BRD-A63998256	helveticoside	ATPase inhibitor	ATP1A1	69.35	45.34	0	91.76	96.68	0	84.3	98.38	54.39	NaN
BRD-K37456065	VU-0365114-2	acetylcholine receptor allosteric modulator, M5 modulator	CHRM5	69.17	48.76	0	95.84	79.83	NaN	82.56	98.21	0	58.51
BRD-A48570745	ivermectin	GABA receptor agonist, acetylcholine receptor allosteric modulator, GABA release stimulant, purinergic receptor allosteric modulator	CHRNA7, GABRB3, GLRA3, P2RX7	69.14	55.81	0	75.48	69.14	71.36	45.34	45.47	86.46	89.51
BRD-K76674262	homoharringtonine	apoptosis stimulant, protein synthesis inhibitor	RPL3	68.75	38.51	NaN	94.14	81.53	0	55.98	96.67	0	82.44
BRD-A94756469	digoxin	ATPase inhibitor, ROR antagonist	ATP1A1, ABCB1, RORC, SLCO1B3	68.55	68.55	59.19	86.28	43.01	80.11	93.93	96.23	58.58	0
BRD-K37865504	LY-2183240	FAAH inhibitor, FAAH reuptake inhibitor	FAAH	68.17	8.23	-37.52	-38.61	94.12	74.98	68.17	94.62	-6.81	95.06
BRD-K04923131	GSK-3-inhibitor-IX	glycogen synthase kinase inhibitor, lipoxygenase inhibitor, PKC inhibitor	ALOX5, GSK3A, GSK3B	67.89	0	67.89	89.81	0	-53.82	74.17	93.09	98.78	50.98
BRD-K37618799	MRS-1220	adenosine receptor antagonist	ADORA2B, ADORA3	67.53	0	18.31	0	67.53	96.42	94	0	85.77	95.36
BRD-K84895041	BMY-45778	IP1 prostacyclin receptor agonist	PTGIR	67.47	66.86	89.01	65.65	98.14	86.2	68.08	0	0	NaN
BRD-A15079084	phorbol-12-myristate-13-acetate	PKC activator, CD antagonist	CD4, KCNT2, PRKCA, TRPV4	66.75	66.36	-38.52	66.75	99.9	0	99.31	0	99.78	98.91
BRD-K66792149	quinoclamine	algicide		66.67	0	66.67	0	36.78	0	90.92	92.89	97.94	97.64
BRD-K14821540	FCCP	mitochondrial oxidative phosphorylation uncoupler		66.3	78.22	0	0	66.3	0	57.76	94.91	92.28	89.32
BRD-A68930007	ouabain	ATPase inhibitor, alpha subunit binder	ATP1A1, ATP1A2, ATP1A3, ATP1A4, ATP1B1, ATP1B2, ATP1B3, ATP1B4, FXYD2	65.81	65.81	60.95	75.77	77.14	55.12	-21.11	97.53	74.48	0
BRD-K80348542	cephaeline	protein synthesis inhibitor	RPS2	64.37	66.05	NaN	88.53	0	62.68	93.62	91.58	0	42
BRD-K36055864	cycloheximide	glycogen synthase kinase inhibitor, protein synthesis inhibitor	GSK3B, RPL3	63.54	93.28	0	58.74	67.78	63.54	98.21	94.98	-18.17	41.43
BRD-K86003836	flubendazole	acetylcholinesterase inhibitor, microtubule inhibitor, tubulin inhibitor	TUBB	62.53	13.23	-32.33	62.53	84.07	72.95	NaN	86.57	50.12	NaN
BRD-A34806832	proscillaridin	ATPase inhibitor	ATP1A1	62.4	0	74.69	86.82	91.05	61.63	33.67	97.7	62.4	20.26
BRD-K89152108	liothyronine	thyroid hormone function stimulant	THRA, THRB	62.27	4.55	0	62.75	78.44	34.88	61.8	63.85	71.78	NaN
BRD-K78659596	MLN-2238	proteasome inhibitor	PSMB1	61.99	-45.28	98.8	0	26.64	-8.87	68.72	86.42	99.02	61.99
BRD-K64881305	ispinesib	kinesin family member inhibitor, kinesin inhibitor, Kinesin-Like Spindle Protein KIF11 (KSP, Eg5) Inhibitors	KIF11	61.34	69.17	65.18	0	13.3	0	0	61.35	61.34	78.24
BRD-K06593056	LE-135	retinoid receptor agonist	RARB	61.12	61.12	5.12	86.42	99	96.38	57.08	64.76	13.5	-48.32
BRD-K07691486	roscovitine	CDK inhibitor, apoptosis stimulant	CDK2, CDK9, CDK7, CDK1, CDK5	61.11	59.47	30.61	91.03	83.94	-30.57	61.11	92.93	13.59	94.7
BRD-K82109576	vincristine	tubulin inhibitor, microtubule inhibitor, microtubule polymerization inhibitor, tubulin polymerisation inhibitor, vinca alkaloid	TUBB, TUBA4A	60.15	60.15	-19.64	83.28	47.22	76.97	NaN	97.4	0	NaN
BRD-A26002865	verrucarin-a	protein synthesis inhibitor		60.07	60.07	0	57.54	66.7	76.1	94.55	90.87	0	44.39
BRD-K36198571	WAY-170523	metalloproteinase inhibitor	MMP13	59.85	0	0	90.79	67.06	-15.42	59.85	0	78.32	81.99
BRD-K84595254	strophanthidin	ATPase inhibitor	ATP1A1, ATP1A2, ATP1A3, ATP1A4, ATP1B1, ATP1B2, ATP1B3, ATP1B4, FXYD2	59.19	0	64.92	94.33	59.19	-27.76	0	99.27	75.96	0
BRD-K68174511	torin-2	mTOR inhibitor	MTOR	59	70.64	20.46	95.77	-11.72	92.68	0	59	-8.36	77.02
BRD-K21672174	RO-28-1675	glucokinase activator	GCK	58.9	90.57	28.01	75.22	6.69	79.83	56.44	94.8	0	58.9
BRD-A33833419	TER-14687	inhibitor of translocation of PKCq in T cells	PRKCQ	58.71	69.17	58.71	0	70.37	21.61	95.37	0	27.32	61.01
BRD-K93034159	cladribine	adenosine deaminase inhibitor, antimetabolite, DNA synthesis inhibitor, immunosuppressant, ribonucleotide reductase inhibitor	ADA, PNP, POLA1, POLE, POLE2, POLE3, POLE4, RRM1, RRM2, RRM2B	58.7	58.7	76.83	65	-6.64	0	33.82	62.63	75.79	0
BRD-K80431395	triciribine	AKT inhibitor	AKT1, AKT2, AKT3	57.2	86.45	0	57.2	0	97.84	0	39.4	89.86	96.22
BRD-A62184259	cycloheximide	glycogen synthase kinase inhibitor, protein synthesis inhibitor	GSK3B, RPL3	57.14	57.14	0	43.48	97.59	70.15	98.43	96.31	0	31.54
BRD-K17896185	FIT	opioid receptor agonist	OPRD1	56.85	56.85	85.64	95.63	0	70.86	94.88	0	41.94	0
BRD-A28105619	cucurbitacin-i	inhibitor of STAT3/JAK2 signaling, JAK inhbitor, lipocortin synthesis stimulant, STAT inhibitor	JAK2, STAT3	56.76	0	0	-11.39	97.71	-45.83	94.47	87.93	56.76	83.86
BRD-K91781484	BRD-K91781484	nuclear factor erythroid derived, like (NRF2) activator	NFE2L2	56.68	NaN	NaN	0	-64.26	NaN	NaN	92.33	56.68	97.43
BRD-A08003242	rhodomyrtoxin-b	cytotoxic, DNA intercalator		56.56	79.18	0	95.6	0	0	99.21	33.93	92.91	NaN
BRD-K36007650	puromycin	adenosine receptor agonist, protein synthesis inhibitor	NHP2L1, RPL10L, RPL11, RPL13A, RPL15, RPL19, RPL23, RPL23A, RPL26L1, RPL3, RPL37, RPL8, RSL24D1	56.32	0	46.73	0	56.32	99.02	69.04	74.22	0	79.59
BRD-K28907958	CD-437	RAR agonist, retinoid receptor agonist	RARG	55.49	0	66.93	0	87	55.49	97.81	0	0	91.14
BRD-K22096725	ALW-II-49-7	ephrin inhibitor	DDR1, EPHA2, EPHA4, EPHA7, EPHB2, EPHB4, EPHB6	55.17	65.39	0	45.63	55.17	64.48	64.03	0	66.03	0
BRD-K97274161	BRD-K97274161	beta-catenin inhibitor, opioid receptor antagonist	OPRK1	54.29	62.23	46.35	63.52	93.9	0	0	0	86.3	NaN
BRD-A36707673	hydroxycholesterol	LXR agonist, ABC transporter expression enhancer, alpha secretase activator, beta secretase inhibitor, glutamate receptor modulator	ABCA1, NR1H2, NR1H3	53.22	76.7	0	53.22	60.82	33.66	84.74	0	61.25	0
BRD-A34205397	suloctidil	adrenergic receptor antagonist, platelet aggregation inhibitor, vasodilator		53.12	68.66	0	0	37.58	NaN	85.15	76.27	90.74	0
BRD-K03067624	emetine	protein synthesis inhibitor	RPS2	52.46	44.02	NaN	80.44	52.46	0	59.09	67.88	0	NaN
BRD-A93236127	digitoxin	ATPase inhibitor	ATP1A1	51.88	92.64	51.88	67.85	51.3	18.44	50.19	99.16	90.76	0
BRD-K95655893	MAZ-51	VEGFR inhibitor	FLT4	51.87	0	-74.01	51.73	80.36	65.82	0	52.01	73.32	NaN
BRD-K83289131	CAY-10618	NAMPT inhibitor, niacinamide phosphoribosyltransferase inhibitor	NAMPT	51.36	90.53	69.45	95.8	0	84.72	0	51.36	31.53	0
BRD-K40255344	tyrphostin-A9	protein tyrosine kinase inhibitor, tyrosine kinase inhibitor		51.12	51.12	0	0	57.39	93.29	98.35	0	88.89	0
BRD-A82371568	clofarabine	ribonucleoside reductase inhibitor, DNA polymerase inhibitor, DNA repair enzyme inhibitor, DNA synthesis inhibitor, ribonucleotide reductase inhibitor	RRM1, POLA1, RRM2, SLC22A8	49.45	47.99	49.45	0	29.1	-17.2	98.7	64	94.17	91.98
BRD-K03816923	rottlerin	large conductance potassium channel activator, MAP kinase inhibitor, PKC inhibitor, protein kinase inhibitor, tissue transglutaminase inhibitor	KCNH2, PRKCD, TGM2	49.41	92.3	0	79.63	0	49.41	91.93	37.85	90.04	0
BRD-K26997899	SA-792574	microtubule inhibitor, tubulin inhibitor	TUBB	49.14	0	-39.06	49.14	71.92	76.4	-52.68	98.34	26.95	94.97
BRD-K97514127	vinorelbine	tubulin inhibitor, apoptosis stimulant, microtubule inhibitor, mitosis inhibitor, mitotic inhibitor, tubulin polymerisation inhibitor, vinca alkaloid	TUBB	48.83	45.61	-61.4	48.83	78.21	0	NaN	98.34	78.43	NaN
BRD-K06198550	isorotenone	mitochondrial complex I inhibitor, NADH-ubiquinone oxidoreductase (Complex I) inhibitor	MT-ND1	48.25	69.1	70.5	0	0	48.25	-11.61	72.62	25.01	54.36
BRD-K34995470	SU-1498	receptor tyrosine protein kinase inhibitor, vascular endothelial growth factor receptor 2 (VEGFR2) inhibitor, VEGFR inhibitor	ERBB2, KDR	47.7	75	11.43	0	0	68.9	0	67.13	47.7	49.28
BRD-K51290057	SA-792709	retinoid receptor agonist	RARA, RARB	47.65	85.63	32.1	0	78.82	62.98	38.89	28.98	92.01	47.65
BRD-K54095730	CMPD-1	p38 MAPK inhibitor	GNRHR, MAPK14	47.49	58.19	0	46.3	65.02	48.69	0	74.32	0	NaN
BRD-K49448285	bisindolylmaleimide	CDK inhibitor, PKC inhibitor, leucine rich repeat kinase inhibitor	CCND1, CDK4, LRRK2, PDPK1, PIM1, PRKCA, PRKCB, PRKCI, PRKCZ	47.34	0	0	54.87	98.98	-93.06	87.96	96.78	39.81	NaN
BRD-A54632525	BRD-A54632525	lipoxygenase inhibitor	ALOX12	47.17	58.32	0	76.9	47.17	0	70.09	0	0	79.62
BRD-K67258146	BRD-K67258146	mannose-6-phosphate isomerate inhibitor		46.83	49.83	0	-31.28	0	88.51	96.42	-56.7	59.61	46.83
BRD-K97399794	quercetin	aldose reductase inhibitor, cytokine production inhibitor, EGFR inhibitor, glucosidase inhibitor, monoamine oxidase inhibitor, polar auxin transport inhibitor, quorum sensing signaling modulator, SIRT activator, sodium channel blocker, tyrosine phosphatase inhibitor, xanthine oxidase inhibitor	PIK3CG, AKR1B1, ATP5A1, ATP5B, ATP5C1, CYP2C8, EGFR, GAA, HCK, HIBCH, MAOA, PIM1, PTPN1, SCN5A, SIRT1, STK17B, UGT3A1, XDH	46.78	8.78	0	83.8	32.74	44.12	46.78	47.24	83.91	98.94
BRD-K06792661	narciclasine	coflilin signaling pathway activator, LIM kinase activator, ROCK activator	RHOA	46.06	0	0	84.93	76.53	46.06	84.7	83.39	0	0
BRD-A24643465	homoharringtonine	apoptosis stimulant, protein synthesis inhibitor	RPL3	45.19	32.97	0	0	72.4	48.71	97.29	96.34	32.6	45.19
BRD-K70511574	sunitinib	FLT3 inhibitor, KIT inhibitor, PDGFR tyrosine kinase receptor inhibitor, RET tyrosine kinase inhibitor, VEGFR inhibitor, angiogenesis inhibitor, colony stimulating factor receptor antagonist, colony stimulating factor receptor inhibitor, platelet-derived growth factor receptor (PDGFR) inhibitor, vascular endothelial growth factor receptor (VEGFR) inhibitor, vascular endothelial growth factor rece…	FLT3, KDR, KIT, FLT4, FLT1, PDGFRA, PDGFRB, RET, CSF1R, FGFR1	44.69	56.78	-25.85	0	58.54	44.69	0	84.35	0	46.53
BRD-A16820783	BRD-A16820783	phosphodiesterase inhibitor		44.12	44.12	-63.23	0	72.48	99.51	0	0	64	97.09
BRD-K98490050	amsacrine	topoisomerase inhibitor, DNA intercalating drug	TOP2A, KCNH2	43.91	23.31	53.17	0	14.67	85.02	97.81	-44.33	60.48	43.91
BRD-A96107863	nisoldipine	calcium channel blocker, L-type calcium channel blocker	CACNA1C, CACNA1D, CACNA1S, CACNA2D1, CACNB2, CYP3A5	42.77	77.81	70.16	0	42.77	49.84	NaN	0	0	NaN
BRD-A43150328	penicillic-acid	bacterial quorum sensing inhibitor, caspase inhibitor		42.03	59.45	0	0	27.55	56.51	96.05	-11.22	79.19	NaN
BRD-K60298136	ITE	aryl hydrocarbon receptor agonist, aryl hydrocarbon receptor ligand	AHR	41.66	0	0	0	59.98	41.66	0	76.28	84.41	71.41
BRD-K44849676	capsazepine	TRPV agonist, TRPV antagonist	TRPV1, TRPV4	41.27	0	86.79	93.22	38.56	98.99	41.27	0	0	80.15
BRD-A77299732	salubrinal	eukaryotic translation initiation factor inhibitor, GlyT-1 inhibitor	EIF2S1, SLC6A9	41.05	97.92	0	-15.89	0	47.51	83.81	66.36	34.58	NaN
BRD-K25504083	cytochalasin-d	actin polymerization inhibitor, actin stabilizer	ACTB	40.9	77.21	0	0	54.84	0	0	89.26	40.9	78.95
BRD-K62289640	lylamine	cannabinoid receptor agonist	CNR1	40.75	67.73	84.69	0	0	81.66	40.75	47.52	40.29	-39.72
BRD-K02526760	QS-11	ARFGAP inhibitor	ARFGAP1	40.51	0	0	79.96	40.51	85.28	44.5	0	70.66	0
BRD-K52075715	oxibendazole	DNA polymerase inhibitor, tubulin inhibitor	TUBB, TUBB4B	40.42	-1.73	-44.29	40.42	16.02	77.16	54.38	97.34	33.69	88.95
BRD-K55454768	TAS-301	voltage-independent calcium influx blocker	CAMK2A	40.35	0	0	33.08	54.34	27.67	64.77	47.62	70.57	NaN
BRD-K01976263	emetine	protein synthesis inhibitor	RPS2	40.1	87.21	0	32.86	0	40.1	99.01	97.02	0	94.6
BRD-M30523314	vinorelbine	tubulin inhibitor, apoptosis stimulant, microtubule inhibitor, mitosis inhibitor, mitotic inhibitor, tubulin polymerisation inhibitor, vinca alkaloid	TUBB	40.1	39.68	-51.88	0	40.1	95.95	0	97.51	67.4	94.46
BRD-K38477985	malonoben	protein tyrosine kinase inhibitor, tyrosine kinase inhibitor	EGFR	40.08	40.08	11.79	0	81.28	0	41.09	0	89.87	95.66
BRD-K21806131	tegaserod	serotonin receptor partial agonist, serotonin receptor agonist	HTR4, HTR2B, HTR2A, HTR2C	39.85	-49.14	0	0	79.7	NaN	NaN	88.61	92.41	NaN
BRD-K28680267	BRD-K28680267	CCK receptor antagonist	CCKAR, GABRA1, GABRB2, GABRG2	39.02	39.02	0	0	-16.14	39.42	60.71	63.91	67.82	0
BRD-K36737713	AG-957	Abl kinase inhibitor, protein tyrosine kinase inhibitor	ABL1, EGFR	38.99	38.99	64.13	0	57.19	-15.52	84.19	30.55	98.34	23.76
BRD-K35629949	SR-27897	CCK receptor antagonist	CCKAR	38.64	52.14	0	50.19	38.64	19.49	0	0	63.8	60.49
BRD-K42635745	suloctidil	adrenergic receptor antagonist, platelet aggregation inhibitor, vasodilator		38.34	42.55	0	-23.73	74.91	-55.3	75.2	-17.89	84.19	38.34
BRD-K08502430	angiogenesis-inhibitor	angiogenesis inhibitor	EGFR	38.1	32.97	39.36	0	98.39	38.1	84.43	0	0	61.14
BRD-K53523901	arctigenin	adiponectin receptor agonist, AP inhibitor, aryl hydrocarbon receptor antagonist, HIV integrase inhibitor, MEK inhibitor, NFkB pathway inhibitor, topoisomerase inhibitor	ADIPOR1, AHR, CHUK, MAP2K1	38.05	82.82	0	38.05	0	66.3	0	58.03	0	97.11
BRD-K11630072	carmofur	thymidylate synthase inhibitor, pyrimidine antagonist	TYMS	37.15	56.98	61.35	0	19.57	74.33	NaN	0	37.15	NaN
BRD-K55748775	SCH-28080	ATPase inhibitor, potassium-competitive acid antagonist	ATP4A	37.06	-69.6	31.3	57.64	20.54	49.5	0	42.82	57.63	NaN
BRD-K60230970	MG-132	proteasome inhibitor	PSMB1	36.98	0	95.37	0	36.98	93.36	13.83	0	55.11	89.27
BRD-K67844266	MLN-4924	nedd activating enzyme inhibitor	NAE1, UBA3	36.72	0	99.54	-36.62	36.72	0	99.65	0	98.68	97.22
BRD-K10207760	lasalocid	ionophore antibiotic		36.72	42.9	39.43	93.89	19.2	-88.78	0	0	78.71	36.72
BRD-A56020723	CA-074-Me	cathepsin inhibitor, antiamyloidogenic agent	CTSB	36.63	64.33	23.39	77.44	0	-81.13	49.87	8.24	88.92	NaN
BRD-A82096673	KU-C103428N	CDC inhibitor, rho GTPase inhibitor	NFE2	36.23	33.54	-25.98	81.89	47.45	0	0	67.03	38.91	NaN
BRD-A34208323	VU-0404997-2	glutamate receptor modulator	GRM4	36.07	36.07	-88.16	80.23	75.92	72.88	0	-47.38	0	75.32
BRD-A42649439	triciribine	AKT inhibitor	AKT1, AKT2, AKT3	35.96	90.87	-73.88	0	0	83.12	35.96	0	79.63	93.29
BRD-K61829047	7b-cis	exportin antagonist	XPO1	35.69	15.07	74	-36.13	-37.15	35.69	36.23	87.64	46.48	-87.55
BRD-A25687296	emetine	protein synthesis inhibitor	RPS2	35.62	17.07	NaN	69.04	0	54.17	81.39	68.23	0	-29.06
BRD-K09549677	mibefradil	T-type calcium channel blocker, angiogenesis inhibitor, calcium channel blocker, calcium channel inhibitor, L-type calcium channel blocker, sodium channel blocker	CACNA1G, CACNA1H, CACNA1C, CACNA1I, ANO1, CACNA1D, CACNA1F, CACNA1S, CACNB1, CACNB2, CACNB3, CACNB4, CATSPER1, CATSPER2, CATSPER3, CATSPER4, CYP3A5, CYP3A7, SCN2A, SCN4A, SCN5A, SCN9A	35.52	58.94	42.4	0	0	35.52	43.97	0	48.92	0
BRD-A58564983	selamectin	nematocide		35.23	19.79	0	35.23	63.09	0	23.68	64.32	61.48	78.75
BRD-K52313696	tacedinaline	HDAC inhibitor, cell cycle inhibitor	HDAC1	34.9	57.8	NaN	0	82.47	61.84	16.52	51.14	0	18.66
BRD-K27737647	H-89	AKT inhibitor, cAMP dependent protein kinase inhibitor, PKA inhibitor, voltage-gated potassium channel blocker	PRKACA, GSG2, KCNA2, KCNA3, KCNA5, KCNAB2, KCNC1, KCNC2, KCNC3, KCNE1, KCNE2, KCNE3, KCNE4, KCNH1, KCNH2, KCNQ1, KCNQ2, KCNQ3, KCNQ5, KCNS3, PKIA	34.4	41.44	94.64	0	44.5	-68.2	0	34.4	66.21	-88.5
BRD-K39120595	bithionol	autotaxin inhibitor	ESR1, ESR2, MCL1	34.06	76.77	0	0	-31.49	34.06	44.63	64.14	12.05	84.28
BRD-K18518344	digitoxigenin	ATPase inhibitor	ATP1A1	33.86	23.34	57.31	0	44.39	-26.63	0	96.11	65.76	NaN
BRD-K56700933	phenethyl-isothiocyanate	cancer cell growth inhibitor, unidentified pharmacological activity	CYP2E1	33.24	0	-33.64	84.94	-43.51	0	46.12	33.24	74.95	75.51
BRD-K35960502	niclosamide	DNA replication inhibitor, STAT inhibitor	STAT3	33.16	33.16	0	16.91	48.59	0	90.24	76.17	77.45	0
BRD-K39256324	rottlerin	large conductance potassium channel activator, MAP kinase inhibitor, PKC inhibitor, protein kinase inhibitor, tissue transglutaminase inhibitor	KCNH2, PRKCD, TGM2	33.06	95.97	0	0	51.65	-32.85	35.42	22.95	33.06	95.55
BRD-A55594068	vinblastine	microtubule formation inhibitor, tubulin inhibitor, tubulin polymerisation inhibitor	TUBB, JUN, TUBA1A, TUBD1, TUBE1, TUBG1	32.76	93.98	0	0	41.94	98.79	27.13	0	32.76	99.54
BRD-K31912990	CGP-71683	neuropeptide receptor antagonist	NPY5R	32.62	0	0	0	50.52	37.1	32.62	0	98.47	97.14
BRD-K64310881	MW-STK33-3B	large conductance potassium channel activator		32.06	87.29	0	59.18	51.13	47.34	0	0	16.77	NaN
BRD-K74112339	acetohydroxamic-acid	inhibitor of bacterial and plant urease		31.2	-33.4	0	NaN	NaN	70.26	62.41	NaN	NaN	NaN
BRD-K64517075	heliomycin	antibiotic, bacterial RNA synthesis inhibitor		30.53	87.07	0	94.44	96.35	0	0	0	61.06	NaN
BRD-A09161221	nomilin	HSP inhibitor		30.52	-47.13	0	NaN	NaN	72.98	61.04	NaN	NaN	NaN
BRD-A11706664	triciribine	AKT inhibitor	AKT1, AKT2, AKT3	30.51	30.51	0	0	-49.31	79.97	0	42.52	85.2	90.06
BRD-A55484088	BNTX	opioid receptor antagonist	OPRD1, OPRK1, OPRM1	30.38	21.31	40.04	0	39.45	-16.54	0	88.53	89.71	NaN
BRD-K57011718	UK-356618	metalloproteinase inhibitor	MMP3, MMP13, MMP14, MMP2, MMP9	30.23	30.23	93.53	0	43.88	0	41.36	28.3	17.87	89.99
BRD-K04853698	LDN-193189	ALK inhibitor, serine/threonine protein kinase inhibitor	ACVR1, BMPR1A	29.73	0	98.09	NaN	33.11	NaN	71.18	0	29.73	0
BRD-K50841342	PAC-1	caspase activator	CASP3	29.24	70.76	0	0	62.06	88.8	0	0	58.47	NaN
BRD-K59197931	naproxen	cyclooxygenase inhibitor	PTGS2, PTGS1	28.89	44.24	28.89	-31.58	-25.9	0	64.92	56.78	-32.08	47.25
BRD-A45543382	metrizamide	iodine contrast agent		28.52	-5.62	77.57	87.09	53.09	17.72	39.32	16.56	0	NaN
BRD-A53416814	ceramide	nitric oxide production inhibitor, phosphoenolpyruvate carboxylase activator, serine/threonine protein phosphatase activator		27.56	84.59	74.75	0	55.11	-19.27	80.77	0	-77.8	NaN
BRD-A54029483	IRL-2500	endothelin receptor antagonist	EDNRB	27.22	0	53	57.57	0	77.25	27.22	0	-47.1	72.96
BRD-K13725475	rhodomyrtoxin	cytotoxic, DNA intercalator		27.15	14.36	0	64.98	75.56	0	83.17	25.48	28.83	NaN
BRD-A11007541	BCI-hydrochloride	MAP kinase phosphatase inhibitor, protein phosphatase inhibitor	DUSP1, DUSP6	27.12	38.32	92.94	0	47.49	0	0	0	96.13	27.12
BRD-K65814004	diphenyleneiodonium	nitric oxide synthase inhibitor, aldehyde dehydrogenase inhibitor, cytochrome P450 inhibitor, NADPH oxidase inhibitor, xanthine oxidase inhibitor	ALDH1A2, ALDH2, ALDH5A1, ALDH7A1, NOX3, XDH	26.7	0	26.7	0	29.59	0	81.66	0	76.47	91.22
BRD-K63343048	orlistat	cholesterol inhibitor, diacylglycerol lipase inhibitor, fatty acid synthase inhibitor, gastric triacylglycerol lipase inhibitor, Hypolipemic pancreatic, gastric and carboxylester lipase inhibitor, lipase inhibitor, pancreatic lipase inhibitor	PNLIP, DAGLA, FASN, LIPF, CNR1, DAGLB	26.41	58.83	65.81	26.41	0	87.8	NaN	0	0	NaN
BRD-K28120222	parthenolide	NFkB pathway inhibitor, adiponectin receptor agonist	ADIPOR2, IKBKB, RELA	25.4	85.8	-29.74	0	-20.31	-63.72	56.51	68.95	98.56	25.4
BRD-K72726508	arcyriaflavin-a	CDK inhibitor	CCND1, CCNE1, CDK2, CDK4	24.98	-41.84	-77.32	25.56	0	38.27	96.53	0	24.98	55.89
BRD-K95921201	reserpine	vesicular monoamine transporter inhibitor	SLC18A2, SLC18A1	23.97	0	36.86	96.34	17.57	43.54	23.97	0	86.21	0
BRD-K39111395	BCL2-inhibitor	BCL inhibitor	BCL2	23.32	-70.51	23.32	0	0	47.93	62.7	0	82.58	69.47
BRD-K86727142	embelin	HCV inhibitor, XIAP inhibitor	XIAP	23.22	47.07	25.23	0	23.22	74.12	0	0	-74.06	48.92
BRD-K87555556	amiodarone	acetylcholine receptor ligand, adrenergic receptor antagonist, ATP-sensitive potassium channel inhibitor, HCN (hyperpolarization activated cyclic nucleotide gated) channel modulator, polarization inhibitor, potassium channel antagonist, Sodium Channel Blockers, voltage-gated sodium channel blocker	KCNH2, ADRB1, CACNA1H, CACNA2D2, CHRM3, CYP2C8, KCNA7, SCN5A	23	41.26	0	0	63.21	47.21	39.81	0	6.18	NaN
BRD-A63346720	rimcazole	sigma receptor antagonist, dopamine reuptake inhibitor	SIGMAR1	22.97	22.97	67.04	49.85	25.95	-65.07	0	72.81	0	-91.25
BRD-A36267905	buphenine	adrenergic receptor agonist	ADRB2	22.79	4.7	-31.19	0	40.29	48.41	22.79	49.8	28.6	0
BRD-A18279961	BRD-A18279961	pyruvate kinase isozyme activator	PKM	22.77	0	0	45.54	49.96	NaN	71.48	0	0	50.39
BRD-A69815203	cyclosporin-a	calcineurin inhibitor, cyclophilin inhibitor, immunosuppressant, insulin expression inhibitor, T cell inhibitor	PPIA, ABCB11, CAMLG, CYP3A5, CYP3A7, FPR1, PPID, PPIF, PPP3CA, PPP3R2, SLC10A1, SLCO1B1, SLCO1B3	22.69	-16.87	62.8	0	22.69	82.69	45.51	21.97	0	23.61
BRD-A43331270	niguldipine	adrenergic receptor antagonist, calcium channel blocker, calcium channel antagonist, calcium channel inhibitor	ADRA1A, CACNA1C, ADRA1B, ADRA1D	22.55	0	0	96.35	34.5	0	92.4	22.55	27.01	0
BRD-K07888196	tyrphostin-AG-538	insulin growth factor receptor inhibitor, tyrosine kinase inhibitor	EGFR	22.29	40.24	0	-67.56	18.71	41.58	88.43	0	22.29	56.16
BRD-K14441456	tyrphostin-AG-556	epidermal growth factor receptor (EGFR) inhibitor, tyrosine kinase inhibitor	EGFR	22.28	22.28	0	0	35.33	0	-41.32	76.95	27.42	59.76
BRD-A72758037	asiatic-acid	antioxidant and antiinflammatory agent	PYGM	22.07	-14.13	45.55	22.07	-36.68	27.27	29.26	23.52	-58.21	0
BRD-A71390734	idarubicin	topoisomerase inhibitor, radical formation stimulant, RNA synthesis inhibitor	TOP2A	21.77	-54.79	76.54	76.04	0	47.45	44.8	0	21.77	0
BRD-K97764662	PD-173074	FGFR inhibitor, VEGFR inhibitor	FGFR1, FGFR3, FGFR2, FGFR4, FLT1, FLT4, KDR, PDGFRA, PDGFRB	21.36	-45.8	21.36	93.49	89.4	-93.27	60.65	-38.58	0	77.4
BRD-A50737080	CGK-733	ATM kinase inhibitor, ATR kinase inhibitor	ATM, ATR	21.11	63.93	21.11	0	0	0	42.39	96.7	69	0
BRD-A60294240	tribenoside	vasoprotective agent		20.96	19.15	22.77	-25.84	-26.34	49.97	45.83	55.9	0	NaN
BRD-A18419789	etoposide	topoisomerase inhibitor, cell cycle inhibitor, DNA inhibitor, DNA intercalating drug, DNA repair enzyme inhibitor	TOP2A, CYP2E1, CYP3A5, TOP2B	20.55	0	67.89	0	23.19	69.45	75.83	14.22	17.91	NaN
BRD-K71726959	BRD-K71726959	CDK inhibitor	CDK1, CDK5	20.15	13.19	5.51	59.73	20.15	-11.62	67.65	2.8	42.31	45.01
BRD-K88741031	methyl-2,5-dihydroxycinnamate	EGFR inhibitor, tyrosine kinase inhibitor	EGFR	19.97	44.05	16.42	42.57	0	42.07	25.43	0	19.97	19.29
BRD-U68942961	JW-7-24-1	LCK Inhibitor	LCK	19.97	0	28.66	0	25.35	0	38.92	34.57	19.97	0
BRD-K89687904	PKCbeta-inhibitor	PKC inhibitor	PRKCB	19.83	0	0	0	98.59	48.91	19.83	0	26.74	89.75
BRD-K73610817	BRD-K73610817	apoptosis protein inhibitor		19.83	0	0	0	88.93	87.29	99.26	39.65	0	NaN
BRD-A33084410	5'-guanidinonaltrindole	opioid receptor antagonist		19.69	75.43	-20.64	0	45.9	61.88	0	5.29	34.1	NaN
BRD-K33583600	isoliquiritigenin	guanylate cyclase activator, aldose reductase inhibitor, glutamate receptor antagonist, histamine receptor antagonist, SIRT activator	AKR1B1, HRH2, SIRT1	19.51	19.51	-67.66	68.05	0	0	22.84	37.75	61.84	0
BRD-A80775386	hyperforin	cyclooxygenase inhibitor, dopamine reuptake inhibitor, interleukin receptor antagonist, lipoxygenase inhibitor, serotonin uptake inhibitor	NR1I2, ALOX5, PTGS1, TRPC6	19.51	70.21	-56.36	81.31	24.62	0	93.66	0	19.51	0
BRD-K78122587	NNC-55-0396	T-type calcium channel blocker	CATSPER1, CATSPER2, CATSPER3, CATSPER4	19.49	19.49	0	0	48.83	0	21.79	0	58.96	95.5
BRD-K74305673	IKK-2-inhibitor-V	IKK inhibitor, NFkB pathway inhibitor, protein kinase inhibitor	IKBKB	19.07	59.95	0	25.1	16.78	-8.59	86.09	19.07	96.74	0
BRD-K92723993	imatinib	PDGFR tyrosine kinase receptor inhibitor, Bcr-Abl kinase inhibitor, KIT inhibitor, Abl kinase inhibitor, apoptosis stimulant, breast cancer resistance protein inhibitor, colony stimulating factor receptor inhibitor	ABL1, KIT, PDGFRA, BCR, CSF1R, PDGFRB, ABCG2, CYP2C19, CYP2C8, CYP3A5, DDR1, NTRK1, RET	18.74	0	0	0	31.82	18.74	0	50.86	59.63	83.61
BRD-K17823458	danoprevir	HCV inhibitor, serine protease inhibitor		18.61	42.69	18.61	-93.08	0	61.32	89.36	0	0	48.41
BRD-K64746805	MBCQ	phosphodiesterase inhibitor	PDE5A	18.32	0	36.63	58.01	0	88.78	0	96.94	0	NaN
BRD-K74913225	brinzolamide	carbonic anhydrase inhibitor	CA2, CA1, CA7, CA12, CA14, CA4, CA5A, CYP2B6, CYP2C8	17.98	64.59	0	0	65.24	17.98	85.33	64.98	0	0
BRD-K94379058	BML-190	cannabinoid receptor inverse agonist	CNR2	17.71	0	-42.2	-36.25	81.43	37.73	58.24	0	17.71	63.67
BRD-K54708045	nTZDpa	PPAR receptor partial agonist	PPARG	17.59	32.52	17.59	0	28.74	-22.7	0	39.26	-52.58	94.73
BRD-K43405658	tyrphostin-AG-527	protein tyrosine kinase inhibitor	EGFR	17.31	0	0	34.62	0	64.91	87.49	36.64	0	NaN
BRD-K87343924	wortmannin	PI3K inhibitor, ATM kinase inhibitor, ATR kinase inhibitor, DNA dependent protein kinase inhibitor, mTOR inhibitor, Phosphatidylinositol 3-kinase (PI3K) inhibitor, PLK inhibitor	PIK3CA, PIK3CG, PLK1, ATM, ATR, MTOR, PI4KA, PI4KB, PIK3CD, PIK3R1, PLK3, PRKDC	17.2	0	34.41	71.64	NaN	-25.77	55.68	-62.96	-89.96	96.52
BRD-K39520573	GW-5074	RAF inhibitor, leucine rich repeat kinase inhibitor	LRRK1, LRRK2, NTRK1, RAF1	17.18	44.89	0	-25.22	73.72	34.37	0	0	97.52	NaN
BRD-K98948170	BRD-K98948170	kelch-like ECH-associated protein ligand	KEAP1	17.05	53.35	NaN	18.05	0	0	28.32	16.06	18.58	11.65
BRD-A10969569	ambelline	plant alkaloid		16.81	50.87	58.78	64.72	-88.14	-71.48	0	-26.36	33.61	NaN
BRD-A49680073	cucurbitacin-i	inhibitor of STAT3/JAK2 signaling, JAK inhbitor, lipocortin synthesis stimulant, STAT inhibitor	JAK2, STAT3	16.71	16.71	43.44	0	89.39	0	66.78	0	79	0
BRD-K90382497	GW-843682X	PLK inhibitor	PLK1, PLK3	16.33	19.02	16.33	-6.16	0	96.66	-8.5	-10.5	73.68	51.42
BRD-K04210847	tamoxifen	estrogen receptor antagonist, selective estrogen receptor modulator (SERM), estrogen receptor agonist, estrogen receptor modulator, PKC inhibitor	ESR1, ESR2, CYP3A5, EBP, GPER1, PRKCA, PRKCB, PRKCD, PRKCE, PRKCG, PRKCI, PRKCQ, PRKCZ	16.3	36.16	0	32.6	73.61	-51.58	60.29	0	-31.97	NaN
BRD-K59753975	vindesine	tubulin inhibitor, microtubule inhibitor, vinca alkaloid	TUBB, TUBB1	16.29	-23.78	0	85.7	79.38	0	NaN	99.13	16.29	NaN
BRD-K36038115	BRD-K36038115	neuropeptide receptor antagonist	NPBWR1	16.22	22.97	61.23	-68.56	58.62	-88.98	0	-47.65	16.22	50.52
BRD-K43330982	JTE-013	lysophospholipid receptor antagonist	S1PR2, P2RY10	16.11	98.03	0	0	16.11	84.65	91.84	0	42.88	0
BRD-A36318220	necrostatin-1	RIPK inhibitor, indoleamine 2,3-dioxygenase inhibitor	IDO1, KRR1, RIPK1	15.9	1.77	7.93	0	0	42.72	58.08	15.9	77.48	32.98
BRD-A26845397	isamoltan	adrenergic receptor antagonist	ADRB1, ADRB2	15.25	0	17.58	45.92	50.39	45.03	0	0	15.25	0
BRD-A70407468	PSB-36	adenosine receptor antagonist	ADORA1, ADORA2A, ADORA2B, ADORA3	15.18	-25.64	-23.13	30.35	49.93	46.09	90.74	0	0	NaN
BRD-K10705233	GW-405833	cannabinoid receptor agonist	CNR2	15.16	13.19	0	20.96	97.57	80.21	15.16	15.25	8.01	-35.71
BRD-A49225603	alimemazine	histamine receptor ligand	HRH1	14.88	29.76	69.64	81.24	0	0	-89.11	0	97.94	NaN
BRD-K15935639	z-leu3-VS	PGPH inhibitor, proteasome inhibitor		14.46	0	40.26	NaN	NaN	0	28.92	NaN	NaN	NaN
BRD-K61323504	SB-225002	CC chemokine receptor antagonist, Chemokine CXCR2 (IL-8 beta Receptor) Antagonists	CXCR2	14.25	-44.14	-5.61	19.32	17.25	14.25	17.15	-30.98	-73.35	62.74
BRD-K72264770	QW-BI-011	histone lyinse methyltransferase inhibitor	EHMT2	14.24	28.48	0	96.81	0	98.35	0	0	71.43	NaN
BRD-K59456551	methotrexate	dihydrofolate reductase inhibitor, disease modifying antirheumatic drug, folate receptor antagonist, immunosuppressant, thymidylate synthase inhibitor	DHFR, AOX1, FOLR1, TYMS	14.03	14.03	32.39	-30.94	48.63	45.63	NaN	-95.16	10.01	NaN
BRD-A38030642	cyclosporin-a	calcineurin inhibitor, cyclophilin inhibitor, immunosuppressant, insulin expression inhibitor, T cell inhibitor	PPIA, ABCB11, CAMLG, CYP3A5, CYP3A7, FPR1, PPID, PPIF, PPP3CA, PPP3R2, SLC10A1, SLCO1B1, SLCO1B3	13.69	1.79	13.69	14.73	94.59	-17.43	-5.54	29.97	-15.2	19.27
BRD-K46766488	S-14506	serotonin receptor agonist	HTR1A, DRD2, HTR2C	13.58	28.63	-15.2	27.16	87.33	0	0	0	29.96	NaN
BRD-K31342827	bisindolylmaleimide	CDK inhibitor, PKC inhibitor, leucine rich repeat kinase inhibitor	CCND1, CDK4, LRRK2, PDPK1, PIM1, PRKCA, PRKCB, PRKCI, PRKCZ	13.56	-41.31	94.13	0	87.62	-58.98	99.25	86.87	13.56	0
BRD-A22713669	BVT-948	tyrosine phosphatase inhibitor	PTPN1, PTPN11, PTPN2	13.52	63.05	83.58	0	0	27.03	0	0	89.68	NaN
BRD-K03319035	maprotiline	norepinephrine reputake inhibitor, tricyclic antidepressant (TCA)	SLC6A2, ADRA1A, ADRA1B, ADRA1D, ADRA2A, ADRA2B, ADRA2C, CHRM1, CHRM2, CHRM3, CHRM4, CHRM5, DRD2, HRH1, HTR2A, HTR2C, HTR7	12.89	25.78	0	91.9	50.56	-53.02	0	77.64	-17.87	NaN
BRD-K71103788	duloxetine	norepinephrine reuptake inhibitor, serotonin reuptake inhibitor, adrenergic transmitter uptake inhibitor, norepinephrine transporter inhibitor, serotonin transporter (SERT) inhibitor, serotonin uptake inhibitor	SLC6A2, SLC6A4, SLC6A3, HTR2A, HTR2C, HTR6	12.56	0	18.55	57.12	83.19	13.27	-9.91	4.27	3.99	12.56
BRD-A35989968	megestrol	progesterone receptor agonist, DNA inhibitor, HegG2 inhibitor	PGR	12.48	49.03	0	NaN	NaN	24.95	0	NaN	NaN	NaN
BRD-A18763547	BAX-channel-blocker	cytochrome C release inhibitor	BAX	12.25	-20.61	76.81	57.06	0	23.34	12.25	69.05	0	0
BRD-A17819071	gedunin	HSP inhibitor	HSP90AA1	12.01	48.63	0	0	NaN	99.04	24.02	0	0	88.26
BRD-K98548675	parthenolide	NFkB pathway inhibitor, adiponectin receptor agonist	ADIPOR2, IKBKB, RELA	11.78	92.91	11.78	0	-70.4	89.11	-2.28	83.9	98.93	0
BRD-K29950728	clomifene	estrogen receptor antagonist, estrogen receptor modulator, selective estrogen receptor modulator (SERM), testosterone receptor agonist	ESR1, AR	11.58	68.22	11.58	21.73	78.02	-18.65	-66.1	8.51	0	45.27
BRD-A01593789	chlormadinone	progesterone receptor agonist	PGR	11.37	-42.14	47.58	-43	0	91.13	60.02	0	11.37	38.87
BRD-K73838513	cinacalcet	calcimimetic that activates calcium-sensing receptors	CASR	11.31	0	0	-20.46	11.31	72.14	78.13	45.47	25.02	0
BRD-K43796186	benzyl-quinazolin-4-yl-amine	epidermal growth factor receptor (EGFR) inhibitor	EGFR	11.02	0	25.76	-18.78	22.31	-31.29	-74.32	22.04	37.11	NaN
BRD-K19136521	indirubin	CDK inhibitor, glycogen synthase kinase inhibitor, cyclin-dependent kinase inhibitor, PKC inhibitor	CDK1, CDK5, CCNE1, CDK2, CDK4, CDK5R1, CDK9, GSK3A, GSK3B, LCK, LRRK1, LRRK2	11	-26.47	11	0	22.5	-36.61	72.23	36.7	39.12	0
BRD-K17075857	chloroxine	opioid receptor inhibitor	OPRK1	10.58	10.58	21.29	0	16.39	35.9	99.07	0	0	0
BRD-K49027941	PSB-1115	adenosine receptor antagonist	ADORA2B, ADORA1, ADORA3	10.44	20.88	0	49.43	68.49	38.14	0	0	0	NaN
BRD-A08877921	cephalotaxine	protein synthesis inhibitor		10.42	-54.03	41.14	NaN	NaN	20.84	0	NaN	NaN	NaN
BRD-A10420615	cyclopiazonic-acid	ATPase inhibitor	ATP2A1	9.92	63.86	-32.63	0	9.92	61.96	77.52	92.35	0	0
BRD-K01292756	pimozide	dopamine receptor antagonist, dopamine receptor, opioid receptor antagonist, serotonin receptor antagonist	DRD2, DRD3, CACNA1I, CALM1, HRH1, HTR1A, HTR2A, KCNA10, KCNH2	9.83	8.39	51.32	11.09	9.83	29.89	-39.68	0	0	30.7
BRD-K39915878	loxapine	dopamine receptor antagonist, serotonin receptor antagonist, dopamine receptor ligand	DRD2, DRD3, DRD4, DRD1, HRH1, HTR2A, HTR2C, HTR6, ADRA1A, ADRA1B, ADRA2A, ADRA2B, ADRA2C, ADRB1, CHRM1, CHRM2, CHRM3, CHRM4, CHRM5, DRD5, HRH2, HRH4, HTR1A, HTR1B, HTR1D, HTR1E, HTR3A, HTR5A, HTR7, SLC6A2, SLC6A3, SLC6A4	9.42	50.34	-1.17	-13.49	9.79	34.91	67.5	9.42	0	-11.28
BRD-K50464341	berbamine	calmodulin antagonist	CALM1	9.39	18.78	51.69	0	0	29.56	-54.87	0	30.03	NaN
BRD-K51805276	temefos	cholinesterase inhibitor		9.33	29.54	0	97.04	9.33	0	41.76	-86.7	42.51	0
BRD-A81402010	KU-C103443N	CDC inhibitor, rho GTPase inhibitor		9.22	18.43	-37.15	96.5	85.57	0	0	58.36	0	NaN
BRD-A01320529	salmeterol	adrenergic receptor agonist	ADRB2	9.19	5.24	76.43	-33.22	72.86	20.75	9.19	0	14.9	0
BRD-K17894950	indirubin	CDK inhibitor, glycogen synthase kinase inhibitor, cyclin-dependent kinase inhibitor, PKC inhibitor	CDK1, CDK5, CCNE1, CDK2, CDK4, CDK5R1, CDK9, GSK3A, GSK3B, LCK, LRRK1, LRRK2	9.05	10.11	4.7	2.9	79.98	18.38	0	71.99	7.99	NaN
BRD-A93477898	PETCM	caspase activator	CASP3	8.94	-58.96	40.5	-22.92	17.88	20.67	0	20.01	0	NaN
BRD-K10995081	perphenazine	dopamine receptor, dopamine receptor antagonist	DRD2, CALM1, DRD1, HRH1, HTR2A, HTR2C, HTR6, HTR7	8.74	8.74	66.05	85.28	-10.12	0	-13.22	47.4	83.89	-84.58
BRD-K80672993	M2-PK-activator	pyruvate kinase isozyme activator	PKM	8.72	4.46	-14.61	16.99	6.13	8.72	36.45	0	20.98	60.3
BRD-K82036761	sertraline	serotonin receptor antagonist, serotonin reuptake inhibitor, serotonin uptake inhibitor	SLC6A4, CYP2C19, SLC6A3	8.51	8.51	76.74	0	18.26	-79.28	21.4	0	90.6	-42.65
BRD-A92439610	triamcinolone	antiinflammatory agent, corticosteroid agonist, corticosteroid binding globulin binder, corticosteroid hormone receptor agonist, cytochrome P450 inhibitor, glucocorticoid receptor agonist, immunosuppressant, immunosuppressive agent	NR3C1, CYP3A5, CYP3A7, SERPINA6	8.31	23.97	37.2	0	54.28	16.62	0	-32.1	-39.83	NaN
BRD-K88849294	lobaric-acid	tyrosine phosphatase inhibitor	PTPN1	8.3	23.44	0	16.6	0	91.85	0	29.57	0	NaN
BRD-K78959463	FPL-64176	calcium channel agonist, L-type calcium channel activator	CACNA1C, CACNA1S	7.69	70.82	0	-6.71	2.64	91.4	6.62	7.69	8.75	51.18
BRD-K78431006	crizotinib	ALK tyrosine kinase receptor inhibitor, c-Met inhibitor, hepatocyte growth factor receptor inhibitor, tyrosine kinase inhibitor	ALK, MET, CYP2B6, CYP3A5, MST1R, ROS1	7.31	16.41	17.39	11.88	0	15.1	0	0	0	7.31
BRD-K89839824	raltitrexed	thymidylate synthase inhibitor, pyrimidine antagonist	TYMS, FPGS	7.11	28.17	7.11	-11.02	0	0	53.78	43.72	0	31.25
BRD-A35588707	teniposide	topoisomerase inhibitor, DNA inhibitor, DNA repair enzyme inhibitor, mitotic inhibitor	TOP2A, CYP3A5	6.93	-31.61	71.42	13.16	6.93	79.72	85.06	0	0	-18.84
BRD-K53979406	ALX-5407	glycine transporter inhibitor, GlyT-1 inhibitor	SLC6A9	6.93	-50.69	25.47	36.22	13.86	-33.29	61.42	0	0	NaN
BRD-K27074404	BRD-K27074404	solute carrier family member inhibitor	SLC12A5	6.93	0	0	83.7	0	53.02	0	86.66	13.85	NaN
BRD-K68143200	SA-792541	caspase activator, CDC inhibitor	CASP3, CDC25A, CDC25B	6.65	-5.13	90.98	0	-12.37	6.65	15.98	-61	10.91	57.65
BRD-K10573841	tunicamycin	GLCNAC phosphotransferase inhibitor	GNPTAB	6.43	43.82	0	0	50.41	45.82	0	0	12.85	NaN
BRD-K51730347	diphencyprone	immunostimulant		6.4	71.5	-87.75	0	58.33	0	NaN	78.62	6.4	NaN
BRD-K37270826	mifepristone	glucocorticoid receptor antagonist, progesterone receptor antagonist, androgen receptor ligand, internal ribosomal entry site inhibitor	PGR, NR3C1, AR, CYP2B6, CYP2C8, CYP3A5, CYP3A7, NR1I2	6.36	3.33	6.36	0	41.19	21.15	0	60.69	-89.87	37.73
BRD-K40213712	SAL-1	adenosine receptor antagonist	ADORA2B, ADORA2A	6.28	12.56	32.93	-20.04	19.55	-48.39	79.8	-33.5	0	NaN
BRD-K39339537	epirizole	cyclooxygenase inhibitor	PTGS1, PTGS2	6.03	-49.7	6.03	12.29	13.97	38.21	37.42	-71.86	0	-31.21
BRD-K56429665	calcipotriol	vitamin D receptor agonist	VDR	5.94	8.02	24.9	0	68.44	-22.58	0	3.86	41.43	NaN
BRD-K86682249	BRD-K86682249	tyrosine phosphatase inhibitor	PTPN1, PTPN11	5.79	35.06	0	-0.53	-28.57	0	24.93	9.01	5.79	59.94
BRD-K32744045	disulfiram	aldehyde dehydrogenase inhibitor, DNA methyltransferase inhibitor, TRPA1 agonist	ALDH2, ALDH1A2, ALDH5A1, ALDH7A1, CYP2E1, DBH, DNMT1, TRPA1	5.38	35.38	0	0	65.75	74.46	NaN	0	5.38	NaN
BRD-K60219430	serdemetan	MDM inhibitor, angiogenesis stimulant, apoptosis stimulant, oncogene inhibitor	MDM2	5.15	-10.1	75.44	0	81.68	-48.89	45.8	0	5.15	84.04
BRD-K66874953	pifithrin-alpha	TP53 inhibitor	TP53	4.89	4.89	4.96	0	66.22	85.01	3.95	51.51	2	0
BRD-A91866971	SQ-29548	thromboxane receptor antagonist		4.55	-36.45	-43.51	32.57	93.05	23.01	0	9.1	-11.48	NaN
BRD-K19507340	megestrol	progesterone receptor agonist, DNA inhibitor, HegG2 inhibitor	PGR	4.26	4.99	37.3	-4.39	0	71.3	0	33.25	3.53	NaN
BRD-A36217750	sulfinpyrazone	platelet aggregation inhibitor	ABCC1, ABCC2, FPR1, SLC22A12	4.07	13.04	8.15	28.47	-11.61	30.8	-36.46	0	-23.34	NaN
BRD-K09991945	GSK-3-inhibitor-II	glycogen synthase kinase inhibitor, PKC inhibitor, superoxide dismutase expression inhibitor	GSK3B	3.97	55.12	37.16	0	56.93	0	-75.2	0	7.95	NaN
BRD-K22662435	ganciclovir	DNA directed DNA polymerase inhibitor, DNA polymerase inhibitor, DNA synthesis inhibitor		3.25	3.48	15.55	-69.9	69.99	0	28.41	0	3.02	NaN
BRD-A22032524	amlodipine	breast cancer resistance protein inhibitor, calcium channel blocker, calcium channel inhibitor, L-type calcium channel blocker	CACNA1C, CACNA1D, CACNA2D1, ABCG2, CA1, CACNA1B, CACNA1S, CACNA2D3, CACNB1, CACNB2, SMPD1	3.2	3.2	31.68	0	60.85	-38.95	-70.88	10.8	26.36	0
BRD-K06467078	corynanthine	alpha adrenergic receptor antagonist		3.07	11.94	41.84	0	58.81	-41.35	-52.11	6.13	0	NaN
BRD-A79768653	sirolimus	mTOR inhibitor, CCR expression inhibitor, cell cycle inhibitor, proteasome inhibitor, protein kinase inhibitor, T cell inhibitor	MTOR, FKBP1A, CCR5, FGF2	2.89	0	5.93	4	0	60.42	-63.19	2.89	-85.09	9.79
BRD-K46211610	tolazoline	adrenergic receptor antagonist	ADRA2A, ADRA2B, ADRA2C, ADRA1A, HRH1, HRH2	2.83	31.85	-37.46	5.66	7.59	7.32	-63.65	0	0	NaN
BRD-A30815329	felodipine	calcium channel blocker, L-type calcium channel blocker	CACNA1C, CACNA1D, CACNA1H, CACNA1S, CACNA2D1, CACNA2D2, CACNB2, CALM1, CFTR, NR3C2, PDE1A, PDE1B, TNNC1, TNNC2	2.56	2.56	0	0	37.59	57.56	41.39	0	41.13	0
BRD-K48722258	dilazep	adenosine reuptake inhibitor, calcium channel antagonist, platelet aggregation inhibitor	SLC29A1, CACNA1C	2.4	-96.41	0	41.34	50.71	-49.16	0	28.41	4.8	NaN
BRD-K74765201	tomelukast	leukotriene receptor antagonist	CYSLTR1	2.3	48.08	4.6	0	-8.81	0	51.55	7.29	-1.4	NaN
BRD-K40624912	ZM-39923	JAK inhibitor	JAK1, JAK3	2.21	37.03	0	0	0	30.39	0	4.42	80.6	NaN
BRD-A16311756	profenamine	butyrylcholinesterase inhibitors, cholinergic receptor antagonist, glutamate receptor antagonist	CHRM1, BCHE, CHRM2, GRIN3A	2.03	4.06	-17.81	0	19.45	-13.06	44.15	-47.54	12.57	NaN
BRD-A59303141	quinethazone	diuretic	CA1, CA2, SLC12A1, SLC12A2, SLC12A3	1.32	2.64	0	30	-22.78	10.14	0	0	2.86	NaN
BRD-A55393291	testosterone	androgen receptor (AR) agonist, androgen receptor agonist, testosterone receptor agonist	AR, CYP19A1, CYP2C19, CYP2C8, CYP3A5	0	0	0	0	-54.65	0	26.41	0	33.36	0
BRD-K41731458	triclosan	DNA methyltransferase inhibitor, enoyl-(acyl-carrier protein) reductase Fabl inhibitor, enoyl-[acyl-carrier-protein] reductase [NADH] inhibitor	DNMT1	0	-7	0	0	27.82	0	-30.34	-60.34	23.61	0
BRD-K63675182	triflupromazine	acetylcholine receptor ligand, dopamine receptor	HTR2B, CHRM1, CHRM2, CHRNA7, DRD1, DRD2	0	13.87	0	15.9	0	-92.28	0	0	55.61	-41.43
BRD-A19195498	trimipramine	adrenergic transmitter uptake inhibitor, dopamine receptor, norepinephrine transporter inhibitor, serotonin transporter (SERT) inhibitor, serotonin uptake inhibitor, tricyclic antidepressant, tricyclic antidepressant (TCA)	SLC6A2, SLC6A4, SLC6A3, ADRA1A, ADRA1B, ADRA2A, ADRA2B, ADRB1, ADRB2, ADRB3, CHRM1, CHRM2, CHRM3, CHRM4, CHRM5, DRD1, DRD2, DRD5, HRH1, HTR1A, HTR1D, HTR2A, HTR2C, HTR3A	0	0	65.43	0	-12.93	29.14	0	0	0	-87.37
BRD-K61269089	daphnetin	protein kinase inhibitor		0	0	0	-42.89	0	-22.6	0	19.2	0	NaN
BRD-A47494775	dipivefrine	adrenergic receptor agonist	ADRA1A, ACHE, ADRA2A, ADRB2, BCHE	0	-60.17	-37.59	-43.57	0	0	0	0	44.46	NaN
BRD-A18620900	estriol	estrogen receptor agonist, estrogen receptor antagonist	ESR1, ESR2	0	-48.64	0	0	38.89	-32.23	0	-33.97	60.99	NaN
BRD-A61392169	eliprodil	glutamate receptor antagonist	GRIN1, GRIN2B	0	-43.89	0	-18.33	0	28.73	0	47.02	-73.49	NaN
BRD-K61951118	FG-7142	GABA benzodiazepine site receptor inverse agonist		0	-40.52	16.8	-96.75	0	0	0	-82.58	0	NaN
BRD-K26117720	gingerol	nitric oxide synthase inhibitor		0	-27.91	52.49	0	0	81.53	0	0	0	NaN
BRD-A73859745	glycodeoxycholic-acid	apoptosis activator		0	0	0	0	-23.45	-84.53	46.99	0	0	NaN
BRD-A09539288	homatropine	acetylcholine receptor antagonist	CES1, CHRM1	0	-78.85	0	-98.16	-67.05	0	0	0	0	NaN
BRD-A78303415	hyoscyamine	acetylcholine receptor inhibitor	CHRM1, CHRM2, CHRM3, CHRM4	0	-18.79	28.62	0	0	-74.01	89.75	0	0	NaN
BRD-A47065382	huperzine-a	acetylcholinesterase inhibitor, glutamate receptor antagonist	ACHE	0	15.08	0	0	-49.62	-45.94	0	0	0	NaN
BRD-A98299281	velnacrine	calcium channel activator	ACHE	0	-84.74	24.8	16.95	24.32	0	-51.88	0	-47.95	NaN
BRD-A37776212	ICI-204448	opioid receptor agonist	OPRK1	0	-14.04	-67.91	0	-56.62	0	0	0	5.79	NaN
BRD-K38436528	imipramine	norepinephrine reputake inhibitor, serotonin reuptake inhibitor, Sodium Channel Blockers	SLC6A2, SLC6A4, CHRM2, ADRA1A, ADRA1B, ADRA1D, CHRM1, CHRM3, CHRM4, CHRM5, CYP2C19, DRD1, DRD2, DRD5, HRH1, HTR1A, HTR2A, HTR2C, HTR6, HTR7, KCND2, KCND3, KCNH1, KCNH2, SLC6A3	0	0	-53.19	8.95	0	0	-24.97	-5.28	40.02	NaN
BRD-K86509404	iso-olomoucine	cyclin-related kinase inhibitor		0	24.57	0	0	-67.42	0	-71.43	38.75	0	NaN
BRD-A52326238	isogedunin	HSP inhibitor		0	0	0	0	-13.65	-11.66	94.5	0	0	NaN
BRD-K13211965	L-741742	dopamine receptor antagonist	DRD4, DRD3, SCN1A, SCN3A	0	0	0	23.52	46.85	83.64	-38.92	-47.62	0	NaN
BRD-K88789588	letrozole	aromatase inhibitor, estrogen receptor antagonist	CYP19A1	0	-9.75	0	-45.49	-6.67	9.32	0	0	0	NaN
BRD-A50764878	MDL-73005EF	serotonin receptor antagonist, serotonin receptor partial agonist	HTR1A	0	5.29	6.99	15.95	0	0	0	-11.65	-14.3	NaN
BRD-K02867583	minaprine	serotonin uptake inhibitor	HTR2B, SLC6A4, ACHE, CHRM1, DRD1, DRD2, HTR2A, HTR2C, MAOA	0	7.23	0	-65.85	-60.83	-82.9	0	11.17	0	NaN
BRD-A30435184	metergoline	dopamine receptor agonist, serotonin receptor antagonist, prolactin inhibitor	DRD2, HTR1A, HTR1B, HTR1D, HTR1E, HTR1F, HTR2A, HTR2B, HTR2C, HTR5A, HTR6, HTR7	0	-23.05	82.71	0	0	0	-57.5	0	44.88	NaN
BRD-K62056274	quipazine	serotonin receptor agonist	HTR2A, HTR3A, HTR3B, HTR1A, HTR1D, HTR2B, HTR2C, HTR6, SLC6A4	0	-58.4	-46.48	-35.95	0	0	0	0	0	NaN
BRD-K41143549	BRD-K41143549	glutamate receptor antagonist		0	-16.3	0	0	30.73	0	94.23	0	0	NaN
BRD-K26979635	NS-3694	glutamate receptor antagonist	GRIK1	0	0	0	0	0	27.48	63.49	18.09	-44.46	NaN
BRD-A19736161	ondansetron	serotonin receptor antagonist	HTR3A, CYP2D6, CYP3A5, HTR1A, HTR1B, HTR3B, HTR4, OPRM1	0	0	0	-14.44	-13.33	-2.85	-47.93	0	0	48.83
BRD-K86600316	RS-79948	adrenoreceptor antagonist		0	32.16	0	0	-7.2	0	0	0	-24.01	NaN
BRD-A92585442	RU-28318	cytochrome P450 antagonist	NR3C2	0	17.56	0	-28.46	0	44.83	0	14.14	-22.89	NaN
BRD-A65739223	ramipril	angiotensin converting enzyme inhibitor	ACE	0	0	-59.51	57.19	-8.5	0	92.51	0	-47.1	NaN
BRD-A30717181	triamcinolone	antiinflammatory agent, corticosteroid agonist, corticosteroid binding globulin binder, corticosteroid hormone receptor agonist, cytochrome P450 inhibitor, glucocorticoid receptor agonist, immunosuppressant, immunosuppressive agent	NR3C1, CYP3A5, CYP3A7, SERPINA6	0	85.53	-16.22	-38.69	0	0	0	39.25	30.94	NaN
BRD-K11742128	triprolidine	histamine receptor antagonist	HRH1	0	51.17	0	-55.42	-62.85	65.23	-58.28	0	16.32	NaN
BRD-A79672927	tropicamide	acetylcholine receptor antagonist, anticholinergic	CHRM3, CHRM4, CHRM1, CHRM2	0	0	0	-13.85	0	-87.26	0	2.97	0	NaN
BRD-K47207162	zimelidine	serotonin uptake inhibitor	SLC6A4, MAOA, MAOB	0	-47.69	0	23.98	0	-62.36	-72.8	7.95	0	NaN
BRD-A47513740	calyculin	protein phosphatase inhibitor	PPP1CA, PPP1CC, PPP2CA	0	33.73	0	-24.47	59.97	-45.74	0	33.28	0	NaN
BRD-K56231354	triprolidine	histamine receptor antagonist	HRH1	0	0	0	0	0	12.67	0	-54.27	14.08	NaN
BRD-K89732114	trifluoperazine	breast cancer resistance protein inhibitor, calcium/calmodulin dependent protein kinase inhibitor, dopamine receptor, dopamine receptor antagonist, sodium channel blocker	DRD2, ABCG2, ADRA1A, CALM1, CALY, CAMK2A, DRD4, HRH1, HTR2A, HTR2C, S100A4, SCN4A, SCN9A, TNNC1	0	0	0	0	0	-49.19	-73.6	26.41	-7.73	-77.44
BRD-A83255679	BRD-A83255679	estrogen receptor antagonist	GPER1	0	-34.07	-3.28	0	-43.32	25.79	0	-15.78	0	51.13
BRD-K00317371	RITA	MDM inhibitor, thioredoxin reductase inhibitor	MDM2, TXNRD1, TXNRD2	0	0	0	-12.6	-66.07	-10.58	75.56	64.55	0	0
BRD-K12184916	NVP-BEZ235	mTOR inhibitor, PI3K inhibitor, protein kinase inhibitor	MTOR, PIK3CA, PIK3CG, PIK3CD, ATR, PIK3CB	0	-24.69	-91.95	46.78	58.98	0	-34.1	0	0	0
BRD-K15563106	phloretin	VCAM expression inhibitor, ICAM1 expression inhibitor	AQP9, CLCN3, SLC23A1	0	93.63	0	-36.29	0	0	-8.44	83.22	0	0
BRD-K19295594	gossypol	BCL inhibitor, MCL1 inhibitor, 11-beta hydroxysteroid dehydrogenase inhibitor, growth factor receptor modulator, lipid peroxidase inhibitor	BCL2, BCL2L1, MCL1, BCL2L2, CTGF, EGF	0	36.15	0	0	98.31	97.99	0	0	-21.45	88.64
BRD-K20755323	SA-792728	sphingosine kinase inhibitor, ATPase inhibitor	SPHK1, VCP	0	0	0	12.51	28.26	0	2.31	0	70.08	0
BRD-K26664453	cytochalasin-b	microtubule inhibitor, phagocytosis inhibitor	ACTB	0	9.22	0	-14.02	65.17	-54.88	-44.32	28.46	-62.34	0
BRD-K36927236	glibenclamide	sulfonylurea, ATP channel blocker, ATP-sensitive potassium channel antagonist, biguanide, gluconeogenesis inhibitor, insulin secretagogue, insulin sensitizer, TRPA1 agonist	KCNJ11, ABCC8, CFTR, KCNJ5, KCNJ8, ABCA1, ABCB11, ABCC9, CPT1A, KCNJ1, SLCO2B1, TRPA1	0	73.09	-13.6	-2.34	0	20.38	26.87	0	-12.68	-48.04
BRD-K93176058	AC-55649	RAR agonist, retinoid receptor agonist	RARB, RARA	0	-26.45	0	0	0	0	0	0	0	0
BRD-K96354014	nifedipine	calcium channel blocker, L-type calcium channel blocker	CACNA1C, CACNA1D, CACNA1S, CACNA2D1, CACNA1F, CACNA1H, CACNB2, CALM1, CYP3A5, GLRA1, GLRA3, GLRB, KCNA1, KCNA5, NR1I2, TRPM3	0	0	0	-9.19	50.98	0	19.62	-20.07	42.29	57.22
BRD-K30064966	BRD-K30064966	caspase activator	CASP3	0	-81.48	0	0	32.4	42.76	0	-86.39	-22.77	0
BRD-K56301217	ABT-737	BCL inhibitor	BCL2, BCL2L1, BCL2L2	0	0	-26.45	0	95.5	-20.78	0	-62.11	0	-34.6
BRD-K47983010	BX-795	IKK inhibitor, PDK1 inhibitor, phosphoinositide dependent kinase inhibitor, serine/threonine kinase inhibitor, TBK1 inhibitor	PDPK1, CDK2, CHEK1, GSK3B, IKBKE, KDR, PDK1, TBK1	0	0	25.2	-59.14	0	-68.19	87.84	95.28	39.05	0
BRD-K05653692	DL-PDMP	ceramide glucosyltransferase inhibitor, glucosyltransferase inhibitor	ASAH1, UGCG	0	50.99	0	0	0	0	42.62	35.2	0	0
BRD-K09778810	FGIN-1-27	benzodiazepine receptor agonist, inositol monophosphatase inhibitor	TSPO	0	87.51	-97.31	0	11.66	-3.84	17.88	-2.86	-11.77	0
BRD-K85606544	neratinib	EGFR inhibitor, receptor tyrosine protein kinase inhibitor, tyrosine kinase inhibitor	EGFR, ERBB2, ERBB4, KDR	0	-32.64	0	-11.66	75.47	0	-25.58	75.78	-79.14	0
BRD-K67566344	KU-0063794	mTOR inhibitor	MTOR	0	-51.38	-79.98	14.92	0	0	-75.92	0	-89.84	84.04
BRD-K48692744	NU-1025	PARP inhibitor, DNA dependent protein kinase inhibitor	PARP1	0	0	-44.88	0	0	25.67	0	0	-15.94	-27.98
BRD-K08589866	linsitinib	insulin growth factor receptor inhibitor, insulin receptor antagonist	IGF1R, INSR, INSRR	0	-51.7	-43.59	0	0	48.73	-68.58	0	-93.16	0
BRD-K92991072	PAC-1	caspase activator	CASP3	0	0	86.98	0	82.56	0	83.22	0	0	0
BRD-K16554956	PTB1	AMPK activator, tyrosine phosphatase inhibitor	PTPN1	0	0	0	-79.98	0	0	-84.78	0	-47.55	0
BRD-K02407574	parbendazole	tubulin inhibitor	TUBB	0	7.95	-84.36	0	0	55.23	-60.1	0	-5.02	0
BRD-A45889380	mepacrine	NFkB pathway inhibitor, cytokine production inhibitor, TP53 expression enhancer, acetylcholinesterase inhibitor, AKT inhibitor, apoptosis stimulant, DNA inhibitor, mTOR inhibitor, phospholipase inhibitor, PI3K inhibitor, secretory phospholipase inhibitor, TP53 activator	TP53, AKT1, MTOR, NFKB1, PLA2G1B, PLA2G2A, PLA2G2D, PLA2G4A, PLA2G6, PLCL1	0	-96.08	27.32	-10.05	0	-11.06	25.12	-14.76	0	65.37
BRD-A97437073	rosiglitazone	PPAR receptor agonist, insulin sensitizer, thiazolidinedione	PPARG, ACSL4, CYP2C8, FFAR1, INS, TRPC5, TRPM3	0	13.52	0	0	39.56	-5.4	-5.35	0	-48.16	0
BRD-K53855319	SRT-1720	SIRT activator	SIRT1	0	-25.6	0	0	25.6	0	0	14.02	0	24.29
BRD-K80527266	triacsin-c	adrenergic receptor antagonist	ACSL1	0	-58.5	0	0	0	55.43	-5.58	0	0	0
BRD-A85860691	chaetocin	histone lyinse methyltransferase inhibitor, histone lysine N methyltransferase inhibitor	EHMT2, SUV39H1	0	-14	56.7	14.77	0	-28.21	39.97	48.29	0	0
BRD-K82135108	elesclomol	apoptosis stimulant, HSP agonist, HSP inducer, oxidative stress inducer, topoisomerase inhibitor	TOP2A	0	-34.66	0	0	0	-76.45	36.95	0	84.02	0
BRD-A75517195	thiazolopyrimidine	CDC inhibitor		0	47.83	0	87.39	0	26.21	45.21	0	0	0
BRD-A75409952	wortmannin	PI3K inhibitor, ATM kinase inhibitor, ATR kinase inhibitor, DNA dependent protein kinase inhibitor, mTOR inhibitor, Phosphatidylinositol 3-kinase (PI3K) inhibitor, PLK inhibitor	PIK3CA, PIK3CG, PLK1, ATM, ATR, MTOR, PI4KA, PI4KB, PIK3CD, PIK3R1, PLK3, PRKDC	0	0	0	64.87	0	0	-42.28	-15.63	0	-28.66
BRD-A81541225	oligomycin-a	ATP synthase inhibitor, ATPase inhibitor	ATP5A1	0	-81.13	0	37.12	0	79.33	0	-35.65	-85.45	0
BRD-K81418486	vorinostat	HDAC inhibitor, cell cycle inhibitor	HDAC1, HDAC2, HDAC3, HDAC6, HDAC8, HDAC10, HDAC11, HDAC5, HDAC9	0	0	0	-42.97	-65.18	-51.84	0	0	0	-40.18
BRD-K61033289	15-delta-prostaglandin-j2	PPAR receptor agonist, FXR antagonist	PPARG, NR1H4	0	-39.33	0	-31.84	71.92	-34.72	93.37	92.58	97.1	0
BRD-K88560311	rucaparib	PARP inhibitor	PARP1, PARP2	0	14.46	31.12	0	0	0	0	0	20.37	0
BRD-K08703257	3-amino-benzamide	PARP inhibitor	PARP1	0	0	0	0	0	28.32	0	-89.29	-62.32	0
BRD-K09907482	PRL-3-inhibitor-I	PRL phosphatase inhibitor, tyrosine phosphatase inhibitor	PTP4A3	0	82.01	0	-22.11	0	0	61.14	38.71	0	0
BRD-K59184148	SB-216763	glycogen synthase kinase inhibitor	GSK3B, CCNA2, CDK2, GSK3A	0	-21.63	47.98	0	0	29.81	0	0	0	0
BRD-K12762134	XAV-939	PARP inhibitor, TNKS inhibitor	TNKS, TNKS2	0	0	47.32	-51.06	43.26	0	12.09	27.55	0	-52.43
BRD-K93754473	tamoxifen	estrogen receptor antagonist, selective estrogen receptor modulator (SERM), estrogen receptor agonist, estrogen receptor modulator, PKC inhibitor	ESR1, ESR2, CYP3A5, EBP, GPER1, PRKCA, PRKCB, PRKCD, PRKCE, PRKCG, PRKCI, PRKCQ, PRKCZ	0	0	0	0	0	0	-8.32	0	0	0
BRD-K07303502	arachidonyl-trifluoro-methane	cytosolic phospholipase inhibitor	PLA2G4A	0	0	71.58	0	16.6	0	61.4	89.5	0	0
BRD-K09499853	KU-0060648	DNA dependent protein kinase, DNA dependent protein kinase inhibitor, PI3K inhibitor	PIK3CA, PIK3CB, PIK3CD, PIK3CG, PRKDC	0	-59.04	0	0	0	-51.02	-72.21	-31.96	0	0
BRD-K28470988	L-690330	inositol monophophatase inhibitor	IMPA1	0	0	0	0	-92.08	0	-72.95	-57.87	0	0
BRD-K69328504	L-690488	nositol monophosphatase inhibitor	IMPA1	0	0	0	-95.32	-42.11	28.8	-95.22	-60.1	61.57	0
BRD-K76205745	losartan	angiotensin receptor antagonist	AGTR1	0	24.08	0	18	18.14	32.3	-20.94	0	-21.19	-32.53
BRD-K78126613	menadione	CDC inhibitor, mitochondrial DNA polymerase inhibitor, phosphatase inhibitor, pyruvate kinase isozyme inhibitor	AOX1, BGLAP, F10, F2, F7, F9, GGCX, NQO1, NQO2, PKM, PROC, PROS1, PROZ, VKORC1, VKORC1L1	0	0	16.12	0	19.32	0	83.8	17.62	0	-11.33
BRD-K80738081	resveratrol	apolipoprotein expression enhancer, beta-secretase inhibitor, cyclooxygenase inhibitor, cytochrome P450 inhibitor, lipid peroxidase inhibitor, MAP kinase inhibitor, monoamine oxidase inhibitor, NFkB pathway modulator, SIRT activator, SIRT pathway, SIRT stimulant, sodium channel blocker, thioredoxin reductase inhibitor, topoisomerase inhibitor, xanthine oxidase inhibitor	PTGS1, PTGS2, SIRT1, APOA1, BACE1, CSNK2A1, MAOA, NQO2, SCN5A, TXNRD1, TXNRD2, XDH	0	-5.18	0	-27.97	-7.23	16.03	0	0	16.28	33.78
BRD-K50128260	sildenafil	phosphodiesterase inhibitor	PDE5A, PDE6G, PDE6H, SLCO1B1, SLCO1B3	0	-42.98	49.83	0	0	0	-65.74	-18.24	0	-97.41
BRD-A09533288	verapamil	calcium channel blocker, L-type calcium channel blocker, dopamine receptor antagonist	CACNA1C, CACNA1D, CACNA1G, CACNA1S, CACNA1A, CACNA1B, CACNA1F, CACNA1I, CACNB1, CACNB2, CACNB3, CACNB4, CYP2C8, CYP2E1, CYP3A4, CYP3A5, CYP3A7, DRD2, KCNA10, KCNA7, KCNH2, KCNJ11, NALCN, SCN5A, SLC29A4, SLC6A4	0	-59.02	0	-7.82	-93.04	0	-9.26	1.61	0	0
BRD-A69951442	dexamethasone	glucocorticoid receptor agonist, corticosteroid agonist, immunosuppressant	ANXA1, CYP3A4, CYP3A5, NOS2, NR0B1, NR3C1, NR3C2	0	0	-24.75	0	0	0	-89.54	0	0	0
BRD-A25004090	erastin	anion channel modulator, ion channel antagonist	VDAC2	0	-43.89	71.53	0	-77.36	0	0	0	-47.34	7.06
BRD-K15108141	gemcitabine	cell cycle inhibitor, DNA repair enzyme inhibitor, DNA synthesis inhibitor, pyrimidine antagonist, ribonucleoside reductase inhibitor, ribonucleotide reductase inhibitor	RRM1, CMPK1, RRM2, TYMS	0	-15.27	30.82	0	0	-75.63	50.12	0	0	-57.12
BRD-K59222562	BRD-K59222562	CLK inhibitor, dual specificity tyrosine-(Y)-phosphorylation regulated kinase inhibitor, dual-specificity tyrosine-(Y)-phosphorylation regulated kinase 1B inhibitor	CLK1, CLK4, DYRK1A, DYRK1B	0	19.78	0	0	0	NaN	0	0	0	0
BRD-A38793261	BRD-A38793261	ROR antagonist	RORC	0	0	-69.68	0	0	NaN	0	0	30.46	-62.35
BRD-K24127443	BRD-K24127443	lipoxygenase inhibitor		0	-46.62	-43.84	0	-34.34	0	0	0	-65.03	64.05
BRD-K35133769	BRD-K35133769	lipoxygenase inhibitor		0	-54.3	0	-47.5	-56.34	0	0	0	0	0
BRD-K68756823	FR-180204	MAP kinase inhibitor	MAPK1, MAPK3	0	-58.5	0	-39.74	0	0	0	-99.48	0	-94.78
BRD-K30649484	mafenide	carbonic anhydrase inhibitor, unidentified pharmacological activity	CA6, CA12, CA14, CA2, CA4, CA9	0	-64.33	27.02	0	0	0	-36.47	-60.79	0	0
BRD-K39823328	VU-0366037-2	glutamate receptor modulator	GRM4	0	0	0	0	-24.19	-91.52	0	0	-19	0
BRD-A35108200	dexamethasone	glucocorticoid receptor agonist, corticosteroid agonist, immunosuppressant	ANXA1, CYP3A4, CYP3A5, NOS2, NR0B1, NR3C1, NR3C2	0	0	7.08	0	-14.72	27.37	-97.65	0	-12.8	-17.09
BRD-K02637541	celecoxib	cyclooxygenase inhibitor, caspase activator	PTGS2, CA12, CASP3, CYP2C19, PDPK1	0	0	0	-15.15	-4.62	17.69	-7.68	-3.8	4.52	0
BRD-A42571354	cetirizine	histamine receptor antagonist	HRH1	0	0	-87.33	0	-51.19	-4.31	-5.01	0	0	0
BRD-A47598013	citalopram	serotonin reuptake inhibitor, serotonin uptake inhibitor	SLC6A4, SLC6A2	0	0	0	-45.24	-78.1	31.2	0	-20.46	0	-40.45
BRD-K05673000	dicloxacillin	bacterial cell wall synthesis inhibitor		0	-27.17	26.05	61.31	0	0	0	0	0	-81.92
BRD-A81233518	glycopyrrolate	acetylcholine receptor antagonist	CHRM1, CHRM3, CHRM2, CHRM4, CHRM5	0	-6.88	-75.86	17.64	47.98	-83.84	0	13.27	0	0
BRD-K55070890	thiothixene	dopamine receptor, dopamine receptor antagonist	HTR2A, DRD1, DRD2, HRH1	0	-20.89	31.28	0	27.75	-76.48	0	0	0	-76.71
BRD-K92000912	AM-251	ACAT inhibitor, cannabinoid receptor antagonist, cannabinoid receptor inverse agonist	CNR1, GPR18, GPR55	0	50.98	-40.65	-12.82	8.76	75.02	22.21	0	-63.95	-30.65
BRD-K41410256	balsalazide	cyclooxygenase inhibitor, prostanoid receptor inhibitor, thromboxane receptor antagonist	PTGS1, PTGS2, ALOX5, PPARG	0	-85.24	59.27	0	0	0	0	0	-39.04	-48.16
BRD-A46179541	doxapram	potassium channel blocker	KCNK3, KCNK9	0	-15.02	0	0	61.31	0	0	-51.01	-57.59	0
BRD-K67637637	olopatadine	histamine receptor antagonist, histamine blocker, mediator release inhibitor	HRH1, S100A1, S100A12, S100A13, S100A2, S100B	0	-73.39	0	0	-57.87	0	0	0	0	22.49
BRD-A75769826	SDM25N	opioid receptor antagonist	OPRD1	0	-53.11	13.95	-20.31	0	-27.54	50.58	17.25	-20.04	0
BRD-A01826957	xanthinol	vasodilator		0	0	0	-9.97	0	0	0	0	-31.3	0
BRD-A70083328	secnidazole	acetylcholinesterase inhibitor, microtubule inhibitor		0	-2.67	0	0	38.32	57.51	NaN	0	-19.56	NaN
BRD-K98530306	clonidine	adrenergic receptor agonist	ADRA2A, ADRA2B, ADRA2C, ADRA1A, ADRA1B, ADRA1D	0	0	13.61	0	-48.01	0	-42.98	0	0	-44.15
BRD-A36074203	remacemide	glutamate receptor antagonist, glutamate receptor agonist	GRIN1	0	-7.69	7.25	-62.38	2.89	28.86	-42.56	0	0	-85.12
BRD-K07403598	CAY-10470	NFKB pathway inhibitor	NFKB1, TNF	0	0	0	72.36	0	92.93	0	0	40.39	NaN
BRD-K05396879	15-delta-prostaglandin-j2	PPAR receptor agonist, FXR antagonist	PPARG, NR1H4	0	46.39	-6.91	0	-74.15	21.74	-46.2	54.38	77.87	0
BRD-K00656370	6-aminochrysene	inhibitor of transferase activity		0	-84.05	-41.28	0	-22.09	0	40.91	0	0	NaN
BRD-K56001384	antimycin-a	antibiotic, electron transfer inhibitor	CYCS	0	19.65	0	0	-45.96	0	53.31	0	0	NaN
BRD-K87426499	BRD-K87426499	caspase inhibitor	CASP3	0	35.91	0	69.71	0	0	0	57.91	-46.53	0
BRD-A66395008	parthenolide	NFkB pathway inhibitor, adiponectin receptor agonist	ADIPOR2, IKBKB, RELA	0	0	0	0	51.98	0	0	0	46.57	-87.14
BRD-K79254416	decitabine	DNA methyltransferase inhibitor, antimetabolite, DNA methylase inhibitor	DNMT1	0	16.21	19.9	0	-62.19	0	0	0	0	0
BRD-K97056771	HY-11007	Abl kinase inhibitor, Bcr-Abl kinase inhibitor	ABL1, BCR	0	0	-46.14	-54.08	-54.12	0	0	-37.29	0	89.41
BRD-K29733039	deforolimus	mTOR inhibitor, angiogenesis inhibitor, cell cycle inhibitor, immunosuppressant, protein kinase inhibitor, serine/threonine kinase inhibitor, VEGFR antagonist	MTOR	0	0	0	-61.51	-33.3	77.47	49.01	-65.85	-69.51	79.37
BRD-K16478699	PLX-4720	RAF inhibitor	BRAF, KDR	0	-59.68	7.32	-93	23.71	52.49	0	-98.85	0	95.51
BRD-K71823332	epothilone-a	microtubule stabilizing agent		0	0	-16.1	0	48.97	46.07	59.44	-77.05	0	0
BRD-K47832606	floxuridine	DNA synthesis inhibitor, MDCK inhibitor, PEPT1 inhibitor, pyrimidine antagonist	TYMS	0	0	38.6	0	0	-45.71	0	0	5.64	64.36
BRD-K31553034	zibotentan	endothelin receptor antagonist	EDNRA	0	-23.52	0	0	0	0	0	0	-53.19	-31.84
BRD-K19416115	sitagliptin	dipeptidyl peptidase inhibitor, HMGCR inhibitor, insulin secretagogue, tumor necrosis factor expression inhibitor	DPP4, CYP2C8, FASLG, HMGCR, SLC22A8	0	0	0	0	14.22	0	0	0	0	0
BRD-K74133369	oligomycin-a	ATP synthase inhibitor, ATPase inhibitor	ATP5A1	0	90.61	0	97.21	95.83	0	47.04	0	0	0
BRD-K55991774	BAS-09104376	HIV integrase inhibitor		0	0	0	74.62	0	0	0	0	0	0
BRD-A02333338	cyclopamine	smoothened receptor antagonist, hedgehog pathway inhibitor	SMO, DHH, IHH, PTCH1	0	-29.05	0	0	28.69	-49.97	0	53.63	0	0
BRD-K07888107	depudecin	HDAC inhibitor	HDAC1, HDAC2	0	19.82	0	63.44	86.68	0	0	-89.44	0	-46.31
BRD-A32161980	carbetocin	analogue of oxytocin	OXTR	0	46.6	0	-57.68	45.65	62.94	0	91.91	-31.6	0
BRD-K63068307	ZSTK-474	PI3K inhibitor	PIK3CG, PIK3CA, PIK3CB, PIK3CD	0	-54.4	0	0	0	-37.72	-34.29	0	-16.47	33.34
BRD-K71512533	SNS-314	Aurora kinase inhibitor	AURKA, AURKB, AURKC	0	0	0	0	0	-87.24	0	-93.68	63.43	95.12
BRD-K77175907	calcifediol	vitamin D receptor agonist	VDR	0	-15.47	0	0	21.8	0	0	0	0	0
BRD-K50387473	XMD-892	MAP kinase inhibitor, BMK inhibitor, leucine rich repeat kinase inhibitor	MAPK7, DCLK2, LRRK2, PLK4, TNK1	0	0	0	0	57.1	0	0	0	-49.69	0
BRD-K32836707	CAY-10577	casein kinase inhibitor		0	0	-9.88	0	-29.5	0	68.55	0	0	0
BRD-K24994810	androstenol	GABA receptor modulator	NR1I3	0	0	0	0	24.73	-41.96	0	0	0	0
BRD-K06080977	eicosatetraynoic-acid	cyclooxygenase inhibitor, lipoxygenase inhibitor	ALOX12, PPARA, PPARG, PTGS1	0	63.36	0	43.53	-55.97	-44.79	0	0	-65.39	70.89
BRD-K72703948	ZM-447439	Aurora kinase inhibitor	AURKA, AURKB	0	-11.77	7.13	-35.88	26.81	0	-64.46	-81.44	0	0
BRD-K99369265	sirolimus	mTOR inhibitor, CCR expression inhibitor, cell cycle inhibitor, proteasome inhibitor, protein kinase inhibitor, T cell inhibitor	MTOR, FKBP1A, CCR5, FGF2	0	-41.72	0	0	51.75	0	0	0	0	-63.33
BRD-M64432851	sunitinib	FLT3 inhibitor, KIT inhibitor, PDGFR tyrosine kinase receptor inhibitor, RET tyrosine kinase inhibitor, VEGFR inhibitor, angiogenesis inhibitor, colony stimulating factor receptor antagonist, colony stimulating factor receptor inhibitor, platelet-derived growth factor receptor (PDGFR) inhibitor, vascular endothelial growth factor receptor (VEGFR) inhibitor, vascular endothelial growth factor rece…	FLT3, KDR, KIT, FLT4, FLT1, PDGFRA, PDGFRB, RET, CSF1R, FGFR1	0	0	0	-73.03	62.67	0	0	-31.41	86.54	89.07
BRD-K83988098	alvespimycin	HSP inhibitor, HSP antagonist	HSP90AA1	0	-60.14	49.51	0	-23.11	-98.22	0	0	20.81	-64.63
BRD-K08206212	entecavir	DNA directed DNA polymerase inhibitor, DNA polymerase inhibitor, DNA replication inhibitor, reverse transcription inhibitor, transcription inhibitor		0	0	13.15	99.03	-15.89	0	0	0	-48.51	0
BRD-K09186807	KIN001-244	phosphoinositide dependent kinase inhibitor	PDPK1	0	0	-93.97	0	0	-54.63	0	-44.5	-46.87	0
BRD-A26199074	calmidazolium	calcium channel blocker, calmodulin antagonist	ATP2B1, PDE1A	0	0	-49.05	0	96.56	NaN	0	58.6	0	0
BRD-A37837077	cyclazosin	adrenergic receptor antagonist	ADRA1B, ADRA1A, ADRA1D	0	-11.23	0	99.52	0	0	0	0	4.64	89.37
BRD-K98426715	tubacin	HDAC inhibitor	HDAC6	0	0	0	0	0	0	0	0	-81.16	0
BRD-A25576662	streptozotocin	DNA alkylating drug	SLC2A2	0	-27.99	0	0	94.16	0	0	0	-21.99	NaN
BRD-A29644307	nomifensine	norepinephrine-dopamine reuptake inhibitor	SLC6A2, SLC6A3, DRD2, MAOA, MAOB, MPO	0	-57.9	0	-47.69	76.64	0	47.39	0	-10.29	NaN
BRD-A64479082	quinidine	cytochrome P450 inhibitor, P glycoprotein inhibitor, sodium current blocker	SCN5A, ABCB1, CYP2D6, KCNA5, KCNA7, KCNH1, KCNH2, KCNH5, KCNK1, KCNK6, SLC29A4	0	0	-50.58	0	0	0	-36.31	0	-58.34	NaN
BRD-A80793822	pemoline	non-narcotic dopaminergic compound		0	-52.02	-5.59	0	0	0	47.68	0	-18.9	NaN
BRD-A82307304	atorvastatin	HMGCR inhibitor, dipeptidyl peptidase inhibitor, tumor necrosis factor expression inhibitor	HMGCR, DPP4, AHR, CYP3A5, FASLG	0	-45.92	75.43	0	0	-72.98	-69.07	0	0	NaN
BRD-K04389336	labetalol	adrenergic receptor antagonist	ADRB1, ADRB2, ADRA1A, ADRA1D, ADRA1B	0	-15.97	0	-53.74	0	0	89.76	0	0	NaN
BRD-K10852020	tolcapone	catechol O methyltransferase inhibitor, transthyretin amyloid inhibitor	COMT, TTR	0	-31.51	0	0	-74.62	0	0	0	0	NaN
BRD-K34098590	tienilic-acid	sodium/potassium/chloride transporter inhibitor, uric acid diuretic	CYP2C9, SLC12A1, SLC22A12	0	0	29.72	0	-74.39	-37.97	0	0	0	NaN
BRD-K35573744	erbstatin-analog	EGFR inhibitor, tyrosine kinase inhibitor	EGFR	0	0	66.9	0	-80.91	0	0	0	30.73	NaN
BRD-K37194137	III606050	cytochrome P450 inhibitor		0	45.61	64.37	0	0	0	0	63.73	-28.64	NaN
BRD-K55301415	abiraterone	17,20 lyase inhibitor, androgen biosynthesis inhibitor, cytochrome P450 inhibitor, steroid sulfatase inhibitor	CYP17A1, CYP11B1	0	-19.49	0	0	0	-47.08	0	0	0	NaN
BRD-K66043364	noscapine	bradykinin receptor antagonist, tubulin polymerization inhibitor, apoptosis stimulant, microtubule inhibitor, tubulin inhibitor	BDKRB2, SIGMAR1	0	29.69	68.61	0	0	0	-49.46	0	-52.87	NaN
BRD-K66788707	fludarabine	DNA synthesis inhibitor, DNA repair enzyme inhibitor, purine antagonist, ribonucleotide reductase inhibitor	ADA, DCK, POLA1, RRM1, RRM2	0	0	79.15	47.72	-34.22	-16.89	86.18	0	0	NaN
BRD-K71926323	marbofloxacin	DNA gyrase inhibitor		0	-23	54.22	71.9	0	57.44	0	0	0	NaN
BRD-K79602928	metformin	insulin sensitizer, AMPK activator, biguanide, gluconeogenesis inhibitor	ACACB, INS, PRKAB1	0	-10.45	81.52	7.2	0	0	-33.72	0	-5.21	NaN
BRD-K98763141	niflumic-acid	cyclooxgenase inhibitor	CLCNKA, PTGS2, ANO1, CLCN1, CLCNKB, KCNQ1, PLA2G1B, PLA2G4A, PTGS1, UGT1A9	0	3.77	45.63	0	-44.48	0	0	0	-8.04	NaN
BRD-A29260609	acebutolol	adrenergic receptor antagonist	ADRB1, ADRB2	0	-12.7	0	0	0	-58.15	76.09	0	14.95	NaN
BRD-A16754160	ampicillin	cell wall synthesis inhibitor	SLC15A1	0	0	-59.81	-36.65	0	0	47.26	0	-27.66	NaN
BRD-K68264559	brimonidine	adrenergic receptor agonist	ADRA2A, ADRA2B, ADRA2C, AOX1	0	75.35	-3.8	0	-28.02	28.18	-27.62	15.77	-1.42	0
BRD-K93461745	buspirone	serotonin receptor agonist, serotonin receptor partial agonist	HTR1A, DRD2	0	3.11	70.84	-52.37	27.79	6.38	0	0	-75.45	0
BRD-K63641886	cefuroxime	cell wall synthesis inhibitor		0	0	0	-33.24	-42.01	53.4	0	0	0	NaN
BRD-A09722536	cyclophosphamide	alkylating agrent, BCL inhibitor, galectin inhibitor	BCL2, CYP2B6, CYP2C19, CYP3A5, LGALS1	0	0	6.99	-66.46	-40.21	0	0	0	0	NaN
BRD-K87226815	cycloserine	glutamate receptor agonist, glutamate receptor modulator	GRIN1	0	-8.71	0	0	-42.96	0	0	0	-9.92	NaN
BRD-K62363391	dapsone	dihydrofolate reductase inhibitor, dihydropteroate synthase inhibitor, FOLP inhibitor	DHFR	0	13.59	0	0	-43.15	0	-60.3	-33.14	0	NaN
BRD-K81128206	edrophonium	acetylcholinesterase inhibitor	ACHE, BCHE	0	0	-14.04	0	52.92	0	0	0	0	NaN
BRD-K63828191	raloxifene	estrogen receptor antagonist, selective estrogen receptor modulator (SERM), ALK expression enhancer, cholesterol inhibitor, endoglin expression enhancer, estrogen receptor agonist	ESR1, ESR2, ACVRL1, ENG	0	0	87.43	0	28.58	-57.59	0	0	-80.88	0
BRD-A09472452	flecainide	sodium channel blocker, sodium channel inhibitor, voltage-gated sodium channel blocker	SCN5A, KCNA5, KCNA7, SCN4A	0	-18.9	2.86	-45.3	17.75	8	-14.95	0	5.34	-32.08
BRD-A17655518	ibuprofen	cyclooxygenase inhibitor, NFkB pathway inhibitor	PTGS2, PTGS1, ASIC1, BCL2, CFTR, CYP2C8, FABP2, PLAT, PPARG, SLC5A8, THBD	0	-13.02	0	10.67	-5.5	35.72	-49.82	0	9.78	NaN
BRD-K76723084	isotretinoin	retinoid receptor agonist, microbial collagenase inhibitor, protein synthesis inhibitor, RAR agonist	CYP2B6, CYP2C19, CYP2C8, CYP3A5, CYP3A7, NR2C2, PPARD, RARA, RARB, RARG, RORB, RORC	0	15.12	31.73	0	-71.6	60.13	0	0	-20.61	0
BRD-A07440155	labetalol	adrenergic receptor antagonist	ADRB1, ADRB2, ADRA1A, ADRA1D, ADRA1B	0	0	-11.3	-2.5	-11.82	-1.73	34.05	10.15	0	0
BRD-K91601245	mercaptopurine	immunosuppressant, protein synthesis inhibitor, purine antagonist	HPRT1, IMPDH1, IMPDH2, PPAT	0	0	-38.08	65.01	0	-56.03	-81.93	46.06	24.15	NaN
BRD-A29734509	disopyramide	voltage-gated sodium channel blocker	SCN5A, CHRM1, CHRM2, CHRM3, KCND2, KCND3, KCNH2	0	11.12	0	0	-39.84	23.15	-27.33	0	-9.85	-32.6
BRD-A65013509	oxybutynin	acetylcholine receptor antagonist	CHRM3, CHRM1, CHRM2, CHRM4	0	50.09	0	0	0	0	0	0	0	NaN
BRD-A62326914	paroxetine	cyclophilin inhibitor, norepinephrine reputake inhibitor, selective serotonin reuptake inhibitor (SSRI), serotonin reuptake inhibitor, serotonin uptake inhibitor	SLC6A4, CHRM1, CHRM2, CHRM3, CHRM4, CHRM5, HTR2A, SLC6A2	0	-42.5	0	0	61.2	-61.54	0	-37.52	0	NaN
BRD-K01507359	rifampicin	DNA directed RNA polymerase inhibitor, enzyme inducer	NR1I2, ABCB1, CYP2B6, CYP2C19, CYP2C8, CYP3A4, CYP3A5, SLCO1A2, SLCO1B1, SLCO1B3	0	-3	0	0	0	32.13	0	35.74	21.38	0
BRD-A50157456	terbutaline	adrenergic receptor agonist	ADRB2	0	0	48.3	0	0	-55.13	59.48	0	0	NaN
BRD-A79479878	testosterone	androgen receptor (AR) agonist, androgen receptor agonist, testosterone receptor agonist	AR, CYP19A1, CYP2C19, CYP2C8, CYP3A5	0	0	0	0	0	-74.85	0	0	0	NaN
BRD-A24514565	warfarin	cytochrome P450 inhibitor, vitamin inhibitor, vitamin K epoxide reductase inhibitor	VKORC1, CYP2C19, CYP2C8, CYP4F2	0	11	0	44.03	13.64	-56.36	0	0	0	NaN
BRD-A23290232	westcort	corticosteroid		0	0	0	0	-92.45	0	0	46.93	0	NaN
BRD-K24023109	diltiazem	L-type calcium channel blocker, calcium channel antagonist, calcium channel blocker	CACNA1C, CACNA1S, CACNA2D1, CACNG1, CYP3A5, CYP3A7, HTR3A, KCNA5	0	0	2.31	0	-85.15	68.85	-53.6	-29.32	0	-85.12
BRD-K38197229	bumetanide	diuretic, solute carrier family member inhibitor	SLC12A1, SLC12A2, CFTR, GPR35, SLC12A4, SLC12A5	0	17.14	0	-38.33	-50.83	-6.62	0	-51.57	0	0
BRD-K55930204	phenytoin	sodium channel blocker	ABCB1, CYP2B6, CYP2C19, CYP3A4, SCN1A, SCN2A, SCN5A	0	0	80.83	0	60.05	0	0	0	0	NaN
BRD-A44827100	erythromycin	NFkB pathway inhibitor, 50S ribosomal subunit inhibitor, motilin receptor agonist, RPLV inhibitor	CYP3A4, MLNR	0	0	53.94	-78.71	-96.06	0	0	0	0	NaN
BRD-K94353609	fluocinolone	corticosteroid agonist, glucocorticoid receptor agonist	NR3C1, SERPINA6	0	0	-29.29	0	-85.75	0	-98.17	0	0	NaN
BRD-K48168960	propylthiouracil	thyroperoxidase inhibitor	TPO, DIO1	0	0	-38.28	0	58.94	0	-71.46	0	-3.62	NaN
BRD-K89997465	chlorpromazine	dopamine receptor, dopamine receptor antagonist, Kinesin-Like Spindle Protein KIF11 (KSP, Eg5) Inhibitors	DRD2, ADRA2A, ADRA2B, ADRA2C, DRD1, DRD3, DRD4, DRD5, HRH1, HTR1A, HTR2A, HTR2C, HTR6, HTR7, ADRA1A, ADRA1B, ADRA1D, CALM1, CHRM1, CHRM3, HRH4, HTR2B, KCNH2, KIF11, ORM1, ORM2, SMPD1, TRPC5	0	0	0	67.59	72.3	-34.38	-21.16	54.52	16.36	-79.17
BRD-A48631911	mibefradil	T-type calcium channel blocker, angiogenesis inhibitor, calcium channel blocker, calcium channel inhibitor, L-type calcium channel blocker, sodium channel blocker	CACNA1G, CACNA1H, CACNA1C, CACNA1I, ANO1, CACNA1D, CACNA1F, CACNA1S, CACNB1, CACNB2, CACNB3, CACNB4, CATSPER1, CATSPER2, CATSPER3, CATSPER4, CYP3A5, CYP3A7, SCN2A, SCN4A, SCN5A, SCN9A	0	-42.63	30.13	0	-68.08	-41.11	0	81.68	0	NaN
BRD-K11801786	trimidox	antimetabolite, ribonucleoside reductase inhibitor, ribonucleotide reductase inhibitor	RRM1	0	0	0	-44.09	0	80.48	0	0	0	NaN
BRD-K40645748	mefloquine	acidifying agent non gastric, adenosine receptor antagonist, calmodulin antagonist, hemoglobin antagonist, pannexin inhibitor	ADORA2A, HBA1, PANX1	0	-50.05	0	-53.09	0	-45.46	0	0	86.05	NaN
BRD-K10016611	pyridine-2-aldoxime	acetylcholinesterase inhibitor	ACHE, BCHE	0	0	-45.88	0	0	0	0	0	17.21	NaN
BRD-K92073408	norethisterone	ovulation inhibitor	PGR	0	7.72	17.21	43.04	0	0	0	59.97	-32.42	-33.52
BRD-K02265150	amoxapine	adrenergic transmitter uptake inhibitor, dopamine receptor, norepinephrine reputake inhibitor, serotonin receptor antagonist, serotonin reuptake inhibitor, serotonin uptake inhibitor, tricyclic antidepressant	SLC6A2, SLC6A4, HTR2A, HTR6, ADRA1A, ADRA1B, ADRA1D, ADRA2A, ADRA2B, ADRA2C, CHRM1, CHRM2, CHRM3, CHRM4, CHRM5, DRD1, DRD2, DRD3, DRD4, GABRA1, GABRA2, GABRA3, GABRA4, GABRA5, GABRA6, GABRB1, GABRB2, GABRB3, GABRD, GABRE, GABRG1, GABRG2, GABRG3, GABRP, GABRQ, HRH1, HRH4, HTR1A, HTR1B, HTR2B, HTR2C, HTR3A, HTR7, SLC6A3	0	8.55	33.35	0	0	9.96	-14.98	0	0	-74.64
BRD-K86434416	selegiline	monoamine oxidase inhibitor, superoxide dismutase stimulant	MAOB, MAOA, CYP2B6, CYP2C19	0	0	8.65	0	-27.56	30.5	-39.51	-21.07	0	NaN
BRD-A67799922	phenoxybenzamine	adrenergic receptor antagonist	ADRA2B, ADRA1A, ADRA1B, ADRA1D, ADRA2A, ADRA2C, ADRB2, CALM1	0	0	-6.66	60.9	9.12	0	-27.98	-15.24	14.64	55.43
BRD-K36862742	hydroflumethiazide	sodium/potassium/chloride transporter inhibitor	SLC12A1, ATP1A1, CA1, CA12, CA2, CA4, CA9, KCNMA1	0	-51.09	0	28.78	0	0	0	0	8.97	NaN
BRD-K95237249	probenecid	MRP inhibitor, TRPV agonist, uricosuric blocker	SLC22A6, ABCC1, PANX1, SLC22A11, SLC22A8, SLCO1C1, TRPV2	0	0	-6.69	0	0	5.97	-53.89	-71.66	0	0
BRD-K50859149	sulfafurazole	endothelin receptor antagonist, FOLP inhibitor		0	0	0	-29.27	12.82	-23.41	0	0	0	-77.07
BRD-K92049597	triamterene	sodium channel blocker	SCNN1A, SCNN1B, SCNN1G, SCNN1D	0	0	-4.88	65.87	0	-17.47	4.85	0	0	44.45
BRD-A91555231	norepinephrine	adrenergic receptor agonist, DNA inhibitor, free radical scavenger	ADRA1A, ADRA1B, ADRA1D, ADRA2A, ADRA2B, ADRA2C, ADRB1, ADRB3, ADRB2, DRD1, DRD5, PAH, SLC18A1, SLC18A2	0	0	17.1	0	0	0	-74.99	31.75	0	NaN
BRD-A67605442	tetrahydrobiopterin	nitric oxide stimulant, nitric oxide synthase stimulant, phenylalanine 4-hydroxylase stimulant, nitric oxide synthase activator	PAH, TH, DBH, NOS3, TPH1	0	0	0	0	0	0	0	0	0	NaN
BRD-A79237180	ascorbic-acid	vitamin C, antioxidant	AKR1B1	0	-51.36	0	-49.64	0	-69.94	0	0	0	NaN
BRD-K47323024	methapyrilene	histamine receptor antagonist		0	-13.12	0	0	0	0	0	0	-5.19	NaN
BRD-K88568253	iproniazid	monoamine oxidase inhibitor	MAOA, MAOB	0	0	53.56	0	0	0	0	0	0	NaN
BRD-K90543092	levonorgestrel	estrogen receptor agonist, glucocorticoid receptor antagonist, progesterone receptor agonist, progesterone receptor antagonist	PGR, AR, CYP2E1, ESR1, SRD5A1	0	0	33.22	-78.64	-91.15	0	0	0	-29.11	NaN
BRD-K96037667	norethindrone	ovulation inhibitor, progesterone receptor agonist	PGR	0	0	0	0	0	0	0	72.9	0	NaN
BRD-A65282128	cefazolin	cell wall synthesis inhibitor	PON1, SLC22A8	0	12.68	29.56	0	0	-55.28	0	-33.72	-47.93	NaN
BRD-K86161929	cortisone	glucocorticoid receptor agonist	NR3C1	0	0	0	0	0	32.97	-34.42	0	-43.77	NaN
BRD-A86044036	flurbiprofen	cyclooxygenase inhibitor	PTGS1, PTGS2	0	0	2.26	0	-14.41	-94.72	0	0	-19.79	NaN
BRD-K93568044	hydrocortisone	corticosteroid agonist, glucocorticoid receptor agonist, immunosuppressant, interleukin receptor antagonist	ANXA1, NOS2, NR3C1, NR3C2	0	0	15.91	-50.99	-75.65	0	-94.44	0	53.63	NaN
BRD-K67511046	naloxone	opioid receptor antagonist	OPRM1, OPRK1, OPRD1, CREB1, ESR1, TLR4	0	0	0	-8.23	0	12.53	25.83	0	-15.26	NaN
BRD-K32247306	primidone	GABA receptor antagonist, unidentified pharmacological activity	GABRA1, CHRNA4, CHRNA7, GABRA2, GABRA3, GABRA4, GABRA5, GABRA6, GABRB1, GABRB2, GABRB3, GABRD, GABRE, GABRG1, GABRG2, GABRG3, GABRP, GABRQ, GRIA2, GRIK2	0	0	-13.25	0	-20.4	-23.48	12.29	33.32	-4.89	28.85
BRD-K90885812	propantheline	acetylcholine receptor antagonist	CHRM1, CHRM2, CHRM3, CHRM4	0	-88.3	0	0	0	0	56.97	74.31	1.66	NaN
BRD-K75089421	procainamide	sodium channel blocker, voltage-gated sodium channel blocker	SCN5A, DNMT1	0	0	-16.76	0	-24.64	57.98	-8.49	0	0	0
BRD-K11905747	spectinomycin	30S ribosomal subunit inhibitor		0	9.27	0	37.72	0	0	0	0	-51.15	NaN
BRD-A87848830	bimatoprost	prostanoid receptor agonist	PTGFR, AKR1C3, PTGER1, PTGER3	0	-73.07	0	67.26	-55.12	75.27	0	0	16.72	NaN
BRD-K11558771	droxinostat	HDAC inhibitor	HDAC6, HDAC8	0	0	0	0	0	0	96.17	-83.04	0	NaN
BRD-K12002134	megestrol	progesterone receptor agonist, DNA inhibitor, HegG2 inhibitor	PGR	0	-32.88	69.06	-32.12	67.58	-59.95	0	0	39.78	NaN
BRD-K35458079	edaravone	free radical scavenger	BCL2	0	56.87	37.48	0	0	-94.36	0	0	0	NaN
BRD-K49519144	LY-2140023	glutamate receptor agonist	GRM3, GRM2	0	-32.28	0	0	0	0	0	0	0	NaN
BRD-K71289571	zafirlukast	leukotriene receptor antagonist	CYSLTR1, CYSLTR2	0	81.56	-6.98	-33.02	0	-35.38	0	31.95	17.99	NaN
BRD-K75430629	BRD-K75430629	PI3K inhibitor	PIK3CD	0	0	11.81	50.89	-91.3	0	0	0	-28.44	NaN
BRD-K88868628	iodoacetic-acid	cysteine peptidase inhibitor		0	56.95	81.69	0	0	0	0	0	80.83	NaN
BRD-K81272440	dantrolene	calcium channel antagonist	RYR1, RYR3	0	-4.53	-17.29	58.86	-8.13	-10.81	0	0	6.13	0
BRD-A13188892	doxazosin	adrenergic receptor antagonist	ADRA1D, ADRA1A, ADRA1B, CYP2C19, KCNH2, KCNH6, KCNH7	0	-5.67	-32.69	58.19	-87.08	0	0	0	60.33	NaN
BRD-K44497846	enalapril	angiotensin converting enzyme inhibitor, angiotensin receptor blocker	ACE	0	0	0	-88.65	-39.67	0	66.4	39.67	-84.24	NaN
BRD-K08273968	griseofulvin	microtubule inhibitor, microtubule stabilizing agent, mitosis inhibitor	KRT12	0	6.8	21.69	0	0	0	0	0	-38.35	NaN
BRD-A05352148	ipratropium	acetylcholine receptor antagonist	CHRM1, CHRM2, CHRM3, CHRM4, CHRM5	0	-5.24	5.36	31.11	-34.85	-56.35	16.57	-5.99	0	0
BRD-A79803969	memantine	glutamate receptor antagonist, glutamate release inhibitor	GRIN1, CHRFAM7A, CYP2E1, DRD2, GRIN2A, GRIN2B, GRIN3A, HTR3A	0	0	-28.33	-66.5	0	70.87	0	0	-64.64	NaN
BRD-K85119730	tolbutamide	ATP channel blocker	ABCC8, CYP2B6, CYP2C19, CYP2C8, KCNJ1, KCNJ11, KCNJ8	0	0	0.59	0	-13.41	0	3.9	0	-11.8	-42.79
BRD-K11433652	aspirin	cyclooxygenase inhibitor, nitric oxide donor, platelet aggregation inhibitor, thromboxane synthase inhibitor, TP53 expression enhancer	PTGS1, PTGS2, TP53, AKR1C1, ASIC3, EDNRA, HSPA5, IKBKB, NFKB1, NFKB2, NFKBIA, PRKAA1, PRKAA2, PRKAB1, PRKAB2, PRKAG1, PRKAG2, PRKAG3, RPS6KA3	0	-30.4	0	0	0	0	0	-74.34	0	NaN
BRD-K51418664	mitomycin-c	DNA alkylating drug, DNA inhibitor, DNA synthesis inhibitor		0	-42.32	21.24	0	-98.28	0	-92.13	0	0	NaN
BRD-K67102207	phenylbutyrate	HDAC inhibitor, cell cycle inhibitor, pharmacological chaperone, pyruvate dehydrogenase kinase inhibitor	CYP3A5, HDAC1	0	-22.77	0	63.08	-80.07	0	0	0	-58.54	NaN
BRD-K56515112	medrysone	corticosteroid hormone receptor agonist, glucocorticoid receptor agonist	NR3C1	0	8.8	14.25	0	10.6	0	-23.52	0	-9.16	-71.71
BRD-K57631554	aminolevulinic-acid	oxidizing agent	ALAD	0	-46.35	0	0	0	0	0	0	0	NaN
BRD-A50311610	meclozine	constitutive androstane receptor (CAR) agonist	NR1I3, HRH1	0	-17.04	0	-31.14	-20.11	0	4.69	0	0	60.48
BRD-A99833829	bethanechol	acetylcholine receptor agonist	CHRM2, CHRM1, CHRM3, CHRM4	0	-46.68	0	0	-74.77	0	0	0	8.84	NaN
BRD-K72903603	zidovudine	nucleoside reverse transcriptase inhibitor, reverse transcriptase inhibitor	TERT	0	-5.86	0	0	0	-93.68	0	0	-7.59	NaN
BRD-A51382177	fosinopril	angiotensin converting enzyme inhibitor, breast cancer resistance protein inhibitor	ACE, ABCG2	0	-50.94	0	0	-59.98	0	0	0	0	NaN
BRD-K09900591	caffeic-acid	lipoxygenase inhibitor, HIV integrase inhibitor, NFkB pathway inhibitor, nitric oxide production inhibitor, PPAR receptor modulator, tumor necrosis factor production inhibitor	ALOX5, MIF, RELA, TNF	0	0	0	0	67.55	0	0	46.62	0	NaN
BRD-K52522949	NCH-51	HDAC inhibitor	HDAC1, HDAC10, HDAC11, HDAC2, HDAC3, HDAC4, HDAC5, HDAC6, HDAC7, HDAC8, HDAC9	0	0	0	0	-46.38	-89.66	0	0	0	NaN
BRD-K74763371	bosentan	endothelin receptor antagonist	EDNRB, EDNRA, ABCB1, CYP2C19, CYP3A4	0	-10.13	0	60.97	39.78	0	-35.48	0	-7.54	NaN
BRD-K94830329	ataluren	CFTR channel agonist, coagulation stimulant, dystrophin stimulant	CFTR, DMD, F8, F9	0	0	43.32	0	-57.33	0	0	0	-42.84	NaN
BRD-A20239487	atenolol	adrenergic receptor antagonist	ADRB1, ADRB2	0	15.33	-56.75	0	-33.08	0	0	0	-40.4	NaN
BRD-K70976396	cefoxitin	cell wall synthesis inhibitor		0	0	-34.26	-72.49	0	0	0	0	0	NaN
BRD-K10799896	clobetasol	glucocorticoid receptor agonist	NR3C1, PLA2G1B	0	52.09	16.93	-69.23	0	0	-92.58	0	0	NaN
BRD-K38775274	dexamethasone	glucocorticoid receptor agonist, corticosteroid agonist, immunosuppressant	ANXA1, CYP3A4, CYP3A5, NOS2, NR0B1, NR3C1, NR3C2	0	0	0	0	31.82	71.68	-76.21	0	-3.76	-65.16
BRD-K54462405	doxepin	histamine receptor antagonist, adrenergic transmitter uptake inhibitor, histamine receptor inhibitor, norepinephrine reputake inhibitor, serotonin reuptake inhibitor, tricyclic antidepressant	HRH1, HRH2, SLC6A2, SLC6A4, ADRA1A, ADRA1B, ADRA1D, ADRA2A, ADRA2B, ADRA2C, CHRM1, CHRM2, CHRM3, CHRM4, CHRM5, CYP2C19, DRD2, HRH4, HTR1A, HTR2A, HTR2B, HTR2C, HTR6, KCNH2, SLC6A3	0	0	0	0	4.9	0	0	0	-2.15	51.07
BRD-A88774919	doxycycline	metalloproteinase inhibitor, 30S ribosomal protein inhibitor, matrix metalloprotease inhibitor, protein arginine deiminase inhibitor	MMP8, MMP1	0	0	0	78.34	0	0	-62.29	0	0	NaN
BRD-A75479906	rimantadine	acetylcholine channel inhibitor, unidentified pharmacological activity		0	0	53.83	-50.34	0	0	-74	0	0	NaN
BRD-A13946108	sulindac	ABC transporter expression enhancer, cyclooxygenase inhibitor, NFkB pathway inhibitor	AKR1B1, PTGS1, PTGS2, MAPK3, PPARD, PTGDR2	0	50.55	0	-90.1	94.08	-57.58	0	0	0	NaN
BRD-K06335600	tizanidine	adrenergic receptor agonist	ADRA2A, ADRA2B, ADRA2C, CYP1A2, NISCH	0	7.45	0	-21.03	-65.87	0	-84.93	0	0	NaN
BRD-A76019558	ketoconazole	14-alpha demethylase inhibitor, androgen receptor ligand, aromatase inhibitor, cell wall synthesis inhibitor, cortisol synthesis inhibitor, P glycoprotein inhibitor, sterol demethylase inhibitor	AR, CYP19A1, CYP21A2, CYP2C19, CYP3A5, CYP3A7, KCNA10	0	38.78	56.2	0	0	0	0	0	0	NaN
BRD-K79131256	albendazole	tubulin inhibitor, acetylcholinesterase inhibitor, microtubule inhibitor	CYP1A2, CYP2J2, TUBA1A, TUBB, TUBB4B	0	-21.64	-83.14	-23.09	13.19	10.55	26.51	92.64	0	0
BRD-A16478930	amcinonide	corticosteroid agonist, cytochrome P450 inhibitor, glucocorticoid receptor agonist, immunosuppressant	NR3C1, ANXA1	0	71.56	0	0	0	0	-98.74	-66.5	0	NaN
BRD-K32821942	azathioprine	dehydrogenase inhibitor, immunosuppressant, purine antagonist	HPRT1, IMPDH1, PPAT	0	-18.8	0	14.12	-77.73	-28.03	53.69	13.17	0	NaN
BRD-A80638690	floxuridine	DNA synthesis inhibitor, MDCK inhibitor, PEPT1 inhibitor, pyrimidine antagonist	TYMS	0	-20.36	88.52	0	0	-89.92	0	0	40.69	NaN
BRD-K05977355	fluconazole	cell wall synthesis inhibitor, sterol demethylase inhibitor	CYP3A5, CYP3A7	0	37.89	1.28	20.09	-25.85	-73.1	-25.2	0	-5.6	0
BRD-K61250553	loperamide	opioid receptor agonist, atrial natriuretic peptide receptor antagonist	OPRM1, OPRD1, CACNA1A, CALM1, CYP2B6, CYP2C8, NPR2, OPRK1, POMC	0	-5.52	0	-5.52	0	0	0	0	0	0
BRD-A64092382	mexiletine	sodium channel blocker, potassium channel blocker	SCN5A, AHR, CYP2B6, CYP2E1, KCNK2, KCNK3, SCN4A	0	-6.43	0	-12.54	0	0	0	-23.54	-76.8	0
BRD-K82381502	acetylcholine	neurotransmitter of the peripheral and central nervous systems	ACHE, CHRM1, CHRM2, CHRM3, CHRM4, CHRM5, CHRNA2	0	92.2	-77.95	0	0	0	0	42.55	0	NaN
BRD-A87606379	nadolol	adrenergic receptor antagonist	ADRB1, ADRB2, ADRB3	0	-17.11	6.13	29.44	-72.7	7.41	9.91	-81.1	0	-29.53
BRD-A24228527	ofloxacin	antibiotic that inhibits DNA gyrase, topoisomerase inhibitor	TOP2A	0	13.09	0	60.35	0	0	0	0	0	NaN
BRD-K77695569	tiabendazole	quinol-fumarate reductase inhibitor		0	0	-14.52	-16.61	-66.78	-35.9	0	0	0	0
BRD-A94793051	gestrinone	progesterone receptor antagonist, Estradiol 17 beta dehydrogenase stimulant, estrone sulfotransferase stimulant	PGR, AR, ESR1	0	0	48.58	0	0	-95.25	0	-75.28	9.1	NaN
BRD-K93433262	alfacalcidol	hypercalcaemic agent, vitamin D receptor agonist	VDR, CYP27B1, CYP3A5	0	47.18	0	0	0	72.27	0	0	15.33	NaN
BRD-K29458283	chlorambucil	DNA damaging, DNA inhibitor		0	-3.96	33.02	0	-35.42	16.28	20.06	0	-7.77	84.17
BRD-A75368507	demeclocycline	30S ribosomal subunit inhibitor		0	0	0	61.84	0	-54.63	74.69	-81	-52.69	NaN
BRD-K63630713	etacrynic-acid	not applicable, sodium/potassium/chloride transporter inhibitor	SLC12A1, ATP1A1, SLC12A2	0	0	0	0	-25.61	18.41	0	0	72.52	NaN
BRD-K12219985	glipizide	sulfonylurea, ATP channel blocker, ATP-sensitive potassium channel antagonist, insulin secretagogue	ABCC8, KCNJ10, KCNJ11, PPARG	0	0	4.65	-33.22	-40.24	-18.56	33.26	0	-18.24	0
BRD-K15262564	mupirocin	isoleucyl-tRNA synthetase inhibitor		0	0	0	0	0	-44.23	0	-73.39	-62.49	NaN
BRD-K43887077	dopamine	dopamine receptor agonist	DRD2, DRD1, DRD3, DRD4, DRD5, DBH, HTR1A, HTR7, SLC6A2, SLC6A3, SLC6A4	0	-86.13	31.26	-63.15	30.87	0	49.84	0	0	0
BRD-A31800922	procyclidine	anticholinergic	CHRM1, CHRM2, CHRM3, CHRM4	0	4.11	-27.65	0	0	-46.15	0	0	0	NaN
BRD-K21317336	phentolamine	adrenergic receptor antagonist	ADRA1A, ADRA2A, ADRA1B, ADRA1D, ADRA2B, ADRA2C	0	0	0	0	0	-67.04	-32.15	0	-31.63	NaN
BRD-A55815733	phylloquinone	antifibrinolytic agent, gamma carboxylase enzyme	BGLAP, GGCX	0	39.99	0	52.25	0	-58.79	0	0	14.5	NaN
BRD-A53952395	prilocaine	anesthetic	SCN5A	0	-68.45	23.53	0	-80.98	0	0	-76.46	0	NaN
BRD-A84481105	thioridazine	acetylcholine receptor ligand, dopamine receptor, dopamine receptor antagonist, mucosa associated lymphoid tissue lymphoma translocation protein 1 (MALT1) inhibitor	DRD1, DRD2, HTR2A, ADRA1A, ADRA1B, CHRNA7, DRD5, HRH1, HTR1A, HTR2C, HTR6, HTR7, KCNH2, MALT1	0	60.56	0	24.16	0	0	-28.15	57.52	0	-54.28
BRD-K91699951	benzonatate	non-narcotic cough suppressant thought to act as a local anesthetic	SCN5A	0	0	0	20.51	29.17	-38.98	0	-29	0	0
BRD-A78322124	dobutamine	adrenergic receptor agonist	ADRB1, ADRB2, ADRA1A	0	-27.75	52.38	0	0	0	56.75	0	5.07	0
BRD-K55127134	fluphenazine	dopamine receptor antagonist, acetylcholine receptor ligand, dopamine receptor, histamine receptor antagonist, serotonin receptor antagonist	DRD2, DRD1, CALM1, CHRNA7, DRD5, HRH1, HTR2A, HTR6, HTR7	0	0	15.14	29.06	0	0	-12.19	0	7.6	-95.71
BRD-K06926592	tretinoin	RAR agonist, RAR receptor binder, retinoid receptor agonist, ROR ligand	RARG, RORB, ALDH1A1, ALDH1A2, GPRC5A, NR0B1, NR2C2, PPARD, RARA, RARB, RARRES1, RORC, RXRB, RXRG	0	-10.1	-38.64	0	-64.98	0	0	0	84.33	0
BRD-K20655524	mefexamide	psychostimulant		0	-15.64	19.33	46.33	-42.39	-23.6	44.72	0	-97.29	0
BRD-K77641333	naphazoline	adrenergic receptor agonist, peptide agonist	ADRA1A, ADRA2A	0	21.57	0	0	0	0	0	61.16	-5.18	0
BRD-A97701745	pindolol	adrenergic receptor antagonist	ADRB1, ADRB2, HTR1A, HTR1B, HTR2A, HTR2B	0	0	0	0	24.87	0	0	15.23	0	0
BRD-A48430263	pioglitazone	PPAR receptor agonist, insulin sensitizer, adiponectin expression enhancer, thiazolidinedione	PPARG, INS, TRPM3	0	59.7	0	13.71	-54.83	0	0	65.14	-39	15.26
BRD-K53737926	amitriptyline	norepinephrine inhibitor, serotonin receptor inhibitor, sigma receptor inhibitor	CHRM1, CHRM2, CHRM3, CHRM4, CHRM5, HRH1, HTR6, SLC6A2, SLC6A4, ADRA1A, ADRA1B, ADRA1D, ADRA2A, ADRB1, ADRB2, ADRB3, HRH2, HRH4, HTR1A, HTR1B, HTR1D, HTR2A, HTR2C, HTR7, KCNA1, KCND2, KCND3, KCNQ2, KCNQ3, NTRK1, NTRK2, OPRD1, OPRK1, OPRM1, SIGMAR1	0	76.01	0	0	-32.84	-50.46	8.48	66.23	15.07	0
BRD-K55044200	amoxicillin	cell wall synthesis inhibitor, PBPA inhibitor	SLC15A1	0	0	0	-56.76	0	0	0	0	-3.3	NaN
BRD-K97061094	azacyclonol	ataractive drug used to diminish hallucinations	HRH1	0	0	0	-65.71	0	55.37	-23.67	-92.71	-84.84	0
BRD-A91008255	bepridil	calcium channel blocker, L-type calcium channel blocker	ATP1A1, CACNA1A, CACNA1C, CACNA1H, CACNA2D2, CALM1, KCNQ1, KCNQ4, PDE1A, PDE1B, SCN5A, TNNC1	0	-50.86	-18.07	0	30.7	0	62.89	9.63	0	0
BRD-A26384407	chlortalidone	carbonic anhydrase inhibitor, diuretic, sodium ion tranport inhibitor	CA7, CA1, CA12, CA14, CA4, SLC12A1	0	0	-73.78	1.82	0	-14.48	0	17.41	2.71	0
BRD-K68507560	dicycloverine	acetylcholine receptor antagonist, anticholinergic	CHRM1, CHRM2, CHRM3	0	0	0	-39.24	0	49.19	8.06	-20.72	0	0
BRD-K01663662	diphenidol	acetylcholine receptor ligand	CHRM1, CHRM3, CHRM4, CHRM2	0	-28.43	26.97	80.57	10.4	-59.53	28.17	0	-10.64	-94.02
BRD-A44008656	doxylamine	histamine receptor antagonist	HRH1, CHRM1	0	0	-3.32	0	-4.72	9.73	57.42	0	0	-53.25
BRD-K63550407	erythromycin	NFkB pathway inhibitor, 50S ribosomal subunit inhibitor, motilin receptor agonist, RPLV inhibitor	CYP3A4, MLNR	0	-30.53	32.96	0	-31.35	4.02	9.5	-37.71	0	0
BRD-K12513978	fenbufen	cyclooxygenase inhibitor	PTGS1, PTGS2	0	-15.75	0	-74.38	0	56.95	46.68	-42.56	0	-56.62
BRD-K47639036	flavoxate	acetylcholine receptor antagonist	CHRM1, CHRM2	0	-83.85	-44.98	0	0	32.31	18.52	-57.14	0	0
BRD-A25234499	aminoglutethimide	antiglucocorticoid, aromatase inhibitor, corticosteroid antagonist, steroid sulfatase inhibitor	CYP19A1, CYP11A1, NR3C1	0	-39.34	0	-22.34	0	12.66	0	0	0	0
BRD-A97739905	ketoprofen	cyclooxygenase inhibitor	PTGS2, PTGS1, CXCR1, SLC5A8	0	0	0	0	0	-17.69	29.13	0	-59.96	-46.96
BRD-K92778217	mefenamic-acid	cyclooxygenase inhibitor	PTGS2, PTGS1, KCNQ1, TRPM3	0	-6.73	-65.88	12.67	0	0	0	45.73	-6.2	0
BRD-K07237224	moclobemide	monoamine oxidase inhibitor	MAOA, CYP2C19, MAOB	0	-6.04	0	0	-56.71	0	NaN	0	-11.04	NaN
BRD-K97752965	nicorandil	ATP channel activator, nitric oxide donor, potassium channel agonist	ABCC9, KCNJ11, KCNJ8	0	-25.74	20.02	0	-29.13	-33.34	NaN	0	0	NaN
BRD-A42759514	ornidazole	antiprotozoal agent		0	-16.32	0	0	-48.21	0	-70.94	-15.85	0	27.99
BRD-A23072235	pheniramine	acetylcholine receptor antagonist	HRH1	0	-16.55	0	61.04	-27.13	0	0	0	-55.94	-69.83
BRD-A31521121	methocarbamol	muscle relaxant	CA1	0	-53.03	29.9	0	-12.58	0	0	48.31	-24.28	-50.95
BRD-K91263825	nortriptyline	PI3K inhibitor, potassium channel blocker, tricyclic antidepressant (TCA)	KCNJ10, SLC6A2, SLC6A4, ADRA1A, ADRA1B, ADRA1D, ADRA2A, ADRA2B, ADRA2C, ADRB1, ADRB2, ADRB3, CHRM1, CHRM2, CHRM3, CHRM4, CHRM5, CYP2C19, DRD2, HRH1, HTR1A, HTR2A, HTR2C, HTR6, PGRMC1, PIK3CD, SIGMAR1	0	23.87	0	0	-17.52	-63	-44.95	0	81.29	-56.82
BRD-K79425933	benperidol	dopamine receptor antagonist	DRD2	0	-84.91	0	0	99.67	0	0	95	-79.34	76.73
BRD-K66876909	linezolid	50S ribosomal subunit inhibitor, protein synthesis inhibitor, monoamine oxidase inhibitor	MAOA	0	50.87	0	13.02	-21.95	33.6	0	0	-20.83	0
BRD-K35559145	levomepromazine	dopamine receptor	ADRA1A, ADRA1B, ADRA1D, ADRA2A, ADRA2B, ADRA2C, CHRM1, CHRM2, CHRM3, CHRM4, CHRM5, DRD1, DRD2, DRD3, DRD4, DRD5, HRH1, HTR2A, HTR2C	0	45.33	-48.88	0	-54.56	0	0	0	11.43	58.46
BRD-A08187463	racecadotril	enkephalinase inhibitor, membrane metalloendopeptidase inhibitor, neprilysin inhibitor	MME	0	0	0	0	-17.61	-27.84	-57.05	0	-4.61	0
BRD-K50938287	sumatriptan	serotonin receptor agonist	HTR1D, HTR1B, HTR1A, HTR1F, HTR1E, HTR5A, HTR6, HTR7	0	-9.84	0	0	19.15	39.17	NaN	0	11.15	NaN
BRD-K32164935	tolazamide	ATP channel blocker	KCNJ1, KCNJ10	0	-37.93	0	0	-92.4	53.46	-32.82	-7.18	0	0
BRD-A60197193	amisulpride	dopamine receptor antagonist	DRD2, DRD3, HTR2A, HTR7	0	-14.08	-57.92	0	3.88	0	0	0	-15.82	NaN
BRD-K79145749	dibenzepin	norepinephrine reuptake inhibitor		0	3.06	0	0	0	0	-50.56	0	0	0
BRD-K93280214	gabazine	GABA receptor antagonist	GABRA1, GABRA2, GABRA3, GABRA4, GABRA5, GABRA6, GABRG2	0	-73.6	0	0	0	48.73	0	-54.21	0	-89.56
BRD-K76304753	phenazopyridine	unidentified pharmacological activity	SCN1A	0	-96.25	0	0	-90.78	-91.29	0	-74.91	12.13	0
BRD-K86204871	terconazole	cell wall synthesis inhibitor, sterol demethylase inhibitor		0	-3.13	0	-52.44	-23.09	24.7	-41.25	0	14.91	0
BRD-K72093121	vidarabine	adenylyl cyclase inhibitor, DNA directed DNA polymerase inhibitor, viral DNA synthesis inhibitor	ADCY5	0	1.57	-70.54	0	0	0	91.45	0	0	NaN
BRD-K77925998	quipazine	serotonin receptor agonist	HTR2A, HTR3A, HTR3B, HTR1A, HTR1D, HTR2B, HTR2C, HTR6, SLC6A4	0	-30.28	19.52	0	0	0	0	0	0	26.11
BRD-K38055836	etamivan	respiratory stimulant		0	-39.19	0	-39.55	0	0	-23.04	0	0	-67.11
BRD-K63979671	etifenin	compound used in hepatobiliary scans of the liver		0	-10.07	-86.43	58.23	59.94	0	0	-84.12	-64.41	0
BRD-K35531059	molsidomine	activator of soluble guanylyl cyclase, nitric oxide donor, nitric oxide stimulant	GUCY1A3	0	1.49	0	0	-21.18	60.83	31.11	-31.63	-50.29	65.28
BRD-K14993104	bemegride	chemoreceptor agonist	GABRA1	0	1.95	-53.96	0	-56.45	20.83	26.04	-86.99	-25.88	0
BRD-K21450440	benzthiazide	carbonic anhydrase inhibitor	CA2, CA1, CA12, CA4, CA9, SLC12A3	0	-82.84	-63.25	0	0	0	0	21.39	-21.62	0
BRD-A29485665	bicalutamide	androgen receptor antagonist	AR, CYP2C19	0	0	-9.6	0	-21.07	0	0	0	0	0
BRD-A77291778	cyclopentolate	acetylcholine receptor antagonist	CHRM1	0	-14.3	10.75	0	-19.49	-62.39	0	0	0	-49.21
BRD-K22193694	dioxybenzone	topical sunscreen agent		0	0	50.5	-46.83	-71.49	0	51.03	0	0	0
BRD-K80396088	gliquidone	sulfonylurea, ATP channel blocker, ATP-sensitive potassium channel antagonist, insulin secretagogue	ABCC8, KCNJ10, KCNJ11, KCNJ8	0	6.96	0	0	0	24.83	0	47.41	-4.08	0
BRD-A44090213	indoprofen	cyclooxygenase inhibitor, platelet aggregation inhibitor, prostanoid receptor inhibitor	PTGS1, PTGS2, CXCR1, CXCR2	0	7.95	0	0	0	29.07	0	0	-61.35	NaN
BRD-A37492983	iocetamic-acid	molecule used as a contrast medium		0	-70.83	0	-54.37	0	0	0	-69.4	1.41	NaN
BRD-K67261995	adipiodone	serum albumin binder	ALB	0	33.34	0	0	0	0	81.44	0	-5.62	0
BRD-A42628519	iopanoic-acid	radiopaque medium		0	80.87	0	0	0	0	0	-33.72	0	0
BRD-K33453211	levocabastine	histamine receptor antagonist	HRH1, NTSR2	0	0	0	0	0	0	0	0	-4.86	0
BRD-A83937277	mephenytoin	cytochrome P450 substrate	SCN5A, CYP2C19	0	-53.01	-70.54	0	0	0	0	0	-28.34	NaN
BRD-K65417056	meprylcaine	anesthetic		0	-4.58	0	-93.61	-44.5	0	0	-61.61	4.88	0
BRD-K67080878	milrinone	phosphodiesterase inhibitor	PDE3A, PDE2A, PDE3B, PDE5A	0	0	9.53	-67.23	-50.82	12.14	92.74	-15.93	0	0
BRD-K66615216	moxifloxacin	DNA gyrase inhibitor, topoisomerase inhibitor	TOP2A	0	-53.93	0	-13.84	-48.64	18.49	0	14.32	19.28	0
BRD-A02006392	nitrendipine	calcium channel blocker, L-type calcium channel blocker	CACNA1C, CACNA1D, CACNA2D1, CACNA1H, CACNA1S, CACNA2D2, CACNB2, CACNG1, KCNN4	0	-5.59	-95.41	-47.08	0	9.96	0	10.49	11.21	0
BRD-A18043272	phensuximide	anticonvulsant		0	0	0	0	0	33.65	91.89	0	-5.86	NaN
BRD-K49111258	prazosin	adrenergic receptor antagonist, adrenergic receptor blocker, CDK inhibitor	ADRA1A, ADRA1B, ADRA1D, ADRA2A, ADRA2B, ADRA2C, CDK1, KCNH2, KCNH6, KCNH7	0	0	2.41	0	-12.38	91.1	27.43	0	0	0
BRD-K13032584	procarbazine	DNA alkylating drug, transmethylation inhibitor		0	-11.61	0	60.78	-1.66	0	-33.87	12.54	0	0
BRD-K28183345	proguanil	dihydrofolate reductase inhibitor	CYP2C19, DHFR	0	0	72.93	0	-53.44	0	11.59	0	-17.3	0
BRD-A07765530	epinephrine	carbonic anhydrase activator, hormone, neurotransmitter	ADRA1A, ADRA1B, ADRA1D, ADRA2A, ADRA2B, ADRA2C, ADRB1, ADRB2, ADRB3, PAH, TNF	0	-73.73	49.19	-35.89	0	0	0	0	0	NaN
BRD-K53857191	risperidone	dopamine receptor antagonist, serotonin receptor antagonist, adrenergic receptor antagonist	DRD2, HTR2A, ADRA1A, ADRA1B, DRD3, HRH1, HTR1A, HTR1D, HTR2C, ADRA1D, ADRA2A, ADRA2B, ADRA2C, CYP3A5, DRD1, DRD4, HTR1B, HTR1E, HTR1F, HTR6, HTR7	0	0	-8.94	-21.62	-67.91	0	0	0	8.78	-58.45
BRD-K89923877	scopolamine	acetylcholine receptor antagonist	CHRM2, CHRM1, CHRM3, CHRM4, CHRM5, SI	0	-4.04	0	0	0	75.57	0	51.52	2.29	-70.52
BRD-A95939040	sertaconazole	sterol demethylase inhibitor, cell wall synthesis inhibitor		0	82.72	0	0	-44.75	-44.05	63.91	0	26.34	0
BRD-K73196317	urapidil	adrenergic receptor antagonist, serotonin receptor agonist	HTR1A	0	-9.25	0	0	-73.36	0	NaN	0	-4.59	NaN
BRD-K50417881	eticlopride	dopamine receptor antagonist	DRD2, DRD3, DRD4	0	-50	0	38.96	-48.6	0	94.53	50.95	-7.01	NaN
BRD-K88742110	BRD-K88742110	HDAC inhibitor, interleukin synthesis inhibitor	HDAC8, IL1B	0	0	12	0	0	0	0	77.99	0	5.68
BRD-K77908580	entinostat	HDAC inhibitor, cell cycle inhibitor	HDAC1, HDAC2, HDAC3, HDAC9	0	91.02	0	0	0	52.83	0	0	0	0
BRD-K85133207	HDAC1-selective	HDAC inhibitor		0	0	NaN	30.03	0	-5.07	20.15	0	0	27.93
BRD-K29313308	HDAC3-selective	HDAC inhibitor	HDAC3	0	0	NaN	0	16.65	-4.2	-54.12	33.3	0	19.99
BRD-K00627859	tubastatin-a	HDAC inhibitor	HDAC6	0	-93.4	0	0	-18.25	0	7.34	76.11	0	-84.97
BRD-K93918653	quizartinib	FLT3 inhibitor, colony stimulating factor receptor inhibitor, KIT inhibitor, RET tyrosine kinase inhibitor	FLT3, CSF1R, KIT, RET, PDGFRA, PDGFRB	0	-69.47	54.92	0	23.37	0	0	0	0	0
BRD-K68191783	ALW-II-38-3	ephrin inhibitor	DDR1, EPHA2, EPHA4, EPHB2, EPHB4, EPHB6	0	0	12.72	0	0	-85.21	0	-99.6	0	0
BRD-K64890080	BI-2536	PLK inhibitor, apoptosis stimulant, cell cycle inhibitor, protein kinase inhibitor	PLK1, BRD4, PLK2, PLK3	0	0	61.26	39.44	-20.67	56.75	0	0	15.89	0
BRD-K49669041	BX-912	AKT inhibitor, phosphoinositide dependent kinase inhibitor, pyruvate dehydrogenase kinase inhibitor	PDPK1, AKT2, CDK2, CHEK1, GSK3B, KDR, PDK1	0	-32.65	-43.02	-98.3	38.71	-90.61	0	32.68	0	0
BRD-K15592317	CP466722	ATM kinase inhibitor	ATM	0	-39.75	0	78.8	-24.66	-64.34	0	0	19.09	0
BRD-K36740062	GSK-1070916	Aurora kinase inhibitor	AURKB, AURKC, AURKA, CYP2D6, CYP3A4	0	0	-8.94	0	-47.93	0	-41.38	0	0	-58.01
BRD-A10523515	GSK-429286A	ROCK inhibitor	ROCK1	0	-2.1	-7.06	-68.25	14.74	0	0	0	0	-80.17
BRD-K92428232	GSK-461364	PLK inhibitor	PLK1	0	0	34.77	0	0	-52.9	0	0	10.81	37.76
BRD-K04887706	AKT-inhibitor-1-2	AKT inhibitor, PI3K inhibitor	AKT1, AKT2, AKT3	0	-20.51	0	0	0	-60.2	0	0	0	0
BRD-A29901043	KIN001-127	ITK inhibitor	ITK	0	10.63	0	71.87	63.59	-75.54	-59.37	31.03	0	0
BRD-K53561341	KIN001-220	Aurora kinase inhibitor	AURKA	0	0	0	0	-70.84	86.3	0	0	-11.45	77.18
BRD-K25311561	KU-55933	ATM kinase inhibitor	ATM, PRKDC	0	-40.51	-16.38	-33.15	12.58	0	0	-15.24	0	0
BRD-K79404599	enzastaurin	PKC inhibitor, AKT inhibitor, angiogenesis inhibitor, apoptosis stimulant, PI3K inhibitor	PRKCB, AKT1, GSK3B, PRKCA, PRKCD, PRKCG	0	6.44	57.99	-32.89	8.79	0	-45.84	0	-12.76	18.53
BRD-K83963101	MLN-8054	Aurora kinase inhibitor, mitotic inhibitor, protein kinase inhibitor	AURKA	0	33.46	-78.34	-24.05	0	-92.7	0	0	0	-75.26
BRD-K94294671	OSI-027	mTOR inhibitor	MTOR	0	26.68	-66.2	0	0	67.26	0	0	-71.88	91.96
BRD-K51313569	palbociclib	CDK inhibitor	CDK4, CDK6, CCND3	0	0	22.38	0	10.55	0	0	-57.41	0	0
BRD-A45498368	WYE-125132	mTOR inhibitor, PI3K inhibitor	MTOR, PIK3CA	0	79.65	-41.08	0	0	0	92.46	0	-28.17	0
BRD-K64052750	gefitinib	EGFR inhibitor	EGFR, CYP2C19	0	-19.03	0	0	-40.19	15	-76.07	-40.79	0	38.54
BRD-A85280935	quinpirole	dopamine receptor agonist	DRD2, DRD3, DRD4, DRD1, HTR1A, HTR2A, HTR2B, HTR2C	0	76.53	0	-49.58	0	0	0	-14.71	-17.45	NaN
BRD-A07824748	flavanone	11-beta hydroxysteroid dehydrogenase inhibitor	ADORA3, HSD11B1	0	0	0	-59.83	0	0	0	-13.09	0	NaN
BRD-K03670461	tyrphostin-AG-82	EGFR inhibitor, epidermal growth factor receptor (EGFR) inhibitor, tyrosine kinase inhibitor	EGFR, LCK	0	-33.07	0	0	0	0	0	85.49	-52.64	0
BRD-K51223576	AG-99	tyrosine kinase inhibitor	EGFR	0	0	47.25	-33.14	0	32.97	0	0	0	NaN
BRD-A14966924	alaproclate	serotonin receptor antagonist, serotonin reuptake inhibitor	SLC6A4	0	-15.95	0	0	0	0	-28.29	-82.03	0	-74.4
BRD-A90131694	alclometasone	glucocorticoid receptor agonist, immunosuppressant	NR3C1, SERPINA6	0	0	0	0	-59.2	48.27	-80.13	0	0	0
BRD-K30020243	aliskiren	renin inhibitor, peptidase inhibitor, protease inhibitor	REN	0	0	42.3	0	-57.71	0	-33.36	-13.17	11.61	0
BRD-K35498378	alrestatin	aldose reductase inhibitor	AKR1B1	0	-33.89	0	-29.59	0	0	12.39	65.28	0	25.06
BRD-A56675431	altizide	thiazide diuretic		0	61.75	0	60.87	0	52.47	-88.05	-24.35	0	NaN
BRD-A27554692	altrenogest	progestogen steroid hormone	PGR	0	0	0	-21.3	38.97	77.37	-44.06	-33.37	25.41	49.34
BRD-K59419204	AM-281	cannabinoid receptor antagonist, cannabinoid receptor inhibitor	CNR1, CNR2, GPR55	0	58.8	0	0	0	43.5	0	0	66.29	NaN
BRD-K43068349	AMG-9810	TRPV antagonist	TRPV1	0	0	0	0	-31.25	54.87	0	0	64.32	80.83
BRD-A69917777	aminopentamide	anticholinergic agent		0	0	0	0	0	-74.44	0	-61.65	-39.56	-15.03
BRD-K17561142	amiodarone	acetylcholine receptor ligand, adrenergic receptor antagonist, ATP-sensitive potassium channel inhibitor, HCN (hyperpolarization activated cyclic nucleotide gated) channel modulator, polarization inhibitor, potassium channel antagonist, Sodium Channel Blockers, voltage-gated sodium channel blocker	KCNH2, ADRB1, CACNA1H, CACNA2D2, CHRM3, CYP2C8, KCNA7, SCN5A	0	0	7.31	0	9.63	0	10.3	0	0	0
BRD-K62200014	anagrelide	phosphodiesterase inhibitor	PDE3A	0	-6.54	26.82	29.75	-6.45	0	0	29.71	0	0
BRD-K46937689	phenazone	cyclooxygenase inhibitor	PTGS1, PTGS2	0	-90.82	15.45	-83.4	0	25.02	0	12.08	0	75.41
BRD-K93188295	ARC-239	adrenergic receptor antagonist	ADRA2B, ADRA2A, ADRA2C	0	-11.8	0	15.87	50.2	-15.85	0	1.83	0	NaN
BRD-K45861246	azaperone	dopamine receptor antagonist	DRD2, DRD3	0	-6.85	0	0	-18.17	52.94	20.14	0	0	0
BRD-K41445866	alfaxalone	11-beta hydroxysteroid dehydrogenase inhibitor, chloride channel agonist, general pump inhibitor	HSD11B1	0	-39.21	0	0	0	51.07	0	-37.5	0	NaN
BRD-K56558538	ambroxol	glucosylceramidase inhibitor, mucolytic agent, sodium channel blocker	GBA	0	4.7	0	0	-72.71	19.32	0	0	-47.68	-88.25
BRD-K52397688	amperozide	dopamine receptor antagonist, FAAH inhibitor, serotonin receptor antagonist	HTR2A, DRD2, FAAH	0	0	0	33.2	49.54	0	-30.57	17.15	0	0
BRD-A09062839	amylocaine	local anesthetic		0	0	-51.52	30.53	-35.11	0	0	-80.58	7.56	NaN
BRD-K55424922	anpirtoline	serotonin receptor agonist, serotonin receptor antagonist	HTR1B, HTR3A	0	19.65	0	0	63.05	0	0	-74.7	0	NaN
BRD-A66199457	asiaticoside	possible antitumor agent		0	34.7	0	0	-22.11	-39.27	0	0	0	NaN
BRD-A84493640	atovaquone	cytochrome b-c1 complex inhibitor, dihydroorotate dehydrogenase inhibitor, mitochondrial electron transport inhibitor	DHODH	0	35.38	0	-82.48	79.98	-49.72	-59.86	0	22.65	NaN
BRD-K04877770	FTase-inhibitor-B581	farnesyltransferase inhibitor, protein farnesyltransferase inhibitor		0	-22.56	0	0	23.43	0	-10.05	0	-20.69	-19.91
BRD-A16694057	bisphenol-a	synthetic compound with hormone-like properties	AR, ESR2, ESRRG, PPARG	0	-58.94	-2.76	-31.92	0	0	-45.36	0	9.51	4.73
BRD-A80017228	bendroflumethiazide	sodium/potassium/chloride transporter inhibitor, thiazide diuretic	SLC12A3, CA1, CA2, CA4, KCNMA1, SLC12A1	0	18.52	6.51	0	46.05	-67.62	0	0	-4.84	0
BRD-K70327191	benzoxiquine	topical anti-infective		0	45.82	0	0	0	0	-53.23	-33.82	-41	0
BRD-A02180903	betamethasone	corticosteroid agonist, glucocorticoid receptor agonist	NR3C1	0	0	27.92	0	-82.89	69.7	0	0	0	18.09
BRD-A92177080	betamethasone	corticosteroid agonist, glucocorticoid receptor agonist	NR3C1	0	17.47	0	-44.94	-36.22	0	-70.88	0	-11.1	88.42
BRD-A71799696	BH3I-1	BCL inhibitor	BCL2	0	-27.49	0	0	0	-47.83	47.84	0	-7.54	NaN
BRD-K49294207	BIBU-1361	EGFR inhibitor	EGFR	0	0	0	90.51	-52.33	-55.59	0	0	0	NaN
BRD-K70914287	BIBX-1382	EGFR inhibitor, tyrosine kinase inhibitor	EGFR, ERBB2	0	0	33.79	0	-33.69	0	-95.53	-50.64	19.73	87.33
BRD-K39987650	bisacodyl	stimulant laxative		0	0	0	-11.57	0	-30.04	26.12	0	73.78	0
BRD-A89175223	bisoprolol	adrenergic receptor antagonist	ADRB1, ADRB2	0	-16.38	0	-19.69	11.06	0	-53.36	0	13.87	0
BRD-A83326220	brazilin	nitric oxide production inhibitor, nitric oxide synthase expression inhibitor, telomerase inhibitor		0	42.76	44.58	0	-61.22	0	0	0	89.69	18.19
BRD-A37347161	BRL-52537	opioid receptor agonist	OPRK1	0	58.38	0	0	14.81	65.99	0	-8.05	0	NaN
BRD-K47631482	bromhexine	mucolytic		0	0	0	-14.76	0	-18.06	25.41	0	-91.18	0
BRD-A80151636	bromocriptine	dopamine receptor agonist, dopamine receptor antagonist, prolactin secretion inhibitor	DRD2, ADRA2A, ADRA2B, ADRA2C, DRD1, DRD3, DRD4, DRD5, HTR1A, HTR1B, HTR1D, HTR2A, HTR2B, HTR2C, ADRA1A, ADRA1B, ADRA1D, HTR6, HTR7, PRL	0	81.49	0	0	-19.1	0	-40.9	0	-11.13	0
BRD-K55344148	BU-224	imidazoline receptor ligand	MAOA, MAOB	0	-56.97	80.76	0	-45.33	0	77.18	0	-75.22	NaN
BRD-K56115039	BU-226	imidazoline 2 receptor ligand		0	8.5	-35.07	72.58	0	-24.04	84.32	0	-17.08	NaN
BRD-A60571864	budesonide	glucocorticoid receptor agonist, glucocordicoid receptor antagonist, immunosuppressant	NR3C1, CYP3A5, CYP3A7	0	0	0	-31.65	-27.99	94.7	-85.39	49.65	0	-36.82
BRD-A05186015	bupropion	dopamine reuptake inhibitor, adrenergic transmitter uptake inhibitor, dopamine transporter inhibitor, norepinephrine transporter inhibitor, norepinephrine/dopamine dual reuptake inhibitor	SLC6A2, SLC6A3, CHRNA3, CYP2B6	0	0	-11.05	-3.66	-16.94	-44.87	49.24	0	0	0
BRD-A55946879	BW-B70C	lipoxygenase inhibitor	ALOX5	0	0	0	0	21.18	-16.66	0	-19.76	0	NaN
BRD-K43468059	byssochlamic-acid	mycotoxin		0	-60.63	0	-65.03	0	0	81.92	63.11	-30.7	NaN
BRD-A15131297	benazepril	angiotensin converting enzyme inhibitor	ACE	0	-64.13	27.5	0	0	16.87	-38.27	-59.92	-2.6	0
BRD-K97688263	benzamil	epithelial sodium channel blocker	PKD2L1, SCNN1A, SCNN1B, SCNN1G, ASIC1, SCNN1D, SLC8A1	0	19.81	0	0	0	0	0	0	27.38	NaN
BRD-A15034104	bergenin	anti-arthritic compound that modulates Th1/Th2 cytokine balance	PTPN1	0	0	0	-18.29	0	0	-87.41	0	20.9	NaN
BRD-A15070535	bucladesine	adenosine receptor agonist, cAMP stimulant, vasodilator	PRKACA	0	69.2	0	29.82	-43.67	17.39	0	0	0	NaN
BRD-K41707108	ceramide	nitric oxide production inhibitor, phosphoenolpyruvate carboxylase activator, serine/threonine protein phosphatase activator		0	0	0	0	0	28.77	0	0	0	NaN
BRD-A65671304	candesartan	angiotensin receptor antagonist	AGTR1, AGTR2	0	79.91	0	0	-19.8	80.97	76.07	51.09	0	-33.3
BRD-A29426959	carbinoxamine	histamine receptor antagonist, L-type calcium channel blocker	HRH1	0	-23.8	0	0	21.09	-45.77	-13.43	15.38	0	-31.7
BRD-A55369275	CGP-54626	GABA receptor antagonist	GABBR1, GABBR2, KCTD12, KCTD16, KCTD8	0	-22.44	0	0	-45.91	0	0	-9.78	0	NaN
BRD-K42500029	CGP-57380	MAP kinase inhibitor, MAPK-interacting kinase inhibitor	AURKB, LCK, MKNK1, MKNK2, SGK1	0	0	0	0	-7.82	-23.31	56.36	-85.41	-21.22	0
BRD-K49049886	CGS-15943	adenosine receptor antagonist	ADORA1, ADORA2A, ADORA2B, ADORA3	0	-3.04	-4.51	48.23	15.6	0	-31.32	0	78.71	NaN
BRD-A91699651	chloroquine	antimalarial agent	CYP2C8, GSTA2, MRGPRX1, TLR9, TNF	0	-9.44	0	1.85	0	58.11	0	-2.45	0	9.24
BRD-K59058766	chlorprothixene	dopamine receptor, dopamine receptor antagonist	DRD2, CHRM1, CHRM2, CHRM3, CHRM4, CHRM5, DRD1, DRD3, HRH1, HTR2A, HTR2B, HTR2C	0	0	0	44.58	-22.61	-49.99	0	0	0	0
BRD-K67017579	cilostazol	phosphodiesterase inhibitor, platelet aggregation inhibitor	PDE3A, CYP2C19, CYP3A5, PDE3B	0	1.52	-34.46	0	0	0	0	0	0	0
BRD-K34157611	cimetidine	histamine receptor antagonist, histamine receptor inhibitor	HRH2, SLC29A4, SLC47A1, SLC47A2	0	0	14.41	0	-32.36	0	-64.59	12.29	0	17.33
BRD-K14693417	cinchonine	antimalarial agent	CYP2D6	0	0	0	-38.16	0	46.67	0	0	0	71.64
BRD-K30240666	clemastine	histamine receptor antagonist	HRH1	0	-2.91	73.14	0	0	-41.25	-36.35	0	0	0
BRD-A26095496	clobetasol	glucocorticoid receptor agonist	NR3C1, PLA2G1B	0	22.59	0	-28.75	0	39.95	0	0	5.06	0
BRD-K45252063	clofibrate	PPAR receptor agonist	PPARA, LPL	0	35.66	0	0	74.5	0	-63.27	0	0	0
BRD-K53545112	CNQX	glutamate receptor antagonist, unidentified pharmacological activity	GRIA1, GRIA2, GRIA3, GRIA4	0	44.66	0	24	-60.12	-49.05	0	26.54	0	NaN
BRD-A55416093	colforsin	adenylyl cyclase activator, Adenylate cyclase stimulant, growth hormone receptor agonist, phosphokinase stimulant	ADCY2, ADCY5, GNAS	0	-70.87	0	-17.61	-91.13	-51.98	0	0	0	0
BRD-A54487287	cortisone	glucocorticoid receptor agonist	NR3C1	0	29.21	0	0	81.33	-86.17	0	-75.78	-37.98	-43.57
BRD-K23913458	coumarin	vitamin antagonist	CA1, CA12, CA14, CA2, CA4, CA6, CA9, CYP2A6	0	0	0	0	0	0	0	-81.42	32.97	0
BRD-A26787626	cyclopiazonic-acid	ATPase inhibitor	ATP2A1	0	-77.88	21.64	0	0	0	0	18.33	0	NaN
BRD-K32828673	chelidonine	tubulin polymerization inhibitor		0	37.61	0	0	-29.4	0	0	0	13.13	NaN
BRD-A83695761	chromanol	potassium channel blocker		0	24.04	0	0	0	0	-93.65	0	-49.41	NaN
BRD-K59163477	cisapride	acetylcholine receptor agonist, serotonin receptor agonist	HTR4, KCNH2, CYP2B6, CYP2C8, CYP3A5, CYP3A7, HTR2A, HTR3A	0	-32.45	0	27.1	-25.38	0	81.53	0	0	NaN
BRD-K17294426	clebopride	dopamine receptor antagonist	DRD2, ACHE	0	0	0	94.75	-49.14	43.67	0	0	0	NaN
BRD-K55677650	CO-101244	ionotropic glutamate receptor antagonist	GRIN2B	0	-15.23	75.39	0	27.78	37.93	-68.24	-29.17	0	NaN
BRD-A92537424	danazol	estrogen receptor antagonist, luteinizing hormone releasing hormone antagonist, progesterone receptor agonist, steroid derivative with antigonadotropic and anti-estrogenic activities, tumor necrosis factor modulator	ESR1, GNRHR, AR, CCL2, CYP2C8, GNRHR2, PGR, TNF	0	-50.03	18.96	0	0	61.51	-34.09	0	38.52	0
BRD-A39255369	DCPIB	chloride channel blocker, gap junction modulator, glutamate transporter inhibitor, membrane permeability inhibitor	SLC1A2	0	-85.13	26.87	-52.34	43.31	-47.47	-46.55	0	27.89	37.63
BRD-K68558722	deracoxib	cyclooxygenase inhibitor	PTGS2	0	0	0	-43.56	34.57	20.03	0	0	0	-17.48
BRD-K13819402	desoxypeganine	acetylcholinesterase inhibitor, monoamine oxidase inhibitor	ACHE, MAOA	0	0	0	16.38	0	45.83	53.94	0	19.51	-17.16
BRD-A10188456	dexamethasone	glucocorticoid receptor agonist, corticosteroid agonist, immunosuppressant	ANXA1, CYP3A4, CYP3A5, NOS2, NR0B1, NR3C1, NR3C2	0	38.06	0	-55.29	0	50.6	-67.28	0	5.36	30.36
BRD-A04553218	chlorphenamine	histamine receptor antagonist	HRH1, SLC6A2, SLC6A3, SLC6A4	0	-7.33	83.39	-10.5	0	0	0	-81.69	-7.2	0
BRD-K24053527	dextromethorphan	glutamate receptor antagonist, sigma receptor agonist	SIGMAR1, CHRNA2, CHRNA3, CHRNA4, CHRNA7, CHRNB2, CHRNB4, CYBA, CYBB, CYP3A5, GRIN1, GRIN3A, NCF1, NCF2, NCF4, OPRD1, OPRK1, OPRM1, PGRMC1, RAC1, RAC2, SLC6A2, SLC6A4	0	-52.6	0	-46.07	0	0	0	0	0	0
BRD-K01555864	dibenzoylmethane	tumorigenesis inhibitor		0	0	0	-88.76	-38.87	-46.74	58.5	0	0	NaN
BRD-K08252256	diclofenac	cyclooxygenase inhibitor	PTGS1, PTGS2, AKR1C3, ALOX5, ASIC1, ASIC3, CYP2C8, KCNQ2, KCNQ3, PLA2G2A, PPARG, SCN4A	0	0	7.24	0	-8.18	-15.21	-28.12	0	-4.82	62.5
BRD-K95309561	dienestrol	estrogen receptor agonist	ESR1	0	0	41.39	-21.98	0	-16.69	0	-59.14	0	0
BRD-K45542189	diethylcarbamazine	lipoxygenase inhibitor	ALOX5, PTGS1	0	0	0	-33.38	63.44	0	0	0	0	-65.14
BRD-K45330754	diethylstilbestrol	estrogen receptor agonist, chloride channel blocker	ESR1, ESR2, ESRRG, ESRRB	0	0	0	0	0	-42.89	0	0	10.66	0
BRD-K20152659	gamma-homolinolenic-acid	cholesterol inhibitor, platelet aggregation inhibitor, prostaglandin G/H synthase 1, prostanoid receptor stimulant	PTGS1, PTGS2	0	41.28	0	0	-64.31	0	0	-40.33	-33.2	NaN
BRD-A02713983	dihydrodeoxygedunin	growth factor receptor activator	NTRK2	0	-58.42	47.41	-28.16	56.6	0	0	-29.95	0	NaN
BRD-A65076780	dihydroergocristine	adrenergic receptor antagonist, prolactin inhibitor, adrenergic receptor partial agonist, dopamine receptor agonist, dopamine receptor partial agonist, dopamine receptor partial antagonist, serotonin receptor antagonist	HTR2A, ADRA1A, ADRB1, DRD1, DRD2, DRD3, DRD4, DRD5, HTR1A, HTR3A, HTR4, HTR5A, HTR6, HTR7	0	-44.25	0	25.05	19.43	-42.18	0	0	-21.44	NaN
BRD-K72166146	dihydroergotamine	serotonin receptor agonist, adrenergic receptor partial agonist, dopamine receptor agonist	HTR1D, HTR1B, ADRA2A, DRD2, HTR1E, HTR1F, HTR2B, HTR7	0	15.71	0	0	12.52	-73.2	36.07	0	0	0
BRD-K63945320	dihydrosamidin	nitric oxide production inhibitor, phospholipase inhibitor, platelet activating factor receptor antagonist		0	0	0	27.1	0	0	48.55	0	4.98	0
BRD-A69636825	diltiazem	L-type calcium channel blocker, calcium channel antagonist, calcium channel blocker	CACNA1C, CACNA1S, CACNA2D1, CACNG1, CYP3A5, CYP3A7, HTR3A, KCNA5	0	0	0	50.35	41.79	40.61	-54.01	0	-29.07	0
BRD-K82577285	dipropyl-dopamine	dopamine receptor agonist		0	-67.37	0	0	12.73	0	0	-33.7	0	NaN
BRD-K96084870	DMBI	platelet-derived growth factor receptor (PDGFR) inhibitor, tyrosine kinase inhibitor, vascular endothelial growth factor receptor (VEGFR) inhibitor	PDGFRB	0	0	-25.01	0	-62.8	-74.8	0	0	0	-24.66
BRD-K38305202	domperidone	dopamine receptor antagonist, breast cancer resistance protein inhibitor	DRD2, DRD3, ABCG2, CYP3A5	0	-14.88	11.89	41.43	0	0	-79	0	0	-92.72
BRD-A49160188	donepezil	acetylcholinesterase inhibitor	ACHE, HTR2A	0	2.53	5.73	-9.28	51.2	17.95	-46.38	-16.58	0	-43.41
BRD-K37694030	doxepin	histamine receptor antagonist, adrenergic transmitter uptake inhibitor, histamine receptor inhibitor, norepinephrine reputake inhibitor, serotonin reuptake inhibitor, tricyclic antidepressant	HRH1, HRH2, SLC6A2, SLC6A4, ADRA1A, ADRA1B, ADRA1D, ADRA2A, ADRA2B, ADRA2C, CHRM1, CHRM2, CHRM3, CHRM4, CHRM5, CYP2C19, DRD2, HRH4, HTR1A, HTR2A, HTR2B, HTR2C, HTR6, KCNH2, SLC6A3	0	8.04	3.53	-7.01	0	-9.83	17.98	-15.39	0	0
BRD-A52530684	doxorubicin	topoisomerase inhibitor, DNA intercalating drug	TOP2A	0	-69.16	0	0	0	0	0	0	0	0
BRD-K99922388	DPO-1	potassium channel blocker	KCNA5	0	15.64	0	-13.98	0	0	0	-7.54	0	NaN
BRD-K60274257	dephostatin	tyrosine phosphatase inhibitor	PTPN1, PTPN6	0	-47.51	0	0	29.67	-48.88	0	49.19	0	0
BRD-K47635719	dexamethasone	glucocorticoid receptor agonist, corticosteroid agonist, immunosuppressant	ANXA1, CYP3A4, CYP3A5, NOS2, NR0B1, NR3C1, NR3C2	0	0	0	0	-89.51	0	-95.31	0	23.4	-58.36
BRD-A99164655	dihydrexidine	dopamine receptor agonist	DRD1, DRD2, DRD3, DRD4, DRD5	0	-21.74	17.25	-55.47	0	29.2	0	0	0	NaN
BRD-A54845972	dihydroergotamine	serotonin receptor agonist, adrenergic receptor partial agonist, dopamine receptor agonist	HTR1D, HTR1B, ADRA2A, DRD2, HTR1E, HTR1F, HTR2B, HTR7	0	-17.84	0	0	0	3.7	0	-6.57	33.23	NaN
BRD-K93441486	diphemanil	acetylcholine receptor antagonist	CHRM3	0	48.51	0	0	-24.67	0	0	0	-4.79	NaN
BRD-K54233340	dorsomorphin	AMPK inhibitor, DNA damaging, TGF beta receptor inhibitor	ACVR1, BMPR1A, BMPR1B, EPHA2, FKBP1A, FLT1, FLT3, KDR, LCK, MKNK1, PRKAA1, RPS6KA1, SRC	0	-3.17	0	0	-11.24	-48.01	26.59	7.56	27.6	0
BRD-K41713976	E-4031	polarization inhibitor, potassium channel antagonist, potassium channel blocker	KCNH2, KCNH1	0	-21.5	0	2.42	-59.17	16.74	0	0	0	-38.75
BRD-K80325895	eicosadienoic-acid	in touchstone		0	-29.27	64.37	-27.74	32.66	66.27	0	-19.19	0	NaN
BRD-K47192521	icosapent	fatty acid with anti-inflammatory, antithrombotic and immunomodulatory properties	PTGS1, PTGS2, ACSL3, ACSL4, FADS1, FFAR1, PPARD, PPARG, SLC8A1, TRPV1	0	0	0	-40.74	0	0	0	0	-21.16	NaN
BRD-K39746403	erythromycin	NFkB pathway inhibitor, 50S ribosomal subunit inhibitor, motilin receptor agonist, RPLV inhibitor	CYP3A4, MLNR	0	38.74	0	0	16.61	0	89.9	0	-7.76	26.89
BRD-K51677086	erythromycin	NFkB pathway inhibitor, 50S ribosomal subunit inhibitor, motilin receptor agonist, RPLV inhibitor	CYP3A4, MLNR	0	0	66.58	-16.21	-61.28	0	0	-60.02	-64.79	0
BRD-K14920963	erythrosine	food coloring agent		0	0	0	-27.97	-51.72	0	0	63.15	-10.92	0
BRD-K70301876	escitalopram	selective serotonin reuptake inhibitor (SSRI), serotonin reuptake inhibitor	SLC6A4, ADRA1A, CHRM1, CYP2C19, HRH1, SLC6A2, SLC6A3	0	-36	0	-54.12	61.79	35.79	0	-4.9	0	-27.1
BRD-A18917088	estradiol	estrogen receptor agonist	ESR1, ESR2, NR1I2, CYP2B6, CYP2C19, CYP2C8, CYP2E1, CYP3A5, CYP3A7, GPER1, KCNMA1	0	-39.17	0	0	-42.81	0	-86.06	0	78.67	-61.35
BRD-A91452556	estradiol-cypionate	estrogen receptor agonist	ESR1	0	-13.11	0	0	-19.83	39.56	-35.11	-24.63	71.71	0
BRD-A37959677	estrone	estrogen receptor agonist, estrogenic hormone	ESR1, ESR2	0	0	0	-28.24	-57.5	0	0	26.15	37.22	NaN
BRD-A22143024	estropipate	estrogen receptor agonist	ESR1, ESR2	0	-14.58	0	54.3	-26.24	36.18	79.16	0	0	0
BRD-K08556791	ethoprop	acetylcholinesterase inhibitor	ACHE	0	-44.58	43.95	32.17	0	45	0	-32.77	-74.83	NaN
BRD-A74667430	etodolac	cyclooxygenase inhibitor, TRPV agonist	PTGS2, PTGS1, RXRA, TRPV1	0	21.43	0	0	0	55.7	0	0	0	19.55
BRD-A54880345	etomidate	membrane integrity inhibitor, membrane permeability inhibitor	GABRA1, ADRA2B, GABRA2, GABRA3, GABRA4, GABRA5, GABRA6, GABRB1, GABRB2, GABRB3, GABRD, GABRE, GABRG1, GABRG2, GABRG3, GABRP, GABRQ	0	-50.73	0	0	0	32.29	-10.33	-4.27	-8.65	0
BRD-K32977963	eugenol	androgen receptor (AR) inhibitor, free radical scavenger, monoamine oxidase inhibitor, quorum sensing signaling modulator	AR, MAOA	0	-34.46	0	-66.7	0	16.12	0	-19.2	41.7	NaN
BRD-A73741725	exemestane	aromatase inhibitor	CYP19A1	0	0	0	-69.9	0	0	82.21	33.3	92.21	40.27
BRD-A41519720	ezetimibe	cholesterol absorption inhibitor, Niemann-Pick C1-like 1 protein antagonist, liver bile acid transporter inhibitor, Niemann-Pick C1-like 1 protein inhibitior	NPC1L1, ANPEP, SOAT1	0	0	0	0	94.56	-42.85	0	0	0	0
BRD-K51095933	estropipate	estrogen receptor agonist	ESR1, ESR2	0	0	-4.07	40.85	-3.77	0	0	-14.99	0	NaN
BRD-A97104540	fenoterol	adrenergic receptor agonist	ADRB2, ADRB1, ADRB3	0	-33.88	30.02	-24.37	18.59	43.56	23.3	0	0	0
BRD-K66093087	FGIN-1-43	benzodiazepine receptor ligand	TSPO	0	0	-67.24	0	46.88	0	0	0	-56.43	NaN
BRD-A50675702	fipronil	GABA gated chloride channel blocker, glutamate gated chloride channel blocker		0	0	0	0	-25.15	42.22	0	-13.5	0	68.22
BRD-A38749782	fludrocortisone	glucocorticoid receptor agonist, mineralocorticoid receptor agonist	NR3C2, AR, NR3C1	0	-83.32	0	0	-39.8	-58.15	0	0	0	NaN
BRD-K29582677	flunarizine	calcium channel blocker, T-type calcium channel blocker	CACNA1G, CACNA1H, CACNA1I, CALM1, CYP2J2, HRH1	0	27.33	0	36.48	0	0	0	-15.08	-14.03	0
BRD-A15297126	fluocinonide	corticosteroid agonist, corticosteroid hormone receptor agonist	NR3C1, SERPINA6, SMO	0	0	-82.93	-26.82	0	0	-96.65	0	36.88	NaN
BRD-K66296774	fluvastatin	HMGCR inhibitor	HMGCR, CYP2C8	0	0	0	0	-30.26	-88.21	63.34	38.61	0	-96.45
BRD-K76587808	fraxetin	anti-oxidative and anti-apoptotic agent		0	-22.37	54.28	21.81	0	-66.86	32.82	-15.12	-51.84	41.31
BRD-K77947974	fluspirilene	dopamine receptor, dopamine receptor antagonist	DRD2, HTR2A, CACNG1, HRH1, HTR1A, HTR1D, HTR1E	0	-6.54	84.78	55.23	-17.75	-12.49	0	-15.18	48.41	40.6
BRD-A71157293	fursultiamine	thiamine deriviative		0	59.26	0	-15.19	17.3	77.1	0	-61.5	0	NaN
BRD-A29082194	gitoxigenin	ATPase inhibitor	ATP1A1	0	0	0	0	77.41	0	0	45.66	89.56	0
BRD-K51662849	ilomastat	matrix metalloprotease inhibitor	ACAN, ADAM28, MMP1, MMP12, MMP13, MMP14, MMP2, MMP3, MMP8, MMP9	0	-21.55	0	0	-47.35	0	-74.13	30.59	0	26.41
BRD-K50891186	GR-103691	dopamine receptor antagonist		0	-43.48	64.11	-12.62	34.61	35.72	-38.63	0	0	NaN
BRD-K49945136	GR-113808	serotonin receptor antagonist	HTR4	0	0	-88.69	0	-50.22	-43.22	0	0	0	0
BRD-K83023055	GR-135531	melatonin receptor agonist		0	-35.85	-67.73	82.11	24.6	0	0	0	0	NaN
BRD-A90515964	guaifenesin	expectorant		0	-29.16	85.75	0	0	-14.4	0	0	5.8	NaN
BRD-K32830106	guanfacine	adrenergic receptor agonist, HCN (hyperpolarization activated cyclic nucleotide gated) channel blocker	ADRA2A, ADRA2B, ADRA2C, CYP3A5, HCN1, HCN2, HCN3, HCN4	0	-48.82	0	62.29	0	-20.09	-14.73	0	12.48	90.12
BRD-A15415227	GW-1929	PPAR receptor agonist, insulin sensitizer	INS, PPARG	0	40.02	0	31.96	-57.51	0	0	75.73	-24.93	-77.33
BRD-K64245000	GW-4064	FXR agonist	NR1H4	0	0	42.07	0	0	0	0	3.59	0	-18.36
BRD-K96263742	GW-7647	PPAR receptor agonist	PPARA	0	0	0	56.34	0	-25.49	-15.25	37.82	0	0
BRD-A49148672	galantamine	acetylcholinesterase inhibitor, acetylcholine receptor agonist, butyrylcholinesterase inhibitors	ACHE, BCHE, CHRNA1, CHRNA10, CHRNA2, CHRNA3, CHRNA4, CHRNA5, CHRNA6, CHRNA7, CHRNA9, CHRNB1, CHRNB2, CHRNB3, CHRNB4, CHRND, CHRNE, CHRNG	0	-43.76	0	0	0	44.65	-62.11	0	-59.05	NaN
BRD-A17535965	gelsemine	acetylcholine receptor antagonist, glycine receptor antagonist	GLRA3	0	15.09	0	0	-39.66	0	0	0	9.61	NaN
BRD-K54771420	glycocholic-acid	cholesterol inhibitor	FABP6	0	-20.64	0	83.64	0	0	0	-48.21	3.38	-48.04
BRD-K62736196	guanabenz	adrenergic receptor agonist	ADRA2A, ADRA2B, ADRA2C	0	27.28	0	28.74	-18.29	0	0	0	-6.31	16.86
BRD-K99946902	hexylresorcinol	polyphenol oxidase inhibitor	TYR	0	0	0	-59.02	0	-34.5	0	0	23.84	NaN
BRD-A46186775	hydrocortisone	corticosteroid agonist, glucocorticoid receptor agonist, immunosuppressant, interleukin receptor antagonist	ANXA1, NOS2, NR3C1, NR3C2	0	24.5	0	0	31.84	40.23	0	0	-17.25	NaN
BRD-K29673530	hypericin	PKC inhibitor, tyrosine kinase inhibitor, unidentified pharmacological activity		0	42.67	0	0	-22.32	40.58	-34.79	-24.1	0	33.75
BRD-A74975734	homatropine	acetylcholine receptor antagonist	CES1, CHRM1	0	-9.41	0	15.4	0	0	0	0	-15.06	NaN
BRD-A22769835	homochlorcyclizine	antihistamine	HRH1	0	-3.61	0	63.56	0	0	-71.62	0	27.34	NaN
BRD-A78295502	hydroquinine	anti-arrhythmia agent		0	-56.65	0	-36.15	-37.93	53.46	0	0	0	NaN
BRD-K35377380	I-OMe-AG-538	inhibitor of insulin growth factor 1 receptor protein tyrosine kinase		0	-63.84	0	-42.76	0	0	0	0	29.39	NaN
BRD-A48809242	IB-MECA	adenosine receptor agonist, granulocyte colony stimulating factor agonist	ADORA3, ADORA1, ADORA2A, ADORA2B	0	0	0	0	0	0	77.19	0	0	NaN
BRD-A78942461	ICI-118551	adrenergic receptor antagonist		0	-38.06	55.6	0	0	14.28	62.08	-10.87	-29.68	NaN
BRD-K33308633	INCA-6	calcineurin inhibitor, Inhibitor of interaction between calcineurin and its substrate nuclear factor of activated T cells (NFAT)	NFATC1	0	0	0	30.11	-17.04	74.12	0	27.86	89.58	0
BRD-K48869804	icilin	TRPA1 agonist, TRPM8 agonist	TRPA1, TRPM8	0	0	14.4	-21.18	-48.58	-56.37	0	-24.27	0	0
BRD-K49519092	immethridine	histamine receptor agonist	HRH3	0	0	-57.21	20.72	0	0	0	-29.63	0	64.92
BRD-A90799790	isradipine	calcium channel blocker, L-type calcium channel blocker	CACNA1C, CACNA1D, CACNA2D1, CACNA1F, CACNA1H, CACNA1S, CACNA2D2, CACNB2	0	7.55	-53.29	0	31.42	47.46	0	-20.19	-11.63	NaN
BRD-K47150025	KI-8751	PDGFR alpha and c-Kit inhibitor, vascular endothelial growth factor receptor 2 (VEGFR2) inhibitor, VEGFR inhibitor	KDR	0	-91.88	0	-18.1	95.08	0	0	0	45.1	NaN
BRD-K39733634	L-161982	prostanoid receptor antagonist, angiotensin receptor antagonist	PTGER4	0	-12.62	0	49.63	0	0	-59.4	0	-31.54	0
BRD-A85472596	L-670596	prostanoid receptor antagonist		0	-25.43	0	25.95	-25.88	19.78	0	14.26	-35.25	NaN
BRD-A93206962	L-755507	adrenergic receptor agonist, adrenergic receptor partial agonist	ADRB3, ADRB1, ADRB2	0	14.48	0	0	28.07	0	0	67.08	48.47	-90.21
BRD-K18036262	L-168049	glucagon receptor antagonist, human glucagon receptor antagonist	GCGR	0	-25.28	0	-20.25	26.09	24.34	0	0	0	NaN
BRD-A84389091	L-655708	GABA receptor inverse agonist	GABRA5, GABRA1, GABRA2, GABRA3, GABRG2	0	0	0	35.54	-21.49	-45.73	0	0	-52.49	NaN
BRD-K08109516	L-701324	glutamate receptor antagonist	GRIN1, GRIN2A, GRIN2B, GRIN2C, GRIN2D	0	0	-22.57	0	0	-12.8	-34.98	0	0	-48.2
BRD-A72711497	lasalocid	ionophore antibiotic		0	0	40.05	0	0	0	-86.11	51.68	96.45	NaN
BRD-A32836748	leu-enkephalin	opioid receptor agonist	OPRD1, OPRM1	0	49.04	0	0	0	-75.66	-84.03	0	0	NaN
BRD-K08973992	linoleic-acid	oxidative stress inducer	FABP4, FFAR1, FFAR4, HNF4A, KCNB1, PPARG, TRPM8	0	50.53	0	-92.93	-55.94	17.63	36.28	-88.16	0	NaN
BRD-A92826379	lupanine	ATP channel blocker, insulin secretagogue, Sodium Channel Blockers, sodium channel blocker	INS	0	0	0	50.92	-24.1	0	40.6	-33.95	-8.74	-28.26
BRD-K95899059	LY-344864	serotonin receptor agonist	HTR1F, HTR1A, HTR1B, HTR1D, HTR1E, HTR2A, HTR2B, HTR2C, HTR7	0	0	-45.57	39.45	-59.62	0	0	-12.29	0	NaN
BRD-K27305650	LY-294002	PI3K inhibitor, mTOR inhibitor, DNA dependent protein kinase inhibitor, phosphodiesterase inhibitor, PLK inhibitor	MTOR, PIK3CD, PIK3CG, PIK3CA, PIK3CB, PLK1, PRKDC, AKT1, CHEK1, GSK3B, LCK, MAPK1, MAPK11, MAPK12, MAPK14, MAPK8, PDE2A, PRKCA, ROCK1, RPS6KB1, SGK1	0	0	27.24	-16.91	0	-44.14	0	-79.58	0	NaN
BRD-K62792802	LY-83583	inhibitor of soluble guanylyl cyclase, leukotriene synthesis inhibitor	GUCY1A2	0	-31.8	21.42	-58.42	NaN	0	33.47	0	0	0
BRD-K96119599	leucodin	melanin synthesis inhibitor		0	0	0	-17.27	0	0	-90.43	17.6	-27.48	-22.29
BRD-K59332007	linopirdine	acetylcholine release enhancer, acetylcholine release stimulant, neurotransmitter agonist, voltage-gated potassium channel blocker	KCNQ2, KCNQ3, KCNQ4, KCNQ5	0	0	0	-5.72	-13.03	25.45	-71.01	0	8.75	-66.02
BRD-K36377456	marmesin	precursor in psoralen		0	17.99	0	0	0	43.26	-56.47	-27.25	-35.61	NaN
BRD-A62057054	MDL-11939	serotonin receptor antagonist	HTR2A, HTR2B, HTR2C	0	0	0	22.99	-82.51	0	0	0	-15.73	NaN
BRD-A09467419	mebeverine	acetylcholine receptor antagonist	CHRM1, CHRM2, CHRM3, CHRM4	0	-5.36	47.67	0	0	21.49	55.41	14.01	0	0
BRD-K18194590	mephentermine	adrenergic receptor agonist	ADRA1A, ADRA1B, ADRA1D, ADRA2A, ADRA2B, ADRA2C, ADRB1, ADRB2, ADRB3	0	-78.25	0	17.71	46.02	0	-74.48	0	-18.08	-51.21
BRD-K91336023	mesulergine	dopamine receptor agonist	HTR2A, HTR2C, HTR7, HTR2B, HTR3A, HTR3B, HTR6	0	14.69	0	-76.85	57.08	23.97	-76.1	0	0	NaN
BRD-A02189320	met-leu-phe	in touchstone		0	0	0	-12.45	0	-24.05	0	0	-38.29	NaN
BRD-K34685430	methylergometrine	dopamine receptor antagonist, partial serotonin receptor agonist	DRD1, HTR1E, HTR1F, HTR2A, HTR2B, HTR2C	0	21.29	0	0	0	80.06	0	-28.1	-4.71	NaN
BRD-K35941380	methysergide	serotonin receptor antagonist	HTR2C, HTR1B, HTR1E, HTR1F, HTR2A, HTR2B, HTR7, HTR1A, HTR1D, HTR5A, HTR6	0	-23.93	0	0	0	0	90.5	6.46	-21.57	11.82
BRD-A61793559	metolazone	carbonic anhydrase inhibitor, quinazoline diuretic, inhibitor of sodium chloride symporters	SLC12A3, CA2, CA7	0	0	0	0	0	52	0	-76.01	-19.99	-45.4
BRD-A48237631	mitomycin-c	DNA alkylating drug, DNA inhibitor, DNA synthesis inhibitor		0	-85.79	0	30.14	-26.79	51.39	15.87	0	27.39	0
BRD-A31204924	mitotane	antineoplastic agent	CYP11B1, CYP11A1, CYP3A4, ESR1, FDX1	0	5.59	0	58.54	0	0	22.11	0	0	0
BRD-K19554809	MK-212	serotonin receptor agonist	HTR2A, HTR2B, HTR2C	0	0	0	-14.91	0	-55.84	0	0	-92.83	NaN
BRD-A06784547	MRS-1334	adenosine receptor antagonist		0	22.79	49.33	0	54.17	0	0	0	-7.15	20.69
BRD-A33711280	metixene	acetylcholine receptor antagonist	CHRM5, CHRM1, CHRM2, CHRM3, CHRM4	0	-29.51	28.09	26.95	0	0	0	-78.03	35.33	NaN
BRD-K46862739	metyrapone	cytochrome P450 inhibitor, 11-beta hydroxysteroid dehydrogenase inhibitor, mineralocorticoid receptor antagonist	CYP11B1, HSD11B1, NR3C2	0	12.18	0	-42.89	67.3	12.58	-37.2	0	-17.71	NaN
BRD-A64977602	mirtazapine	adrenergic receptor antagonist, serotonin receptor antagonist	ADRA2A, HTR2A, HTR2C, ADRA2C, HTR3A, ADRA1A, ADRA1B, ADRA1D, ADRA2B, ADRB1, ADRB2, DRD1, DRD2, DRD3, DRD5, HRH1, HRH3, HTR2B, HTR7, OPRK1, SLC6A2, SLC6A3, SLC6A4	0	-41.71	3.06	0	0	-50.05	0	2.9	-9.48	-13.75
BRD-K31542390	mycophenolic-acid	dehydrogenase inhibitor, immunosuppressant, IMPDH inhibitor, inosine monophosphate dehydrogenase inhibitor	IMPDH1, IMPDH2	0	-18.41	-20.16	64.74	0	-41.7	21.07	0	0	0
BRD-K51557114	BRD-K51557114	GlyT-2 inhibitor	GPR18, LPAR5, SLC6A5	0	-31.41	0	21.37	0	0	0	0	0	NaN
BRD-K98297262	BRD-K98297262	1,3-beta-glucan synthase inhibitor	CLC	0	-54.27	0	0	-66.27	11.57	0	0	0	NaN
BRD-A61470182	n-formylmethionylalanine	macrophage activator		0	51.21	0	0	-42.58	0	0	0	0	NaN
BRD-A67862938	naftidrofuryl	adrenergic receptor antagonist		0	-11.01	0	-40.54	16.39	0	-40.44	0	0	-50.3
BRD-K34014345	naproxol	antiinflammatory agent	PTGS1, PTGS2	0	0	-22.57	62.25	37.49	-58.7	0	39.14	16.42	0
BRD-K47717570	NBQX	glutamate receptor antagonist, kainate receptor antagonist	GRIA1, GRIA2, GRIA3, GRIA4, GRIK1, GRIN1, GRIN2A, GRIN2B	0	0	0	15.96	0	63.97	-38.26	0	-7.5	18.33
BRD-A85025557	NCS-382	GABA receptor antagonist	GABBR1, GABBR2, SLC52A2	0	-18.58	0	49.57	0	38.94	0	0	-21.48	0
BRD-K76810206	nicergoline	adrenergic receptor antagonist	ADRA1A	0	-18.56	0	-94.63	17.31	45.21	75.13	-34.1	-18.58	0
BRD-K79092138	nitrofural	POXB inhibitor		0	-36.7	-90	0	31.51	-16.92	0	0	0	NaN
BRD-A09349126	norethindrone	ovulation inhibitor, progesterone receptor agonist	PGR	0	-31.92	0	-43.95	-61.66	0	49.32	19.69	0	NaN
BRD-A04756508	norgestimate	progesterone receptor agonist	PGR, ESR1	0	0	-26.88	-82.11	-15.03	0	-15.1	51.49	9.79	0
BRD-K54210043	NS-1619	calcium channel activator, large conductance potassium channel activator	KCNMA1, KCNT1, KCNT2, KCNU1	0	0	0	-67.94	44.52	83.35	-14.78	0	-32.19	0
BRD-K59637651	NSC-119889	botulin neurotoxin inhibitor, mur synthetase inhibitor		0	35.91	51.18	0	0	-26.37	0	0	-69.46	NaN
BRD-K09537769	NU-7026	DNA dependent protein kinase inhibitor, mTOR inhibitor, PI3K inhibitor	PRKDC	0	-10.8	0	60.72	0	-31.64	-25.64	-79.86	18.38	0
BRD-K50311478	tosyl-phenylalanyl-chloromethyl-ketone	chymotrypsin inhibitor, serine protease inhibitor		0	61.78	0	0	29.66	59.68	0	0	0	21.2
BRD-K66404838	nalbuphine	opioid receptor agonist, opioid receptor antagonist	OPRD1, OPRK1, OPRM1	0	-61.16	0	0	9.55	46.56	0	0	-47.62	NaN
BRD-A37541666	naloxone	opioid receptor antagonist	OPRM1, OPRK1, OPRD1, CREB1, ESR1, TLR4	0	0	0	-27.72	0	-28.49	-77.7	0	0	NaN
BRD-A83855350	naltrexone	opioid receptor antagonist, opioid receptor ligand	OPRK1, OPRM1, OPRD1, SIGMAR1	0	0	0	-59.88	12.33	-38.87	0	0	-58.21	NaN
BRD-K02953697	naringin	cytochrome P450 inhibitor	SLCO1A2	0	0	0	-31.56	-71.51	0	0	35.96	-87.51	NaN
BRD-K53123955	niridazole	oogenesis inhibitor, spermatogenesis inhibitor		0	10.57	0	0	0	-50.49	0	44.56	-18.4	NaN
BRD-K66019333	oxantel	fumarate reductase inhibitor		0	-58.17	72.93	0	-37.84	33.78	19.15	0	-15.5	65.29
BRD-K21936341	oxotremorine	acetylcholine receptor agonist	CHRM2, CHRM1, CHRM3, CHRM4	0	0	0	-7.9	24.58	0	60.17	0	-48.38	NaN
BRD-K31987754	oleylethanolamide	Glucose-Dependent Insulinotropic Receptor (GDIR, GPR119) Agonists, potassium channel blocker	GPR119, CNR1, GPR55, KCND3, PPARA	0	-19.04	0	71.8	62.21	0	0	-39.47	0	NaN
BRD-A46747628	ouabain	ATPase inhibitor, alpha subunit binder	ATP1A1, ATP1A2, ATP1A3, ATP1A4, ATP1B1, ATP1B2, ATP1B3, ATP1B4, FXYD2	0	0	0	0	92.22	-32.84	0	89.94	49.51	53.61
BRD-A43671941	oxprenolol	adrenergic receptor antagonist	ADRB1, ADRB2	0	-16.09	32.39	62.79	0	0	0	0	0	NaN
BRD-A28746609	paclitaxel	tubulin inhibitor, microtubule stabilizing agent, microtubule stimulant, P glycoprotein inhibitor, taxane	TUBB, NR1I2, ABCB1, BCL2, CYP2C8, MAP2, MAP4, MAPT, TLR4, TUBB1	0	12.89	-14.62	0	14.42	-69.85	-10.47	54.66	0	0
BRD-K03842655	penitrem-a	potassium channel blocker	KCNMA1	0	0	0	0	8.51	23.96	-36.32	0	-94.54	0
BRD-K92731339	perindopril	angiotensin converting enzyme inhibitor	ACE	0	51.35	34.94	0	34.73	36.32	0	0	-6.97	0
BRD-A48257147	PHCCC	glutamate receptor agonist, glutamate receptor modulator	GRM1, GRM4	0	-77.92	0	46.62	-15.63	58.5	80.51	0	0	NaN
BRD-K38323065	phenacetin	cyclooxygenase inhibitor	PTGS1	0	9.31	-10.02	0	-19.07	0	0	0	0	-74.29
BRD-K21350491	phenamil	acid sensing ion channel blocker, Sodium Channel Blockers, TRPP3 channel inhibitor, TRPV modulator	PKD2L1	0	-21.14	0	0	86.93	-36.62	77.04	0	97.7	NaN
BRD-K96319534	phentermine	adrenergic transmitter uptake inhibitor, dopamine transmitter uptake inhibitor, serotonin uptake inhibitor	MAOA, MAOB, SLC6A2, SLC6A3, SLC6A4	0	-10.86	0	-16.74	31.54	0	91.65	0	7.81	77.85
BRD-K25650355	physostigmine	acetylcholinesterase inhibitor, cholinesterase inhibitor	ACHE, BCHE	0	0	-26.21	-27.88	-85.15	-43.52	0	0	3.8	0
BRD-K14536225	piceid	glucosidase inhibitor, ICAM1 expression inhibitor, VCAM expression inhibitor, xanthine oxidase inhibitor	GAA, XDH	0	-67.98	0	-31.39	56.46	21.44	63.07	0	0	NaN
BRD-K26801045	pipamperone	dopamine receptor, dopamine receptor antagonist, serotonin receptor antagonist	DRD2, HTR2A, HRH1, HTR1A, HTR1B, HTR1D	0	0	0	-31.02	0	-93.23	-64.75	0	0	0
BRD-A97479839	piperidolate	acetylcholine receptor antagonist	CHRM1	0	-1.65	28.1	0	0	56.64	14.14	0	0	-40.17
BRD-K24132293	piperlongumine	glutathione transferase inhibitor		0	-19.61	19.03	-36.96	0	-6.44	-10.03	30.1	0	12.38
BRD-K25224017	pirenperone	serotonin receptor antagonist	HTR2A, HTR7	0	0	-9.2	-26.31	32.87	66.94	0	0	0	-30.93
BRD-K75958195	pizotifen	serotonin receptor antagonist	HTR2A, HTR1A, HTR2C	0	39.58	12.5	-30.57	-10.64	-75.21	72.83	0	2.25	0
BRD-A27887842	prednisolone	glucocorticoid receptor agonist	NR3C1, NR3C2, SERPINA6	0	0	0	-35.35	-51.8	48.81	-53.58	0	3.64	0
BRD-A01643550	prednisolone	glucocorticoid receptor agonist	NR3C1, NR3C2, SERPINA6	0	27.35	0	-29.93	0	32.29	-24.95	0	-13.38	0
BRD-A78391468	prednisolone	glucocorticoid receptor agonist	NR3C1, NR3C2, SERPINA6	0	0	-47.01	-68.12	0	0	0	-18.55	0	-89.97
BRD-A35912562	pregnenolone	acetylcholine release enhancer, dopamine release enhancer, GABA receptor negative allosteric modulator, glutamate receptor modulator, progesterone receptor agonist, steroid hormone inhibitor of CYP17A1 and SULT2B1	CYP17A1, PGR, SULT2B1	0	-51.86	0	0	-39.31	-64.38	0	-91.88	48.73	0
BRD-A55913614	primaquine	antimalarial agent, DNA inhibitor	KRT7, NQO2	0	-18.54	0	52.94	0	0	95.52	99.33	0	47.65
BRD-K46317332	proadifen	nitric oxide synthase inhibitor, cytochrome P450 inhibitor, potassium channel blocker	NOS1	0	-16.41	0	0	0	0	0	-52.01	0	-30.11
BRD-A67479912	progesterone	progesterone receptor agonist	PGR, CYP17A1, NR3C2, CATSPER1, CATSPER2, CATSPER3, CATSPER4, CYP2C19, ESR1, OPRK1, TRPC5	0	-37.37	0	-10.9	-35.72	17.79	0	0	0	NaN
BRD-K06980535	promazine	dopamine receptor, dopamine receptor antagonist	CHRM5, DRD2, ADRA1A, ADRA1B, ADRA1D, CHRM1, CHRM2, CHRM3, CHRM4, DRD1, DRD3, DRD4, HRH1, HTR2A, HTR2C	0	0	0	2.14	0	-81.67	-74.57	2.08	97	-21.35
BRD-K71266197	PSB-06126	NTPDase inhibitor	ENTPD3	0	-32.8	-54.8	-26.59	0	-32.93	76.33	0	0	11.14
BRD-K79366068	PSB-069	NTPDase inhibitor	ENTPD1, ENTPD2, ENTPD3	0	0	17.14	-68.83	-36.68	-93.83	0	0	0	-74.82
BRD-K38251852	paxilline	ABC transporter expression enhancer, high conductance calcium activated potassium blocker, LXR agonist	ABCA1, KCNMA1, NR1H3	0	-26.62	0	-41.16	0	-42.32	0	0	24.96	NaN
BRD-K96799727	pifithrin-mu	HSP inhibitor	HSPA1A, TP53	0	0	-7.75	-9.31	0	-14.18	-15.96	58.25	65.15	0
BRD-A54490543	pirlindole	monoamine oxidase inhibitor	MAOA, SLC6A2, SLC6A4	0	1.74	-41.79	0	-50.84	-30.87	0	0	1.3	NaN
BRD-K67100011	pivmecillinam	cell wall synthesis inhibitor		0	15.24	-88.68	0	-49.49	30.02	-18.23	0	20.26	-40.56
BRD-A41304429	practolol	adrenergic receptor antagonist	ADRB1	0	-10.14	-29.45	0	0	0	0	-49.18	0	41.59
BRD-K83302049	protopine	acetylcholinesterase inhibitor, norepinephrine transporter inhibitor, serotonin transporter (SERT) inhibitor	ACHE, SLC6A2, SLC6A4	0	0	0	-21.51	15.47	-14.99	80.31	0	0	NaN
BRD-K50836978	purvalanol-a	CDK inhibitor, dual specificity tyrosine-(Y)-phosphorylation regulated kinase inhibitor	CDK1, CDK2, CDK4, CDK5, CCND1, CCNE1, CSNK1G3, RPS6KA1, SRC	0	-35.41	48.79	0	0	-44.28	0	0	27.74	NaN
BRD-K41564320	purvalanol-b	tyrosine kinase inhibitor	CDK2, CDK4, MAPK1, MAPK3, CDK5, SRPK2	0	0	0	0	10.7	53.63	0	-13.58	0	NaN
BRD-K54665485	R-59022	diacylglycerol kinase inhibitor, protein kinase inhibitor	DGKA	0	0	-24.73	0	0	-70.08	0	-48.73	67.43	NaN
BRD-K16604360	BRD-K16604360	antiamyloidogenic agent, dopamine receptor agonist		0	-64.86	0	28.1	23.33	33.57	-61.31	0	12.25	0
BRD-K13544237	r(-)-propylnorapomorphine	dopamine receptor agonist, antiamyloidogenic agent	DRD2, DRD1, DRD3	0	-13.28	0	-29.44	0	-18.88	-32.92	96.5	79.23	53.41
BRD-A54236247	racephedrine	adrenergic receptor agonist		0	0	0	-18.81	17.35	0	-81.85	16.11	-48.98	NaN
BRD-K85603128	resorcinol	phosphodiesterase inhibitor	CA12, CA14, CA2, PTGS1	0	0	0	0	-23.23	0	-47.45	-64.51	-53.03	0
BRD-K37206356	rhamnetin	aldose reductase inhibitor, JNK inhibitor, lipoxygenase inhibitor, nitric oxide production inhibitor, p38 MAPK inhibitor	ALOX5, MAPK8	0	-44.61	17.11	0	-44.9	-88.42	0	0	80.99	0
BRD-K40887525	ritanserin	serotonin receptor antagonist	HTR2A, HTR2C, HTR2B, ADRA1A, ADRA1B, ADRA1D, HTR1A, HTR1B, HTR1D, HTR5A, HTR6, HTR7	0	0	-29.18	0	0	76.17	0	-31.95	-43.98	-46.47
BRD-K75699339	rizatriptan	serotonin receptor agonist	HTR1D, HTR1B, HTR1F, HTR1A, HTR1E	0	-7.29	-6.52	20.28	34.85	16.45	-20.5	0	0	0
BRD-A77349281	RK-682	heparanase inhibitor, tyrosine phosphatase inhibitor	HPSE, PTPN1	0	0	0	0	-59.42	-36.83	-66.33	39.57	0	-48.01
BRD-K43290182	Ro-04-6790	serotonin receptor antagonist, serotonin receptor inhibitor	HTR6	0	-40.59	0	0	-38.8	-68.94	19.22	-14.11	0	0
BRD-K54411430	robustic-acid	cAMP inhibitor		0	-16.52	0	0	NaN	0	39.86	0	-72.35	0
BRD-K21733600	rofecoxib	cyclooxygenase inhibitor	PTGS2, CYP3A4, ELN	0	-23.76	38.72	10.01	13.57	5.58	0	0	-6.86	0
BRD-K83063356	RS-102895	CC chemokine receptor antagonist, CCR antagonist	CCR2	0	68	0	0	63.55	0	0	0	0	NaN
BRD-K20742498	RS-39604	serotonin receptor antagonist	HTR4	0	-65.59	0	62.17	-28.15	33.7	-46.51	30.57	45.62	-17.36
BRD-A65597028	RX-821002	adrenergic receptor antagonist	ADRA2A, ADRA2B, ADRA2C, ADRA1A, ADRA1B, ADRA1D	0	0	-72.25	-36.92	-54.49	0	69.3	0	23.95	NaN
BRD-K07859598	GW-5074	RAF inhibitor, leucine rich repeat kinase inhibitor	LRRK1, LRRK2, NTRK1, RAF1	0	69.3	0	-44.71	77.27	0	81.13	0	38.22	0
BRD-K82846253	repaglinide	insulin secretagogue, ATP-sensitive potassium channel antagonist, cytochrome P450 inhibitor, meglitinide	ABCC8, CYP2C8, CYP3A5, INS, KCNJ11, PPARG	0	86.84	-42.37	0	13.11	-11.39	0	0	-11	NaN
BRD-A71765365	mepireserpate	catecholamine depleting sympatholytic	SLC18A2, SLC18A1	0	0	0	24.63	0	-32.11	0	0	0	NaN
BRD-A83431637	resmethrin	cytochrome P450 inhibitor		0	-25.28	51.03	79.76	0	0	0	0	0	NaN
BRD-K42142750	retrorsine	mutagenic, antimitotic, cytotoxic		0	0	0	-21.59	-33.33	69.58	49.07	0	0	NaN
BRD-K92760278	riboflavin	vitamin B2, required for flavoprotein enzyme reactions		0	14.35	0	37.68	0	13.22	-45.47	0	-7.77	0
BRD-K51465424	ritodrine	adrenergic receptor agonist	ADRB2	0	-61.56	32.49	0	-41.55	0	59.78	0	0	NaN
BRD-K06543683	bisindolylmaleimide-ix	PKC inhibitor, glycogen synthase kinase inhibitor, leucine rich repeat kinase inhibitor, SIRT inhibitor	SIRT1, AKT1, GSK3B, LCK, LRRK2, MAPK1, MAPK11, MAPK12, MAPK14, MAPK8, PRKCA, ROCK1, RPS6KB1, SIRT2	0	-46.18	0	-36.03	0	-53.69	0	0	0	-41.08
BRD-K58299615	RO-90-7501	amyloid precursor protein inhibitor, beta amyloid aggregation inhibitor	APP	0	35.35	0	0	-88.19	0	0	-28.47	0	NaN
BRD-K64614248	salicin	antiinflammatory agent		0	0	-22.12	-36.99	-22.17	48.92	0	0	21.24	0
BRD-K03557653	sappanone-a	melanogenesis inhibitor, tyrosinase inhibitor		0	0	0	0	-47.44	0	65.54	92.93	94.23	97.83
BRD-A06352508	SB-218078	CHK inhibitor, PKC inhibitor	CHEK1	0	0	0	-88.7	0	-25.94	93.9	54.73	44.2	0
BRD-K80639402	SB-258585	serotonin receptor antagonist	HTR6	0	-22.56	0	0	-59.72	-32.26	0	0	10.97	NaN
BRD-K52512893	SC-19220	prostanoid receptor antagonist	PTGER1	0	37.82	0	78.02	-75.24	-16.49	0	0	0	NaN
BRD-K91904471	SD-169	p38 MAPK inhibitor	MAPK14	0	-41.86	0	-54.55	59.23	-43.91	0	0	0	NaN
BRD-K79759585	sildenafil	phosphodiesterase inhibitor	PDE5A, PDE6G, PDE6H, SLCO1B1, SLCO1B3	0	-53.11	-14.82	-79.15	0	0	-62.73	0	0	0
BRD-K22134346	simvastatin	HMGCR inhibitor	HMGCR, CYP2C8, CYP3A4, CYP3A5, ITGB2	0	-3.68	0	7.06	10.17	-93.28	-32.53	5.78	0	-63.31
BRD-A72703248	SKF-96365	calcium channel blocker, cytochrome P450 inhibitor	CYP3A4, TRPC1, PKD2, TRPC3, TRPC4, TRPC5, TRPV2	0	0	0	0	66.66	-13.69	0	0	-13.58	-24.16
BRD-A64125466	dehydrocholic-acid	gastrointestinal agent that stimulates bile production or the flow of bile into the duodenum		0	64.21	-35.44	0	0	-14.35	31.76	0	0	10.9
BRD-A54596827	solifenacin	acetylcholine receptor antagonist	CHRM3, CHRM1, CHRM2, CHRM4, CHRM5	0	-23.82	-22.37	36.42	0	23.88	0	-59.95	0	NaN
BRD-K55468218	spiperone	dopamine receptor antagonist	ADRA1A, DRD2, DRD3, DRD4, HTR1A, HTR2A, HTR7, ADRA1B, ADRA1D, DRD1, DRD5, HTR1D, HTR2B, HTR2C, HTR6	0	12.51	0	-27.77	0	86.98	-31.86	0	0	64.94
BRD-A72066420	mifobate	cholesterol inhibitor, PPAR receptor antagonist, renin inhibitor	PPARG, REN	0	-23.08	25.33	0	13.67	0	68.4	-31.07	-41.68	NaN
BRD-K51476772	ST-638	tyrosine kinase inhibitor		0	0	0	-68.23	-25.83	0	0	0	-80.45	NaN
BRD-K99595596	salsolinol	monoamine oxidase inhibitor, tyrosine hydroxylase inhibitor	DRD2	0	-73.96	0	0	0	-19.2	0	-29.09	-44.63	0
BRD-A81772229	simvastatin	HMGCR inhibitor	HMGCR, CYP2C8, CYP3A4, CYP3A5, ITGB2	0	0	-89.48	0	0	-91.77	0	9.33	0	NaN
BRD-K27710560	splitomycin	SIRT inhibitor	SIRT1, SIRT2	0	-41.31	38.08	0	0	-34.07	-79.57	0	0	NaN
BRD-K69608737	tacrolimus	calcineurin inhibitor, FK506-binding protein inhibitor, immunosuppressant, insulin expression inhibitor, interleukin receptor antagonist, macrolide calcineurin inhibitor, rotamase inhibitor, T cell inhibitor	FKBP1A, CYP3A5, CYP3A7	0	0	20.58	27.41	12.76	0	0	0	-10.62	-69
BRD-K93645900	tadalafil	phosphodiesterase inhibitor	PDE5A, PDE11A	0	0	0	11.29	-32.34	65.53	33.79	0	-51.47	-22.76
BRD-A22844106	tenoxicam	cyclooxygenase inhibitor, prostanoid receptor inhibitor	PTGS2, PTGS1	0	-27.25	0	0	-39.98	0	50.83	-63.37	0	-55.24
BRD-A06352418	terfenadine	histamine receptor antagonist	HRH1, KCNH2, CHRM1, CHRM2, CHRM3, CHRM4, CHRM5, KCNH1	0	-16.87	34.95	66.79	26.17	57.17	-48.31	0	0	-32.34
BRD-A43940795	tetrahydropalmatine	serotonin release inhibitor		0	-12.92	32	0	27.59	0	0	-54.64	-13.26	0
BRD-A28856712	tetryzoline	adrenergic receptor agonist		0	-4.8	0	0	43.75	23.17	0	12.08	-8.21	NaN
BRD-K69023402	thapsigargin	ATPase inhibitor, calcium channel blocker, PKC activator	ATP2A1	0	-74.53	-36.44	90.88	92.45	48.19	0	-36.38	0	NaN
BRD-K00603606	ticlopidine	purinergic receptor antagonist, platelet aggregation inhibitor	P2RY12, CYP2B6, CYP2C19	0	-45.93	3.14	0	0	-52.18	-72.23	0	0	0
BRD-K82562631	tolmetin	cyclooxygenase inhibitor	PTGS2, PTGS1	0	-70.61	0	-34.96	-56.87	47.55	38.39	-65.46	0	0
BRD-K64514229	toltrazuril	anti-protozoal		0	0	0	50.48	29.67	58.88	0	33.15	-12.56	-39.42
BRD-A43974575	tranylcypromine	cytochrome P450 inhibitor, histone lysine demethylase inhibitor, monoamine oxidase inhibitor	MAOA, MAOB, KDM1A, CYP2A6	0	16.27	0	-12.8	35.3	0	0	0	0	NaN
BRD-K70778732	trazodone	adrenergic receptor antagonist, serotonin receptor antagonist, serotonin reuptake inhibitor, histamine receptor antagonist, serotonin uptake inhibitor	HTR2A, HTR2C, SLC6A4, ADRA1A, ADRA2A, HRH1, HTR1A, HTR2B	0	0	38.45	-10.07	0	26.72	53.78	0	0	0
BRD-A37780065	triamcinolone	antiinflammatory agent, corticosteroid agonist, corticosteroid binding globulin binder, corticosteroid hormone receptor agonist, cytochrome P450 inhibitor, glucocorticoid receptor agonist, immunosuppressant, immunosuppressive agent	NR3C1, CYP3A5, CYP3A7, SERPINA6	0	0	45.64	-33.5	0	96.87	-78.1	16.68	0	NaN
BRD-K53220666	trimetozine	compound with mild tranquilizing effects		0	-29.19	38.33	-36.06	0	0	-23.88	0	-6.03	0
BRD-A10303790	talampicillin	antibiotic		0	0	0	76.68	0	33.01	0	-72.76	-72.98	-56.49
BRD-A52660433	tetrindole	monoamine oxidase inhibitor	MAOA	0	0	0	0	0	89.24	-63.07	55.77	85.46	NaN
BRD-K69600043	thiethylperazine	dopamine receptor antagonist	DRD1, DRD2, DRD4	0	-1.97	0	0	0	-44.01	0	0	0	0
BRD-A56012032	thiorphan	membrane metalloendopeptidase inhibitor	MME	0	12.55	-14.68	0	0	17.26	40.6	-30.04	-81.12	-68.07
BRD-K30480208	torasemide	cytochrome P450 antagonist, diuretic, electrolyte reabsorption inhibitor, thromboxane receptor antagonist	SLC12A1, CYP2C8, SLC12A2	0	0	-13.05	15.46	-86.21	0	0	0	0	NaN
BRD-K84663978	trequinsin	phosphodiesterase inhibitor, platelet aggregation inhibitor, potassium channel blocker	PDE4A, PDE4B, PDE4C, PDE4D, PDE5A, PTGIR	0	0	0	0	0	0	-12.35	-70.79	0	-20.43
BRD-A79226577	tropisetron	serotonin receptor antagonist, polarization inhibitor, sodium channel blocker	HTR3A, GLRA1, GLRA2, GLRB, HTR4	0	0	0	-41.33	0	-65.08	0	0	-5.35	NaN
BRD-M45964048	verteporfin	apoptosis stimulant, photosensitizing agent, radical formation stimulant		0	48.08	0	0	97.32	0	0	0	14.79	-8.23
BRD-A62021152	WAY-161503	serotonin receptor agonist	HTR2C	0	0	19.86	-22.85	0	0	64.97	-23.21	-5.39	NaN
BRD-A11678676	wortmannin	PI3K inhibitor, ATM kinase inhibitor, ATR kinase inhibitor, DNA dependent protein kinase inhibitor, mTOR inhibitor, Phosphatidylinositol 3-kinase (PI3K) inhibitor, PLK inhibitor	PIK3CA, PIK3CG, PLK1, ATM, ATR, MTOR, PI4KA, PI4KB, PIK3CD, PIK3R1, PLK3, PRKDC	0	0	0	0	0	-41.43	-86	-30.5	-19.63	65.18
BRD-K42748308	XE-991	acetylcholine release enhancer, potassium channel blocker, voltage-gated potassium channel blocker	KCNQ1, KCNQ2, KCNQ3, KCNQ4, KCNQ5	0	0	-27.67	-21.06	-47.09	0	-70.56	0	22.77	0
BRD-K42679050	Y-27152	potassium channel activator, potassium channel agonist	ABCC9, KCNJ8	0	0	34.27	-54.2	-51.71	0	0	0	0	0
BRD-K48059230	YM-298198	glutamate receptor antagonist	GRM1	0	-40.02	0	-39.87	-47.02	0	0	0	0	NaN
BRD-K06712146	YM-90709	IL5 inhibitor, interleukin receptor antagonist	CSF2RB, IL5RA	0	-24.4	0	0	84.57	0	27.34	10.76	75.81	0
BRD-A87445400	yohimbine	adrenergic receptor antagonist	ADRA2A, ADRA2C, ADRA2B, HTR1A, HTR1B, HTR1D, HTR2B, DRD2, DRD3, HTR1E, HTR1F, HTR2A, HTR2C, HTR5A, HTR7, KCNJ1, KCNJ10, KCNJ11, KCNJ12, KCNJ14, KCNJ15, KCNJ8	0	0	0	90.12	0	-34.76	-29.13	-23.05	0	-69.33
BRD-K45296539	ZD-7114	adrenergic receptor agonist	ADRB3	0	0	0	0	-34.15	-48	34.22	0	-43.92	41.28
BRD-K66353228	zoxazolamine	IKCa channel activator		0	0	0	-8.74	31.24	-51.32	39.09	0	0	0
BRD-A39268308	epibatidine	acetylcholine receptor agonist	CHRFAM7A, CHRNA2, CHRNA3, CHRNA4, CHRNA7	0	23.37	0	25.08	0	-23.48	0	0	-37.71	NaN
BRD-K25836724	epitestosterone	inactive testosterone analog	AKR1C1, AKR1C2, AR	0	0	-27.97	-38.02	0	0	-70.39	-48.34	7.76	31.7
BRD-K77830450	forskolin	adenylyl cyclase activator, Adenylate cyclase stimulant, growth hormone receptor agonist, phosphokinase stimulant	ADCY2, ADCY5, GNAS	0	-69.07	0	-75.5	0	-94.29	-39.77	0	13.17	0
BRD-A90490067	fulvestrant	estrogen receptor antagonist, DNA directed DNA polymerase inhibitor, soluble epoxide hydrolase inhibitor	ESR1, EPHX2, ESR2, GPER1	0	6.94	24.39	-66.82	-8.82	35.85	0	0	-84.91	0
BRD-K78599730	manumycin-a	farnesyltransferase inhibitor, NFkB pathway inhibitor, ras farnesyltransferase inhibitor	FNTA, IKBKB	0	0	21.2	0	80.25	0	0	9.84	98.41	0
BRD-A11135865	nor-binaltorphimine	opioid receptor antagonist		0	20.37	0	-28.12	-76.07	-40.6	0	0	0	NaN
BRD-K46384212	o-3M3FBS	phospholipase activator		0	0	-25.47	-56.94	-39.42	53.78	53.39	0	0	0
BRD-K26548821	quinpirole	dopamine receptor agonist	DRD2, DRD3, DRD4, DRD1, HTR1A, HTR2A, HTR2B, HTR2C	0	-29.54	-42.43	-82.37	0	20.61	0	0	-53.82	0
BRD-A95445494	maackiain	interleukin synthesis inhibitor, sodium/glucose cotransporter inhibitor	SLC5A2	0	0	0	0	-29.69	-58.99	-71.46	0	-12.4	0
BRD-K05906022	limonin	HIV protease inhibitor		0	0	9.55	0	40.37	73.35	-78.56	0	0	0
BRD-K78294846	osthol	ACAT inhibitor, GABA receptor modulator		0	20.09	0	0	29.88	0	87.31	0	20.14	0
BRD-K87991767	umbelliferone	carbonic anhydrase inhibitor, cyclooxygenase inhibitor	CA9, CA12, PTGS2	0	-75.94	0	0	0	0	-23.54	0	-43.32	-54.56
BRD-K94841585	emodic-acid	laxative, free radical generator		0	0	0	0	36.15	-24.41	0	0	58.58	0
BRD-K49657628	tyrphostin-AG-18	epidermal growth factor receptor (EGFR) inhibitor, tyrosine kinase inhibitor	EGFR	0	0	36.95	-55	-62.41	0	0	93.11	24.82	0
BRD-K12357156	AG-490	epidermal growth factor receptor (EGFR) inhibitor, ErbB2 and JAK2 inhibitor, JAK inhibitor	JAK2, JAK3, EGFR, STAT3	0	-45.22	0	0	0	23.51	49.35	0	22.38	0
BRD-K34533029	tyrphostin-AG-494	epidermal growth factor receptor (EGFR) inhibitor, tyrosine kinase inhibitor	EGFR	0	34.21	0	0	0	38.05	-10.36	0	88.74	0
BRD-K81209512	AG-494	epidermal growth factor receptor (EGFR) inhibitor, tyrosine kinase inhibitor	EGFR	0	0	0	74.58	49.74	37.29	-39	0	35.12	0
BRD-K72783841	tyrphostin-AG-555	CDK inhibitor, epidermal growth factor receptor (EGFR) inhibitor, tyrosine kinase inhibitor	CDK2, EGFR	0	23.04	0	88.69	0	0	-24.84	0	0	0
BRD-K89930444	AG-592	tyrosine kinase inhibitor		0	78.61	0	92.13	0	0	85.83	0	63	0
BRD-K08132273	tyrphostin	epidermal growth factor receptor (EGFR) inhibitor, receptor tyrosine protein kinase inhibitor	ERBB2	0	-63.31	-22.5	0	0	-68.54	-79.39	0	0	0
BRD-K33204703	AG-370	PDGFR tyrosine kinase receptor inhibitor, tyrosine kinase inhibitor	PDGFRB	0	-44.74	0	0	-60.98	-29.77	0	0	0	0
BRD-K47105409	AG-490	epidermal growth factor receptor (EGFR) inhibitor, ErbB2 and JAK2 inhibitor, JAK inhibitor	JAK2, JAK3, EGFR, STAT3	0	0	68.05	0	-76.26	72.7	20.05	0	0	-43.96
BRD-K89055274	alverine	smooth muscle relaxant	HTR1A	0	0	0	82.8	0	63.24	-14.1	0	-10.51	-59.56
BRD-K21667562	AM-404	FAAH transport inhibitor, anandamide transport inhibitor, nucelar factor of activated T-cells inhibitor, TRPV agonist	TRPV1, CNR1, CNR2, FAAH	0	0	0	0	-11.42	0	0	0	-76.64	0
BRD-K63533170	AM-630	cannabinoid receptor antagonist, cannabinoid receptor inverse agonist	CNR2, CNR1	0	42.05	0	33.83	0	0	40.56	0	-64.85	-51.17
BRD-A11813248	AM-92016	glutamate receptor antagonist, ionotropic glutamate receptor antagonist, time-dependent delayed rectifier potassium current blocker	GRIN1, GRIN2B	0	0	0	-71.35	43.38	19.49	-13.16	0	51.41	-46.19
BRD-K23335153	AMN-082	glutamate receptor positive allosteric modulator	GRM7	0	44.2	0	0	0	43.64	0	0	-38.75	76.9
BRD-A28318179	aminomethyltransferase	nitric oxide synthase inhibitor	NOS2	0	-52.45	-42.56	81.55	0	70.42	-74.92	0	-20.25	0
BRD-K87905482	anandamide	cannabinoid receptor agonist, potassium channel blocker, TRPV agonist	CNR1, CNR2, TRPV1, CACNA1G, CACNA1H, CACNA1I, GLRA1, GPR119, GPR18, GPR55, KCNA2, KCND3, KCNK3, KCNK9, TRPM8	0	0	0	0	-26.45	0	-71	0	11.64	-46.92
BRD-K78280988	anandamide	cannabinoid receptor agonist, potassium channel blocker, TRPV agonist	CNR1, CNR2, TRPV1, CACNA1G, CACNA1H, CACNA1I, GLRA1, GPR119, GPR18, GPR55, KCNA2, KCND3, KCNK3, KCNK9, TRPM8	0	0	0	0	-54.71	0	0	0	0	-46.06
BRD-A95513702	androsta-1,4-dien-3,17-dione	aromatase inhibitor	CYP19A1	0	0	0	0	-24.71	90.63	33.19	0	0	0
BRD-K29555132	arachidonamide	cannabinoid receptor agonist	CNR1, CNR2	0	0	0	0	29.35	0	0	0	-24.52	0
BRD-K85013741	auraptene	lipoxygenase inhibitor, monoamine oxidase inhibitor, nitric oxide production inhibitor, nitric oxide synthase expression inhibitor	MAOB	0	-13.68	38.53	0	0	-7.32	-40.89	0	13.16	0
BRD-K78838262	austricine	hypolipidemic		0	0	0	NaN	NaN	0	10.66	NaN	NaN	NaN
BRD-K03642198	AY-9944	hedgehog pathway inhibitor		0	0	0	0	0	61.81	-20.78	0	73.63	-53.07
BRD-K36258877	AZ-10417808	caspase inhibitor	CASP3	0	-62.63	0	-49.44	-26.15	0	-30.46	0	0	38.95
BRD-K51751936	alfadolone	GABA receptor agonist		0	0	0	62.17	0	0	0	0	0	0
BRD-K51276371	aloisine	CDK inhibitor, CFTR channel activator, glycogen synthase kinase inhibitor, JNK inhibitor	CDK2, CDK5, CDK1, CDK5R1, CFTR, PTK2B, ZAP70	0	36.46	0	0	0	0	-30.36	0	12	0
BRD-K93658967	aloisine	CDK inhibitor, CFTR channel activator, glycogen synthase kinase inhibitor, JNK inhibitor	CDK2, CDK5, CDK1, CDK5R1, CFTR, PTK2B, ZAP70	0	80.66	0	-36.02	0	0	0	0	0	0
BRD-K52459643	prostaglandin-e1	prostanoid receptor agonist, prostanoid receptor antagonist	PTGER1, PTGER2, CATSPER1, CATSPER2, CATSPER3, CATSPER4, PTGDR, PTGER4, PTGIR	0	-8.29	0	0	-66.63	35.48	27.1	0	-65.58	0
BRD-K00610438	altanserin	serotonin receptor antagonist, collagen stimulant	HTR2A, HTR2C	0	-37.05	-15.22	0	-14.38	11.9	0	66.13	43.36	56.46
BRD-K04976539	aminogenistein	PKC inhibitor, src inhibitor	LCK	0	-44.32	0	77.65	-57.46	35.9	-51.28	-37.86	67.74	0
BRD-K07762753	aminopurvalanol-a	CDK inhibitor, tyrosine kinase inhibitor	CDK1, CDK2, CDK5, CDK6	0	-23.73	31.77	0	0	0	17.64	0	45.24	0
BRD-K36638830	anabasine	acetylcholine receptor agonist		0	5.82	0	0	-76.68	48.76	0	0	0	0
BRD-K15164005	apoptosis-activator-II	carboxylesterase inhibitor	BCHE, CES1	0	0	71.41	-55.24	0	0	0	44.43	-27.38	0
BRD-K63792901	arecaidine	acetylcholine receptor agonist	CHRM1, CHRM2, CHRM3, CHRM4	0	23.63	0	0	16.3	-12.52	0	0	13.65	0
BRD-K23922020	arecaidine	acetylcholine receptor agonist	CHRM1, CHRM2, CHRM3, CHRM4	0	-65.51	-82.19	38.22	44.26	-66.63	0	0	0	0
BRD-K34092021	arvanil	TRPV agonist, cannabinoid receptor agonist	CNR1, TRPV1	0	0	0	0	46.46	43.79	-41.05	74.89	-18.38	0
BRD-K64236792	austricine	hypolipidemic		0	0	0	0	0	-77.52	-30.48	55.19	-39.02	0
BRD-A84189516	baccatin-III	paclitaxel precursor		0	0	-24.15	0	78.11	0	-43.33	43.87	-23.28	0
BRD-K40742111	baeomycesic-acid	lipoxygenase inhibitor		0	-11.3	31.76	NaN	NaN	0	0	NaN	NaN	NaN
BRD-K54704028	BAY-36-7620	glutamate receptor antagonist	GRM1	0	-6.05	0	0	-29.34	0	16.61	-29.39	-11.28	69.37
BRD-K18799075	BAY-59-3074	cannabinoid receptor partial agonist	CNR1, CNR2	0	85.3	0	0	-12.84	96.63	18.76	-28.28	0	0
BRD-K17008822	BD-1008	sigma receptor antagonist		0	-55.65	0	33.69	-36.41	77	93.71	-51.11	0	0
BRD-K36864847	BD-1047	alpha receptor antagonist, sigma receptor antagonist	SIGMAR1	0	-34.69	0	0	-57.67	45.31	-89.93	0	0	-73.13
BRD-K29668683	BD-1063	sigma receptor antagonist	SIGMAR1	0	-91.26	0	0	-36.98	0	-44.51	0	0	-60.55
BRD-K87158025	benzamil	epithelial sodium channel blocker	PKD2L1, SCNN1A, SCNN1B, SCNN1G, ASIC1, SCNN1D, SLC8A1	0	-50.4	0	-48.96	0	0	0	0	29.69	0
BRD-K91315211	betahistine	histamine receptor agonist, histamine receptor antagonist	HRH3, HRH1	0	-30.28	82.68	0	-43.3	70.43	0	53.87	-60.02	37.62
BRD-K46018455	bezafibrate	PPAR receptor agonist, 11-beta hydroxysteroid dehydrogenase expression inhibitor, 11-beta hydroxysteroid dehydrogenase inhibitor, lipase clearing factor inhibitor	PPARA, PPARD, PPARG, HSD11B1, LPL	0	0	0	0	-19.1	94.19	0	0	2.37	0
BRD-A38913120	BH3I-1	BCL inhibitor	BCL2	0	0	0	0	-47	0	0	0	-27	-65.43
BRD-K32584078	BML-257	AKT inhibitor, HCV NS5B RdRp inhibitor	AKT1	0	0	0	0	0	-61.79	50.2	-39.21	-98.25	0
BRD-A15435692	BMY-14802	sigma receptor antagonist, glutamate receptor antagonist, serotonin receptor agonist	HTR1A, SIGMAR1	0	-45.32	0	0	0	23.59	65.87	0	0	0
BRD-K31054881	BMY-7378	serotonin receptor antagonist, adrenergic receptor antagonist	HTR1A, ADRA1D, ADRA1A, ADRA1B	0	41.94	0	0	-15.05	56.87	35.82	-61.63	-18.06	0
BRD-K45479396	BP-554	serotonin receptor agonist	HTR1A	0	0	-21.05	-57.69	-75.61	0	-80.42	0	0	33.73
BRD-A51829654	BRL-15572	serotonin receptor antagonist	HTR1D, HTR1A, HTR1B, HTR1E, HTR1F, HTR2A, HTR2B, HTR2C, HTR6	0	0	0	63.13	28.82	-7.43	0	-57.82	-46.64	0
BRD-K07507905	BRL-37344	adrenergic receptor agonist	ADRB3, ADRB1, ADRB2	0	62.82	0	-28.07	53.52	-33.05	0	-46.07	-39.68	0
BRD-K84266862	BRL-50481	phosphodiesterase inhibitor	PDE7A, PDE7B	0	-58.35	0	0	-11.04	-35.8	0	0	0	54.83
BRD-K11696279	BU-239	imidazoline receptor agonist, imidazoline receptor ligand		0	0	0	0	-29.32	0	-66.16	0	-48.63	-36.7
BRD-K25905511	buddleoflavonoloside	acetylcholinesterase inhibitor		0	0	0	0	0	0	0	58.13	56.87	0
BRD-A16665823	butoconazole	cell wall synthesis inhibitor, sterol demethylase inhibitor		0	16.04	0	0	-43	32.04	29.99	-83.2	0	0
BRD-A17428743	BW-723C86	serotonin receptor agonist	HTR2B, HTR2A, HTR2C	0	0	0	75.01	0	-54.06	0	0	16.36	-71.62
BRD-A68891053	BW-B70C	lipoxygenase inhibitor	ALOX5	0	75.03	0	0	-44.17	-77.76	0	0	0	0
BRD-K15025317	BAY-11-7821	NFkB pathway inhibitor	RELA	0	-1.38	17.1	0	-2.17	18.29	0	-11.57	17.68	0
BRD-K04185004	oxybuprocaine	anesthetic	SCN10A	0	15.32	0	0	0	0	0	0	0	48.72
BRD-K39188321	betamethasone	corticosteroid agonist, glucocorticoid receptor agonist	NR3C1	0	81.55	0	-75.53	-70.45	43.17	0	-51.46	0	-81.06
BRD-A02759312	betaxolol	adrenergic receptor antagonist	ADRB1, ADRB2	0	-38.86	0	-26.71	10.54	-19.65	0	37.5	0	0
BRD-K89210380	biotin	vitamin cofactor for many metabolic reactions	ACACA, ACACB, HLCS, MCCC1, MCCC2, PC, PCCA, PCCB, SLC5A6	0	0	0	0	-35.51	0	-25.16	-83.17	-29.03	0
BRD-K32906660	bis-tyrphostin	EGFR inhibitor, dynamin GTPase inhibitor	DNM1, EGFR	0	0	51.33	0	-43.65	94.92	17.65	-90.81	-65.99	0
BRD-K03440695	boldine	acetylcholine receptor inhibitor, dopamine receptor antagonist	CHRNA4, CHRNB2, DRD1, DRD2	0	0	0	0	0	0	65.44	0	81.73	0
BRD-A17065207	brefeldin-a	antibiotic that disrupts Golgi function, brefeldin A inhibited guanine nucleotide exchange protein inhibitors, golgi-specific brefeldin A-resistance guanine nucleotide exchange factor inhibitor, protein synthesis inhibitor	ARF1, ARFGEF1, ARFGEF2, CYTH2, GBF1, SAR1A	0	-25.74	0	0	0	0	-54.01	0	58.58	0
BRD-A69960130	bromocriptine	dopamine receptor agonist, dopamine receptor antagonist, prolactin secretion inhibitor	DRD2, ADRA2A, ADRA2B, ADRA2C, DRD1, DRD3, DRD4, DRD5, HTR1A, HTR1B, HTR1D, HTR2A, HTR2B, HTR2C, ADRA1A, ADRA1B, ADRA1D, HTR6, HTR7, PRL	0	-52.14	0	0	0	-31.92	-23.6	43.95	0	0
BRD-A58157837	butabindide	tripeptidyl peptidase inhibitor	TPP2	0	-32.54	9.39	-85.82	57.33	0	0	-64.58	0	0
BRD-K17497770	butein	angiotensin converting enzyme inhibitor, epidermal growth factor receptor (EGFR) inhibitor, interleukin synthesis inhibitor, NFkB pathway inhibitor, SIRT activator, Src tyrosine kinase inhibitor, steroid 5alpha-reductase inhibitor, tumor necrosis factor production inhibitor	ACE, CXCL8, IL6, SIRT1, SRD5A1, SRD5A2, TNF	0	40.06	0	0	-19.26	0	22.87	95.15	80.88	0
BRD-K27499107	carbacyclin	IP receptor activator, PPARbeta receptor activator	PPARD, PTGDR, PTGER1, PTGER2, PTGER3, PTGER4, PTGFR, PTGIR, TBXA2R	0	-22.36	0	0	-23.47	59.69	0	0	0	-93.8
BRD-A98702003	carbenoxolone	11-beta hydroxysteroid dehydrogenase inhibitor	HSD11B1, GJA1, GJA10, GJA3, GJA4, GJA5, GJA8, GJA9, GJB1, GJB2, GJB3, GJB4, GJB5, GJB6, GJB7, GJC1, GJC2, GJC3, GJD2, GJD3, GJD4, GJE1, PANX1, PANX2, PANX3	0	0	0	-53.95	58.12	0	15.68	0	-47.37	0
BRD-K53570330	carbofuran	cholinesterase inhibitor		0	0	0	87.75	60.66	-30.22	37.02	0	-32.58	0
BRD-A17411484	carprofen	cyclooxygenase inhibitor, prostanoid receptor inhibitor	PTGS2, PTGS1	0	-4.11	-47.73	0	0	32.3	-23.03	0	0	-60.73
BRD-K03600606	catechin	beta secretase inhibitor, fatty acid synthase inhibitor, free radical scavenger, immunostimulant, LDL antioxidants, quorum sensing signaling modulator, reducing agent, sodium channel blocker	BACE1, CA1, CA12, CA14, CA2, CA4, CA6, CA9, FASN, PTGS1, SCN5A	0	-84.87	36.18	-69.04	23.24	0	15.31	0	-85.09	0
BRD-K15616905	CCCP	mitochondrial oxidative phosphorylation uncoupler		0	0	0	0	69.8	-42.52	49.67	96.96	52.52	0
BRD-K06159959	CCMQ	inhibitor of the binding of homoquinolinic acid to non-NMDA sensitive sites		0	0	0	0	-38.48	6.41	23.98	63.2	-34.34	0
BRD-K10870738	CDC	lipoxygenase inhibitor	ALOX12, ALOX5	0	-58.16	0	-61.91	0	0	-75.62	0	-37.98	0
BRD-K64341947	CFM-1571	guanylate cyclase activator		0	-18.84	0	0	-29.52	18.23	0	0	0	-34.2
BRD-A34706053	CGP-12177	adrenergic receptor agonist	ADRB1, ADRB2, ADRB3	0	0	0	0	-12.15	24.08	0	0	-37.86	0
BRD-K95851186	CGP-13501	GABA receptor modulator	GABBR1	0	0	0	0	-83.17	0	0	45.23	25.03	0
BRD-A31575449	CGP-20712	adrenergic receptor antagonist	ADRB1, ADRB3	0	-49.22	71.05	0	-11.38	0	-34.79	0	20.07	0
BRD-A35623999	CGP-37157	L-type calcium channel blocker, mitochondrial Na+/Ca2+ exchanger antagonist, sodium/calcium exchange inhibitor	SLC8A1	0	0	-27.24	0	59.07	0	-34.89	0	-36.33	-45.65
BRD-A89672324	CGP-55845	GABA receptor antagonist	GABBR1, GABBR2, KCTD12, KCTD16, KCTD8	0	-35.44	0	59.9	0	-27.25	-23.45	0	0	-42.67
BRD-K65786282	CGP-7930	GABA receptor modulator, GABA receptor positive allosteric modulator	GABBR1	0	64.27	0	59.08	0	0	0	0	0	0
BRD-K68103045	CGS-20625	benzodiazepine receptor agonist, GABA benzodiazepine site receptor partial agonist	GABRA1, GABRA2, GABRA3, GABRA5	0	-47.46	49.8	0	0	0	0	-85.69	-36.16	-78.71
BRD-A81866333	CGS-21680	adenosine receptor agonist	ADORA2A, ADORA1, ADORA2B, ADORA3	0	-51.63	46.74	0	-27.96	0	0	0	0	0
BRD-A26032986	zaldaride	calmodulin antagonist, calmodulin inhibitor	CALM1	0	-31.28	67.79	0	36.1	0	85.76	0	-36.65	88.36
BRD-K67680372	CI-966	GABA uptake inhibitor, GAT inhibitor	SLC6A1	0	21.16	0	83.09	0	0	13.21	-47.59	0	0
BRD-A93000692	ciglitazone	PPAR receptor agonist, insulin sensitizer	PPARG, INS	0	0	0	46.78	-30.63	18.18	33.77	0	-94.11	-47.85
BRD-K00662280	CL-218872	GABA receptor agonist	GABRA1, GABRA2, GABRA3, GABRA5, GABRB2, GABRG2	0	0	0	-35.92	-63.01	0	0	-63.47	-43.25	0
BRD-K00675675	CL-82198	metalloproteinase inhibitor	MMP13	0	-68.46	-51.84	0	33.62	22.2	-56.91	0	0	0
BRD-K96271548	coumaric-acid	antioxidant		0	-39.54	0	0	-22.84	0	38.92	0	-33.5	0
BRD-A03816571	CP-55940	cannabinoid receptor agonist, CC chemokine receptor antagonist	CNR1, CNR2, CXCR4, GPR55	0	38.02	0	0	94.29	88.87	0	0	92.56	0
BRD-K81876028	CP-93129	serotonin receptor agonist	HTR1A, HTR1B	0	0	-26.26	0	0	0	0	0	0	0
BRD-K33860217	CP-94253	serotonin receptor agonist	HTR1B	0	-50.28	0	0	0	-15.16	0	-76.87	0	53.8
BRD-A18202423	CPCCOEt	glutamate receptor antagonist	GRM1	0	-21.98	0	0	0	0	33.59	0	-35.91	0
BRD-K08547377	irinotecan	topoisomerase inhibitor	TOP1, CYP3A5, TOP1MT	0	-61.77	-9.9	64.58	34.03	32.17	0	0	0	0
BRD-K57179821	crotamiton	scabicidal, antipruritic		0	3.9	-64.84	-56.6	-6.77	49.11	0	0	0	0
BRD-K79353516	indolophenanthridine	CALY activator, dopamine receptor agonist	CALY, DRD1	0	0	66.85	58.53	-6.09	-48.42	0	63.25	66.49	0
BRD-A71459254	cymarin	ATPase inhibitor	ATP1A1	0	30.14	0	0	0	-10.71	0	0	97.79	0
BRD-A63043573	cabergoline	dopamine receptor agonist, prolactin inhibitor, prolactin secretion inhibitor	DRD2, ADRA1A, ADRA2A, ADRA2B, ADRA2C, DRD1, DRD3, DRD4, DRD5, HTR1A, HTR1B, HTR1D, HTR2A, HTR2B, HTR2C, ADRA1B, ADRA1D, ADRB1, ADRB2, HTR7, PRL	0	-28.48	-42.72	51.22	-79.49	6.15	-15.24	71.46	0	0
BRD-K86882815	cabergoline	dopamine receptor agonist, prolactin inhibitor, prolactin secretion inhibitor	DRD2, ADRA1A, ADRA2A, ADRA2B, ADRA2C, DRD1, DRD3, DRD4, DRD5, HTR1A, HTR1B, HTR1D, HTR2A, HTR2B, HTR2C, ADRA1B, ADRA1D, ADRB1, ADRB2, HTR7, PRL	0	-42.3	0	0	-22.6	-25.81	-54.99	0	0	33.08
BRD-K84709232	caffeic-acid	lipoxygenase inhibitor, HIV integrase inhibitor, NFkB pathway inhibitor, nitric oxide production inhibitor, PPAR receptor modulator, tumor necrosis factor production inhibitor	ALOX5, MIF, RELA, TNF	0	-25.67	84.37	0	24.03	-32.51	0	0	56.51	77.26
BRD-K59851896	calycanthine	GABA release inhibitor		0	0	0	0	-39.67	0	0	0	-52.53	-67.9
BRD-A30437061	camptothecin	topoisomerase inhibitor, beta amyloid synthesis inhibitor, hypoxia inducible factor inhibitor	TOP1, HIF1A	0	-80	0	0	-29.94	0	0	0	0	0
BRD-K46556543	canrenoic-acid	aldosterone antagonist		0	-84.27	-13.39	0	0	0	0	0	0	-62.69
BRD-K12765235	carbenoxolone	11-beta hydroxysteroid dehydrogenase inhibitor	HSD11B1, GJA1, GJA10, GJA3, GJA4, GJA5, GJA8, GJA9, GJB1, GJB2, GJB3, GJB4, GJB5, GJB6, GJB7, GJC1, GJC2, GJC3, GJD2, GJD3, GJD4, GJE1, PANX1, PANX2, PANX3	0	0	0	0	0	0	0	0	-48.88	0
BRD-K99174507	cardiogenol-c	pyrimidine compound, induces embryonic stem cell ifferentiation into cardiomyocytes		0	0	0	-38.47	0	-28.24	19.64	0	0	0
BRD-K82484965	carmoxirole	dopamine receptor agonist	DRD2	0	0	0	0	-49.75	62.43	0	0	-61.39	0
BRD-A42167015	carteolol	adrenergic receptor antagonist	ADRB1, ADRB2	0	-79.75	34.52	0	0	0	0	0	0	29.42
BRD-K87932577	CDK1-5-inhibitor	CDK inhibitor	CDK1, CDK5, GSK3B	0	-39.64	0	0	66.45	0	70.41	98.03	85.76	0
BRD-K71860425	CDK2-5-inhibitor	inhibitor of CDK2/cyclin E and CDK5/p25	CDK2, CDK5	0	14.66	86.64	0	-24.71	-16.2	13.14	0	-46.01	47.66
BRD-K71059170	cefixime	cell wall synthesis inhibitor		0	-15.96	0	-26.87	0	-58	0	0	0	-35.17
BRD-K37848908	ceforanide	cell wall synthesis inhibitor, penicillin binding protein inhibitor		0	-44.83	0	0	26.72	-39.53	0	0	0	42.52
BRD-K02275692	cefotiam	cell wall synthesis inhibitor		0	-29.77	0	0	0	91.23	-47.06	-44.82	0	-69.69
BRD-A90311807	cilastatin	dehydropeptidase inhibitor	DPEP1	0	31.46	0	0	-23.86	-30.2	26.17	-63.44	0	0
BRD-A07875874	cilnidipine	calcium channel blocker, L-type calcium channel blocker, N-type calcium channel blocker	CACNA1B, CACNA1C	0	10.16	0	0	0	-67.83	-45.07	0	3.11	0
BRD-K28578425	cilostamide	phosphodiesterase inhibitor	PDE3A, PDE3B	0	-22.16	0	56.87	0	0	0	0	0	7.68
BRD-K18618618	cimetidine	histamine receptor antagonist, histamine receptor inhibitor	HRH2, SLC29A4, SLC47A1, SLC47A2	0	-17.89	0	-49.24	0	39.53	-50.4	0	-22.11	0
BRD-K72816382	cinalukast	leukotriene receptor antagonist	CYSLTR1	0	0	0	0	-42.55	0	0	0	-69.75	0
BRD-K15522385	cinanserin	serotonin receptor antagonist	HTR2A	0	0	0	0	-28.91	-36.16	26.88	-55.65	-24.17	0
BRD-K07220430	cinnarizine	calcium ion channel antagonist, histamine receptor antagonist	HRH1, CACNA1C, CACNA1D, CACNA1F, CACNA1G, CACNA1H, CACNA1I, CACNA1S, CHRM1, CHRM2, CHRM3, CHRM4, CHRM5, DRD1, DRD2, DRD5	0	-21.68	0	60.51	0	0	0	-57.83	0	0
BRD-A49358627	ciprofibrate	PPAR receptor agonist, lipase clearing factor inhibitor	PPARA, LPL	0	-3.34	0	0	0	0	-24.18	0	0	0
BRD-K54142781	cirazoline	alpha receptor agonist	ADRA1A	0	-22.2	47.59	-32.82	-92.68	0	-46.95	57.51	0	0
BRD-K71430621	clobenpropit	histamine receptor antagonist, histamine receptor inverse agonist	HRH3, HRH4, HRH1, HRH2	0	-4.24	-6.91	0	-32.41	0	21.32	-64.74	0	0
BRD-A63894585	clobetasol	glucocorticoid receptor agonist	NR3C1, PLA2G1B	0	0	-46.08	0	0	63.09	-39.13	0	-17.96	0
BRD-K38003476	clocortolone	glucocorticoid receptor agonist	NR3C1, PLA2G1B	0	81.99	0	0	38.34	76.54	-56.47	0	0	-45.93
BRD-K04218075	clomifene	estrogen receptor antagonist, estrogen receptor modulator, selective estrogen receptor modulator (SERM), testosterone receptor agonist	ESR1, AR	0	0	-35.23	29.73	0	0	34.84	0	-74.08	0
BRD-K52989797	clomipramine	serotonin transporter (SERT) inhibitor, dopamine transporter (DAT) inhibitor, norepinephrine transporter (NET) inhibitor	SLC6A4, SLC6A2, CYP2C19, GSTP1, HTR2A, HTR2B, HTR2C, SLC6A3	0	0	54.06	-18.34	0	-7.64	0	0	14.39	-77.24
BRD-K08890269	CO-102862	sodium channel blocker	SCN2A, SCN4A, SCN9A	0	0	0	0	0	-56.27	-84.76	0	-28.24	0
BRD-A76093993	cromakalim	ATP channel activator, potassium channel agonist	KCNJ8, ABCC9, KCNJ5	0	0	0	-54.62	-59.89	0	0	-23.25	-35.53	0
BRD-K89046952	ciclacillin	cell wall synthesis inhibitor		0	0	0	0	0	0	-62.62	0	-41	39.45
BRD-K95992530	Cyclo-[Arg-Gly-Asp-D-Phe-Val]	integrin antagonist	ITGAV, ITGB3	0	-23.02	0	0	0	-72.48	-48.07	55.51	0	-37.84
BRD-A41250306	cyclopenthiazide	diuretic, inhibitor of sodium chloride symporter		0	-53.85	54.6	-44.23	0	61.56	-69.5	0	-14.05	29.25
BRD-A64290322	cyclosporin-a	calcineurin inhibitor, cyclophilin inhibitor, immunosuppressant, insulin expression inhibitor, T cell inhibitor	PPIA, ABCB11, CAMLG, CYP3A5, CYP3A7, FPR1, PPID, PPIF, PPP3CA, PPP3R2, SLC10A1, SLCO1B1, SLCO1B3	0	-29.93	0	0	0	-23.89	-20.25	0	36.3	47.82
BRD-K13533483	cyclosporin-a	calcineurin inhibitor, cyclophilin inhibitor, immunosuppressant, insulin expression inhibitor, T cell inhibitor	PPIA, ABCB11, CAMLG, CYP3A5, CYP3A7, FPR1, PPID, PPIF, PPP3CA, PPP3R2, SLC10A1, SLCO1B1, SLCO1B3	0	-35.2	0	0	-16.83	-24.06	0	0	-89.53	0
BRD-A39290993	cyproterone	androgen receptor antagonist, DNA directed DNA polymerase stimunlant, Estradiol 17 beta dehydrogenase stimulant, estrone sulfotransferase stimulant, progesterone receptor agonist, testosterone receptor antagonist	AR, ADORA1, ESR1	0	0	-34.98	79.13	0	-17.84	0	0	-11.13	0
BRD-K09132007	D-4476	casein kinase inhibitor, TGF beta receptor inhibitor	CSNK1A1, CSNK1D, TGFB1	0	0	0	0	-33.18	0	0	0	-96.03	0
BRD-A68929948	DAPT-GSI-IX	antiamyloidogenic agent, gamma secretase inhibitor		0	-42.92	0	0	-66.7	-18.27	21.85	0	-60.16	0
BRD-K74430258	1,2-dichlorobenzene	hepatotoxicant that induces oxidative stress and inflammatory response		0	0	0	-76.11	28.1	63.12	-44.44	0	-85.76	0
BRD-K32526544	DCEBIO	intermediate conductance potassium channel activator	KCNN2, KCNN3, KCNN4	0	-44.83	-52.65	-59.93	0	0	0	0	0	0
BRD-K61401890	deguelin	NADH-ubiquinone oxidoreductase (Complex I) inhibitor, AKT inhibitor, cyclooxygenase inhibitor, NFkB pathway inhibitor, phorbol ester-induced ornithine decarboxylase (ODC) activity suppressor, PI3K inhibitor	AKT1, PTGS2	0	97.47	-24.14	-38.72	75.95	0	26.84	0	-16.67	0
BRD-A75402480	desoxycorticosterone	mineralocorticoid receptor agonist		0	82.83	0	38.17	-73.36	0	0	0	0	0
BRD-K23623876	decafluorobutane	ultrasound contrast agent	GRM5	0	-49.66	0	-81.32	-75.85	0	25.1	0	0	-72.33
BRD-K06014311	DH-97	melatonin receptor antagonist	MTNR1B	0	0	30.6	0	26.55	0	-48.95	-85.36	-42.47	-32.78
BRD-K76133116	benzydamine	membrane integrity inhibitor, prostanoid receptor inhibitor	PRSS1, PRSS2	0	-84.61	-42.35	0	-21.86	-67.6	0	0	0	0
BRD-K12906962	dichlorobenzamil	sodium/calcium exchange inhibitor		0	-14.93	0	0	0	-78.45	-48.07	0	90.05	0
BRD-K94080537	diethyltoluamide	DEET, activator of fly antenna ionotropic receptor IR40a		0	0	-23.24	59.17	-80.4	25.47	37.5	0	-47.96	37.83
BRD-K32645441	dipropyl-5ct	serotonin receptor agonist	HTR1B, HTR1D, HTR1F, HTR7	0	28.49	0	0	0	37.58	21.75	0	-10.11	0
BRD-K26573499	DMAB-anabaseine	alpha receptor partial agonist	CHRNA7	0	21.59	0	0	26.35	-40.44	-85.92	0	-40.25	61.82
BRD-K89274813	DMP-543	acetylcholine release enhancer		0	0	21.34	0	0	35.41	0	0	-34.72	-33.24
BRD-K31699485	DMEOB	glutamate receptor modulator		0	0	0	0	0	0	-58.81	0	0	-78.16
BRD-K85266041	DNQX	glutamate receptor antagonist	GRIA1, GRIA2, GRIK1, GRIN1, GRIN2A, GRIN2B	0	0	0	-41.35	0	0	-60.34	0	0	48.72
BRD-K17378184	prestwick-559	dopamine receptor agonist	DRD3, ADRA1A, ADRA1D, ADRA2A, DRD1, DRD2, DRD4, HTR1A, HTR2B	0	-85.08	22.73	0	-37.63	-31.09	25.89	0	6.76	0
BRD-K39965020	doconexent	PPAR receptor agonist, unidentified pharmacological activity	FFAR1, PPARA, PTGS1, PTGS2	0	0	0	0	0	24.47	0	0	-53.58	0
BRD-K01624546	docosatrienoic-acid	inhibitor of LTB4 binding to neutrophils		0	0	0	0	0	-51.73	-27.09	0	-27.23	0
BRD-A27143604	DPN	estrogen receptor agonist	ESR2	0	0	0	0	0	35.41	76.42	0	0	-34.09
BRD-K80315159	DPPE	histamine receptor antagonist	ABCB1, HRH1	0	0	54.76	0	0	0	0	0	36.82	0
BRD-K94920105	DR-2313	PARP inhibitor	PARP1, PARP3	0	0	16.96	0	0	67.64	21.92	0	0	0
BRD-K33459542	ditolylguanidine	sigma receptor agonist	GRIN1, GRIN2A, GRIN2B, SIGMAR1	0	-38	0	0	23.13	0	25.05	0	0	-77.43
BRD-K62353524	DY-131	estrogen-related receptor agonist	ESR2, ESRRB, ESRRG	0	54.81	-28.49	35.18	53.54	0	-43.51	0	-52.99	-79.74
BRD-A20243730	danazol	estrogen receptor antagonist, luteinizing hormone releasing hormone antagonist, progesterone receptor agonist, steroid derivative with antigonadotropic and anti-estrogenic activities, tumor necrosis factor modulator	ESR1, GNRHR, AR, CCL2, CYP2C8, GNRHR2, PGR, TNF	0	-55.3	0	0	-35.73	0	-18.57	0	0	0
BRD-K48970916	danazol	estrogen receptor antagonist, luteinizing hormone releasing hormone antagonist, progesterone receptor agonist, steroid derivative with antigonadotropic and anti-estrogenic activities, tumor necrosis factor modulator	ESR1, GNRHR, AR, CCL2, CYP2C8, GNRHR2, PGR, TNF	0	45.2	11.2	0	22.54	0	-79.27	-36.58	0	0
BRD-K96527333	dehydroisoandosterone	GABA receptor modulator		0	0	0	0	0	29.6	18.08	0	18.82	-42
BRD-A88282067	delcorine	ganglioblocking, antiarrhythmic		0	-19.77	0	0	-30.1	60.58	-57.85	0	0	-24.37
BRD-A99177642	deltaline	acetylcholine receptor antagonist	CHRNA7	0	0	-34.7	-70.65	-21.93	96.01	0	0	-84.56	0
BRD-K37792168	denbufylline	phosphodiesterase inhibitor	PDE4A, PDE4B, PDE4D	0	-90.43	0	0	36.01	0	-21.77	0	-49.76	0
BRD-K98521173	desoxycortone	mineralocorticoid receptor agonist	NR3C1, NR3C2	0	0	-9.69	52.16	0	0	-80.3	0	-38.38	0
BRD-K31238592	devazepide	CCK receptor antagonist, gastrin inhibitor	CCKAR, CCKBR, GAST	0	-51.2	0	0	0	86.47	23.81	48.63	91.92	0
BRD-K33211335	dextromethorphan	glutamate receptor antagonist, sigma receptor agonist	SIGMAR1, CHRNA2, CHRNA3, CHRNA4, CHRNA7, CHRNB2, CHRNB4, CYBA, CYBB, CYP3A5, GRIN1, GRIN3A, NCF1, NCF2, NCF4, OPRD1, OPRK1, OPRM1, PGRMC1, RAC1, RAC2, SLC6A2, SLC6A4	0	-12.36	-69.86	-71.65	0	0	54.21	0	-93.51	0
BRD-K71499074	diclofenamide	carbonic anhydrase inhibitor	CA1, CA2, CA4, CA12, CA7	0	-5.65	45.5	0	-42.89	32.08	0	0	-50.68	43.67
BRD-K17674993	diflorasone	corticosteroid agonist, cytochrome P450 inhibitor, glucocorticoid receptor agonist, immunosuppressant	NR3C1, PLA2G1B	0	-59.9	0	-90.82	0	0	-96.07	0	-65.19	0
BRD-K18619710	digoxigenin	ATPase inhibitor	ATP1A1	0	91.62	43.21	0	0	0	0	0	-73.68	-66.49
BRD-K23478508	digoxin	ATPase inhibitor, ROR antagonist	ATP1A1, ABCB1, RORC, SLCO1B3	0	0	0	94.26	95.41	-14.57	-45.63	99.23	92.54	0
BRD-K97440753	dihydroergocristine	adrenergic receptor antagonist, prolactin inhibitor, adrenergic receptor partial agonist, dopamine receptor agonist, dopamine receptor partial agonist, dopamine receptor partial antagonist, serotonin receptor antagonist	HTR2A, ADRA1A, ADRB1, DRD1, DRD2, DRD3, DRD4, DRD5, HTR1A, HTR3A, HTR4, HTR5A, HTR6, HTR7	0	-34.33	0	0	-13.49	0	0	-71.95	0	0
BRD-K54759182	dosulepin	adrenergic transmitter uptake inhibitor, norepinephrine reuptake inhibitor, serotonin reuptake inhibitor, serotonin uptake inhibitor, tricyclic antidepressant	SLC6A2, SLC6A4, CHRM1, CHRM2, CHRM3, CHRM4, CHRM5, CYP2C19, HRH1	0	0	39.98	0	39.35	0	0	0	22.69	-42.51
BRD-K68620903	dydrogesterone	progesterone receptor agonist	PGR	0	-84.91	0	0	-13.95	17.79	0	-31.44	-35.86	59.29
BRD-A96485169	EBPC	aldose reductase inhibitor	AKR1B1	0	52.64	0	33.27	87.44	-73.91	-48.62	-54.88	0	-78.41
BRD-K16233984	eriochrome-black-t	azo dye used in titrations to detect metal ions		0	55.95	0	-38.17	0	0	88.44	0	63.49	0
BRD-A51820102	econazole	cell wall synthesis inhibitor, lanosterol demethylase inhibitor, sterol demethylase inhibitor	CYP51A1, NPY1R, NPY2R, TRPM2, TRPV5	0	0	68.63	90.05	-67.02	0	-24.79	-74.78	18.59	0
BRD-K27450477	EHNA	adenosine deaminase inhibitor	ADA, PDE2A, ADORA2A	0	46.8	-44.25	0	0	-57.08	-43.45	0	0	0
BRD-K63913457	eicosatrienoic-acid	vasodilator		0	-29.36	0	57.38	9.63	-44.66	-16.51	0	0	0
BRD-K88759641	EMD-66684	angiotensin receptor antagonist	AGTR1	0	-24.79	-32.91	0	-38.4	14.33	0	0	-76.61	0
BRD-K57545991	enalapril	angiotensin converting enzyme inhibitor, angiotensin receptor blocker	ACE	0	-15.7	0	0	-30.16	0	0	0	11.53	0
BRD-K42452249	EO-1428	p38 MAPK inhibitor	MAPK11, MAPK14	0	-47.87	0	-48.15	0	-19.6	0	0	0	0
BRD-A53131506	epitestosterone	inactive testosterone analog	AKR1C1, AKR1C2, AR	0	-96.07	28.26	0	-31.72	0	0	0	0	0
BRD-K19360254	ergocornine	dopamine receptor agonist	DRD2	0	0	-64.58	-65.91	0	0	15.83	0	0	0
BRD-A35033682	eriodictyol	cytochrome P450 inhibitor, TRPM3 antagonist, xanthine oxidase inhibitor	CYP1B1, NFE2L2, XDH	0	0	49.52	0	0	23.47	0	0	0	0
BRD-A23226398	estradiol	estrogen receptor agonist	ESR1, ESR2, NR1I2, CYP2B6, CYP2C19, CYP2C8, CYP2E1, CYP3A5, CYP3A7, GPER1, KCNMA1	0	-47.45	0	72.08	-31.22	-54.17	0	-40.78	0	0
BRD-A39747742	estradiol-valerate	estrogen receptor agonist	ESR1	0	-61.42	0	0	0	-18.42	-59.18	0	0	0
BRD-A84205515	estriol	estrogen receptor agonist, estrogen receptor antagonist	ESR1, ESR2	0	0	0	0	-49.1	-25.85	0	0	-13.93	-85.48
BRD-K49061529	BRD-K49061529	GABA benzodiazepine site receptor inverse agonist	GABRA1, GABRG2	0	-72.06	-58.33	-46.85	0	-28.7	64.33	0	0	0
BRD-K46068882	eugenitol	androgen receptor (AR) inhibitor, free radical scavenger, monoamine oxidase inhibitor, quorum sensing signaling modulator	AR, MAOA	0	0	0	0	-33.16	31.15	63.03	0	0	0
BRD-A39969961	eplerenone	cytochrome P450 antagonist, mineralocorticoid receptor antagonist	NR3C2, CYP3A5	0	0	38.73	-73.09	0	-13.39	-12.32	-74.74	0	0
BRD-K04046242	equilin	estrogen receptor agonist	HSD17B1	0	-21.87	-32.1	0	0	-28.1	0	6.32	31.26	-11.76
BRD-A99411506	esculin	antioxidant, unidentified pharmacological activity		0	0	0	-56.13	0	58.4	0	0	-50.79	37.09
BRD-K17016787	estriol	estrogen receptor agonist, estrogen receptor antagonist	ESR1, ESR2	0	-58.96	0	-51.39	0	-33.8	0	0	0	-12.04
BRD-K81839095	estrone	estrogen receptor agonist, estrogenic hormone	ESR1, ESR2	0	0	0	-44.71	0	0	-22.13	5.73	0	33.73
BRD-K31920458	mestranol	estrogen receptor agonist	ESR1	0	-5.85	3.6	-7.52	0	0	-92.83	0	0	0
BRD-K47693913	evoxine	antagonist of strychnine and pentylenetrazole; enhances effects of narcotics		0	0	0	-36.53	0	0	43.7	-62.74	0	0
BRD-K63089472	farnesylthioacetic-acid	inhibitor of methyl esterification of farnesylated proteins		0	-39.65	-40.06	0	26.71	0	0	0	-70.94	-39.1
BRD-K48367671	febuxostat	xanthine oxidase inhibitor	XDH	0	0	0	0	43.81	26.92	0	-40.37	0	0
BRD-K51318897	fenbendazole	cytochrome P450 inhibitor, tubulin inhibitor	CYP2C19, CYP2D6, CYP2J2, CYP3A4, TUBB	0	-20.64	-91.61	0	57.55	-25.63	94.11	98.57	10.34	0
BRD-A83081521	finasteride	5 alpha reductase inhibitor, androgen receptor antagonist, steroid 5alpha-reductase inhibitor	SRD5A2, SRD5A1, AKR1D1, AR	0	0	0	0	0	25.97	11.01	-44.85	-30.52	0
BRD-K83508485	FK-888	tachykinin antagonist	TACR1, TACR2	0	-28.82	0	0	0	26.78	-41.03	-50.28	-36.52	0
BRD-K30296925	flavokavain-b	carcinoma cell growth inhibitor, hypoxia inducible factor inhibitor	HIF1A	0	-44.01	-38.99	0	-95.99	0	0	0	95.07	0
BRD-K44067360	flufenamic-acid	calcium activated chloride channel inhibitor	AKR1C3, AR, PTGS1, PTGS2, ANO1, GJA1, GJA10, GJA3, GJA4, GJA5, GJA8, GJA9, GJB1, GJB2, GJB3, GJB4, GJB5, GJB6, GJB7, GJC1, GJC2, GJC3, GJD2, GJD3, GJD4, GJE1, PANX1, PANX2, PANX3, PKD2L1, TRPC5, TRPM2, TRPM5	0	-28.48	0	-58.97	32.41	0	0	85.05	0	-97.6
BRD-A01346607	flumetasone	glucocorticoid receptor agonist	NR3C1, PLA2G1B	0	27.03	-45.7	0	0	-28.36	-87.14	0	17.62	0
BRD-K15715913	fluperlapine	dopamine receptor antagonist, serotonin receptor antagonist	DRD2, HTR2A, HTR6, HTR7	0	47.16	0	0	-47.87	0	-13.48	0	-24.86	0
BRD-K31611373	fluprostenol	prostaglandin F receptor agonist	PTGER3, PTGFR, TBXA2R	0	0	0	0	-57.95	73.87	-74.9	0	0	52.35
BRD-A96456596	FPL-55712	leukotriene receptor antagonist, leukotriene synthesis inhibitor		0	-32.89	0	0	-24.61	0	52.69	0	-58.26	-56.29
BRD-K30990140	FR-122047	cyclooxygenase inhibitor		0	-33.78	0	0	34.08	-50.57	0	-73.64	61.79	-53.78
BRD-A80641450	FR-139317	endothelin receptor antagonist	EDNRA	0	-48.4	19.63	0	-29.98	-60.5	0	-41.51	0	0
BRD-K66944906	fraxidin	carbonic anhydrase inhibitor	CA1	0	-26.65	0	0	73.88	-47.6	45.82	0	-24.25	70.3
BRD-K96402602	farnesylthiotriazole	prenylated protein methyltransferase (PPMTase) inhibitor		0	0	0	0	-55.35	0	0	0	-20.78	-30.76
BRD-K08998509	fananserin	dopamine receptor antagonist, serotonin receptor antagonist	HTR2A, DRD4	0	-35.21	-23.36	0	-20.25	0	0	0	0	-82.09
BRD-K99107520	felbamate	carbonic anhydrase inhibitor, GABA receptor modulator, glutamate receptor blocker	GRIN2A, GRIN2B, GRIN3A	0	-9.82	8.98	0	-8.32	-9.51	0	-38.2	0	0
BRD-K41160163	fenobam	glutamate receptor antagonist	GRM5	0	-91.24	0	0	0	-66.51	-85.64	0	0	-36.7
BRD-K28168037	fenretinide	apoptosis stimulant, retinoid receptor agonist, RAR agonist	CYP2C8, CYP3A5, RARA, RARG	0	72.79	0	0	45.93	0	0	59.12	98.71	0
BRD-K34170797	fexaramine	FXR agonist	NR1H4	0	5.56	0	0	-83.85	0	0	-47.44	0	-42.26
BRD-K28667196	fillalbin	increases arterial blood pressure		0	29.88	0	48.05	-41.29	0	0	-40.66	-37.39	0
BRD-K01095011	finasteride	5 alpha reductase inhibitor, androgen receptor antagonist, steroid 5alpha-reductase inhibitor	SRD5A2, SRD5A1, AKR1D1, AR	0	4.16	0	0	-31.32	-8.37	0	-32.62	-94.35	52.63
BRD-A13650332	flucloxacillin	antibiotic of the penicillin class		0	-32.76	0	0	0	-18.85	-60.57	0	0	0
BRD-K98769987	flumazenil	benzodiazepine receptor antagonist, GABA benzodiazepine site receptor antagonist	GABRA1, GABRA2, GABRA3, GABRA5, GABRA4, GABRA6, GABRB1, GABRB2, GABRB3, GABRD, GABRE, GABRG1, GABRG2, GABRG3, GABRP, GABRQ	0	0	-9.47	0	0	0	0	-57.12	-58.72	0
BRD-K61496577	flumetasone	glucocorticoid receptor agonist	NR3C1, PLA2G1B	0	-17.31	0	0	0	75.58	0	0	0	-63.06
BRD-K12184470	flunarizine	calcium channel blocker, T-type calcium channel blocker	CACNA1G, CACNA1H, CACNA1I, CALM1, CYP2J2, HRH1	0	-20.73	46	0	15.35	0	-61.06	0	0	-48.89
BRD-K53987533	fluphenazine	dopamine receptor antagonist, acetylcholine receptor ligand, dopamine receptor, histamine receptor antagonist, serotonin receptor antagonist	DRD2, DRD1, CALM1, CHRNA7, DRD5, HRH1, HTR2A, HTR6, HTR7	0	0	0	0	0	-98.3	-16.89	-66.38	-55.97	0
BRD-K00824317	fludroxycortide	corticosteroid, glucocorticoid receptor agonist	NR3C1, SERPINA6	0	-37.59	0	0	57.5	78.2	-84.38	0	-56.18	0
BRD-K67445247	flurofamide	bacterial urease inhibitor		0	35.22	21.91	0	0	0	0	0	0	0
BRD-A59943784	fluticasone	glucocorticoid receptor agonist	NR3C1, CYP3A5, CYP3A7, NR3C2, PGR, PLA2G4A	0	0	0	0	0	0	0	0	0	0
BRD-K62310379	fluticasone	glucocorticoid receptor agonist	NR3C1, CYP3A5, CYP3A7, NR3C2, PGR, PLA2G4A	0	-27.78	0	0	57.21	37.75	-50.35	0	0	0
BRD-K72676686	fluvoxamine	selective serotonin reuptake inhibitor (SSRI), serotonin reuptake inhibitor, serotonin uptake inhibitor	SLC6A4, CYP2C19	0	0	0	0	0	0	-89.84	0	0.95	-66.69
BRD-A49734948	foliosidine	anticonvulsant		0	-14.83	0	0	0	0	32.66	0	0	68.8
BRD-M00539986	formoterol	adrenergic receptor agonist	ADRB2, CYP2C19	0	-61.15	0	0	54.32	0	-50.58	0	0	0
BRD-K03015355	forskolin	adenylyl cyclase activator, Adenylate cyclase stimulant, growth hormone receptor agonist, phosphokinase stimulant	ADCY2, ADCY5, GNAS	0	-26.16	62.89	-67.44	0	-53.94	0	0	37.53	-59.41
BRD-K87049188	fusaric-acid	chelating agent, dopamine beta hydroxylase inhibitor	DBH	0	24.29	0	0	-10.79	-51.57	49.63	0	15.1	0
BRD-K77998258	ganglioside	src activator		0	-50.64	0	0	0	-70.73	17.33	-59.44	0	0
BRD-K92015269	GBR-12783	dopamine uptake inhibitor		0	0	33.49	0	0	61.99	0	0	7.01	24.59
BRD-K34034388	GBR-12783	dopamine uptake inhibitor		0	0	-27.62	48.29	0	0	57.7	95.28	28.98	0
BRD-K32501161	vanoxerine	dopamine reuptake inhibitor, dopamine transporter inhibitor, monoamine oxidase inhibitor	SLC6A3, MAOA, MAOB	0	62.46	0	14.93	0	13.58	0	0	12.29	0
BRD-K50135270	GBR-12935	dopamine uptake inhibitor	AGTR1, SLC6A3	0	-30.24	0	0	-55.19	0	0	0	-39.26	70.83
BRD-K11634954	GBR-13069	dopamine uptake inhibitor	SLC6A3	0	54.7	0	0	13.62	31.65	0	0	17.37	-73.8
BRD-K65285700	BRD-K65285700	cannabinoid receptor agonist	CNR2	0	0	0	0	-36.92	-36.68	11.83	68.76	-97.67	88.02
BRD-K34608650	BRD-K34608650	cannabinoid receptor agonist	CNR2	0	0	-32.38	49.29	44.49	-43.53	-20.55	0	-52.13	0
BRD-K11911061	GR-127935	serotonin receptor antagonist	HTR1B, HTR1D, HTR1A, HTR2A, HTR2C, HTR1E, HTR1F, HTR2B, HTR6	0	35.01	0	0	0	16.45	56.6	0	91.84	0
BRD-K12120659	GR-144053	integrin antagonist	ITGB3, ITGA2B	0	27.23	0	0	-20.93	-55.12	0	0	-29.71	-41.69
BRD-K52394958	GR-159897	tachykinin antagonist	TACR2, TAC1	0	0	0	0	56.79	0	0	0	0	0
BRD-K02283807	GR-32191	thromboxane receptor antagonist, prostanoid receptor antagonist	TBXA2R	0	-57.18	0	0	0	-29.48	-54.94	78.01	30.11	0
BRD-K46441700	GR-55562	serotonin receptor antagonist	HTR1B, HTR1D	0	71.61	0	0	91.82	42.87	45.78	0	0	0
BRD-K40578143	GR-79236	adenosine receptor agonist	ADORA1, ADORA2A	0	-47.35	0	0	0	0	23.03	23.84	0	-74.47
BRD-A93659613	GR-89696	opioid receptor agonist	OPRK1	0	-32.3	7.27	0	18.6	-22.49	27.59	0	-94.36	-31.54
BRD-K75478907	GS-39783	GABA receptor modulator, GABA receptor positive allosteric modulator	GABBR1	0	0	0	0	0	0	87.76	46.98	0	44.67
BRD-K67860401	AR-A014418	glycogen synthase kinase inhibitor	GSK3B	0	-52.84	0	0	30.02	-55.05	-57.76	0	-49.29	0
BRD-K16664969	GTP-14564	FLT3 inhibitor, tyrosine kinase receptor inhibitor	FLT3, CSF1R, KIT, PDGFRB	0	24.18	0	-70.74	-27.43	0	-92.77	0	0	0
BRD-K82983861	GW-0742	PPAR receptor agonist, insulin sensitizer	INS, PPARD	0	87.38	-35.32	0	26.13	-11.01	0	44.57	16.51	0
BRD-A38898897	GW-311616	leukocyte elastase inhibitor	ELANE	0	0	0	0	0	0	0	0	0	0
BRD-K04146668	GW-441756	growth factor receptor inhibitor, leucine rich repeat kinase inhibitor	LRRK2, NTRK1	0	0	0	0	0	-84.95	39.21	0	0	0
BRD-K79930101	GW-583340	EGFR inhibitor, epidermal growth factor receptor (EGFR) inhibitor, ErbB2 tyrosine kinase inhibitor, receptor tyrosine protein kinase inhibitor	EGFR, ERBB2	0	0	0	-79.99	0	0	-99.43	0	0	-74.17
BRD-A72596465	GW-6471	PPAR receptor antagonist	PPARA	0	35.02	-67.55	-72.09	-59.41	0	-51.55	0	0	77.51
BRD-K71534238	GW-9508	Free Fatty Acid Receptor 1 (FFAR1; GPR40) Agonists, G protein coupled receptor agonist, G-protein coupled receptor agonist	FFAR4, FFAR1	0	0	0	0	4.97	2.98	0	11.66	0	0
BRD-K93258693	GW-9662	PPAR receptor antagonist	PPARG, NCOA2, RXRA	0	0	0	0	-44.09	0	-23.71	-55.63	0	0
BRD-K24240364	GYKI-52466	glutamate receptor antagonist, kainate receptor antagonist	GRIA1, GRIA2, GRIA3, GRIA4	0	-84.96	0	-66.68	0	0	0	0	0	-36.68
BRD-K59256312	gabexate	serine protease inhibitor, AP inhibitor, NFkB pathway inhibitor, peptidase inhibitor, protease inhibitor	PRSS1, TPSAB1	0	-16.48	1.88	0	-11.97	0	0	0	-38.27	-70.55
BRD-K49890030	gavestinel	glutamate receptor antagonist, glycine receptor antagonist	GLRB	0	-47.61	0	0	28.38	0	0	0	0	50.53
BRD-A36151937	genistein	tyrosine kinase inhibitor, angiogenesis inhibitor, CFTR channel activator, EGFR inhibitor, estrogen receptor agonist, histidine kinase inhibitor, immunosuppressant, isoflavone agonist, protein tyrosine kinase inhibitor, reducing agent, topoisomerase inhibitor	CFTR, ESR2, EGFR, ESR1, ESRRA, ESRRB, ESRRG, NCOA1, NCOA2, PPARG, PTK2B, TOP2A, TRPC5	0	-50.66	0	0	0	-26.05	-14.27	0	56.73	0
BRD-K92758126	gibberellic-acid	NFkB pathway modulator	AADACL2	0	-17.14	0	-77.52	34.43	15	0	0	49.07	60.84
BRD-K42693031	glimepiride	insulin secretagogue, ATP channel blocker, ATP-sensitive potassium channel antagonist, insulinotropin agonist, sulfonylurea	ABCC8, KCNJ11, KCNJ1	0	-63.5	0	0	0	-27.3	-22.74	0	10.27	-87.43
BRD-A86109770	guggulsterone	estrogen receptor agonist, FXR antagonist, progesterone receptor agonist, cholesterol inhibitor, IKK inhibitor, PXR agonist	NR1H4, PGR, AR, ESR1, IKBKB, NR1I2, NR3C1, NR3C2	0	-72.14	42.22	-49.19	0	0	-32.74	0	70.8	0
BRD-K18742343	H-8	PKA inhibitor	PKIA, PRKACA	0	8.4	0	0	0	-11.7	-28.14	0	-51.18	0
BRD-K70577657	H-9	cAMP dependent protein kinase inhibitor, PKA inhibitor	PRKACA	0	0	-20.64	0	-52.41	-79.04	0	0	-20.48	50.97
BRD-K05434375	HA-1004	calcium channel blocker		0	0	0	0	0	-78.39	26.56	-79.14	-45.29	0
BRD-A24429032	HEAT	adrenergic receptor antagonist	ADRA1A	0	-19.35	0	0	-38.08	81.65	-36.61	0	0	0
BRD-K81209159	herniarin	acetylcholinesterase inhibitor	ACHE, CA1, CA12, CA14, CA4, CA6, CA9	0	-53.58	0	0	-61.56	0	0	0	16.67	0
BRD-A34751532	homosalate	HSP activator		0	0	-67.05	0	-15.56	92.87	11.18	-96.4	4.06	0
BRD-K02715688	hydrastine	GABA receptor antagonist		0	25.74	0	-51.44	-55.45	0	0	-55.19	0	0
BRD-A75172220	hydrocortisone	corticosteroid agonist, glucocorticoid receptor agonist, immunosuppressant, interleukin receptor antagonist	ANXA1, NOS2, NR3C1, NR3C2	0	-32.27	0	0	-52.43	0	-50.22	0	0	-95.61
BRD-A25143711	hydrocortisone	corticosteroid agonist, glucocorticoid receptor agonist, immunosuppressant, interleukin receptor antagonist	ANXA1, NOS2, NR3C1, NR3C2	0	0	0	0	-85.15	99.41	0	76.46	0	-57.58
BRD-K81709173	halcinonide	glucocorticoid receptor agonist	NR3C1	0	0	26.15	0	-56.26	0	-75.96	-85.19	0	0
BRD-K07996107	harpagoside	acetylcholinesterase inhibitor	ACHE	0	-30.51	0	0	0	0	0	0	0	0
BRD-K38903228	hesperidin	free radical scavenger	CACNA1B	0	25.56	62.25	0	-21.97	55.94	0	-71.16	-90.18	-92.66
BRD-A97730597	hexylcaine	sodium channel blocker	SCN5A, SCN10A	0	0	0	-68.56	41.3	0	0	0	-58.99	0
BRD-K71003802	hippeastrine	plant alkaloid with cytotoxic effects on some human tumor cell lines		0	0	0	0	33.57	19.67	-17.09	0	-44.31	0
BRD-K07325606	hispidin	beta secretase inhibitor, cyclooxygenase inhibitor, HIV integrase inhibitor, PKC inhibitor, prolyl endopeptidase inhibitor, xanthine oxidase inhibitor	PREP, PRKCB, PTGS2, XDH	0	-76.4	0	60.73	0	37.53	0	0	17.09	0
BRD-K08554278	bisbenzimide	BCL inhibitor, DNA binding, topoisomerase inhibitor	BCL2L1, TOP1	0	-48.95	0	0	-15.01	-94.98	0	0	0	0
BRD-A77722753	hydralazine	smooth muscle relaxant	AOC3, P4HA1	0	0	-20.66	0	25.69	-58.21	0	-72.42	-51.79	0
BRD-K92726801	hydrastinine	alkaloid with hemostatic properties		0	0	-17.33	0	-37.67	55	23.5	0	0	0
BRD-K40530731	hyoscyamine	acetylcholine receptor inhibitor	CHRM1, CHRM2, CHRM3, CHRM4	0	0	0	69.3	-53.45	0	0	0	0	-60.94
BRD-K85383046	IAA-94	chloride channel blocker		0	24.2	0	23.86	-14.42	31.62	0	0	-59.67	0
BRD-A20527803	IB-MECA	adenosine receptor agonist, granulocyte colony stimulating factor agonist	ADORA3, ADORA1, ADORA2A, ADORA2B	0	0	0	-30.38	0	0	47.24	0	29.19	0
BRD-A89208012	BRD-A89208012	prostanoid receptor antagonist, thromboxane receptor antagonist	TBXA2R	0	0	0	0	-31.07	0	23.84	0	-16.11	-45.53
BRD-K66782112	BRD-K66782112	histamine receptor antagonist	HRH2	0	0	0	65.59	-45.14	11.93	-36.11	-55.73	-24.73	0
BRD-A51929314	BRD-A51929314	prostanoid receptor antagonist, thromboxane receptor antagonist		0	-88.76	-58.64	74.25	-47.31	-33.75	0	0	0	0
BRD-K73290745	ICI-199441	opioid receptor agonist	OPRK1, CYP2D6, OPRD1, OPRM1, UTS2R	0	79.66	0	0	0	0	0	0	27.23	-44.54
BRD-A03359064	ICI-89406	adrenergic receptor antagonist	ADRB1, ADRB2	0	0	0	0	-83.41	-49.64	-40.13	0	0	0
BRD-K14618467	IKK-16	IKK inhibitor	IKBKB	0	46.95	0	-59.03	80.59	0	35.97	-84	99.22	0
BRD-K07117950	imperatorin	acetylcholinesterase inhibitor, nitric oxide production inhibitor, Sodium Channel Blockers	ACHE, HTR7	0	-71.58	0	0	-73.33	-35.94	-54.2	0	0	0
BRD-A07029265	ipratropium	acetylcholine receptor antagonist	CHRM1, CHRM2, CHRM3, CHRM4, CHRM5	0	-31.18	0	0	0	-69.3	-54.1	0	20.31	0
BRD-K92678294	irilin-a	isoflavone		0	0	0	47.6	-26.11	50.89	26.58	-48.2	0	0
BRD-K37080523	isoreserpine	vesicular monoamine transporter inhibitor	SLC18A2, SLC18A1, SIAH1	0	-32.86	0	-59.85	-35.38	0	0	0	0	70.15
BRD-K16444452	ibudilast	phosphodiesterase inhibitor, leukotriene receptor antagonist, toll-like receptor antagonist, macrophage migration inhibiting factor inhibitor, macrophage migration inhibiting factor modulator, mediator release inhibitor, nitric oxide synthase inhibitor	PDE4A, PDE4B, PDE4C, MIF, PDE10A, PDE3A, PDE4D, TLR4, CYSLTR1, IL1B, IL6, PDE11A, PDE5A	0	-28.93	0	0	-24.22	42.5	49.29	0	-3.15	0
BRD-K25906698	immepip	histamine receptor agonist	HRH3, HRH4	0	48	0	0	-68.34	46.98	0	-80.49	-35.43	-63.49
BRD-K51918615	iodophenpropit	histamine receptor antagonist, histamine receptor inhibitor, ionotropic glutamate receptor antagonist	HRH3, HRH4, GRIN2B	0	25.85	0	84.92	47.42	0	-57.05	-41.34	49.48	0
BRD-K79124250	ioxaglic-acid	iodine contrast agent		0	-29.69	0	29.68	-52.37	-65.92	-32.14	0	0	0
BRD-K74195153	irsogladine	diuretic, phosphodiesterase inhibitor	PDE4A	0	0	5.76	0	0	22.49	13.62	0	0	-63.43
BRD-K93332168	isocarboxazid	monoamine oxidase inhibitor	MAOA, MAOB	0	-2.69	0	0	0	-24.35	-18.83	0	24.75	-40.38
BRD-K29173907	isoflupredone	glucocorticoid receptor agonist	NR3C1	0	0	-66.84	0	-27.24	32.3	-36.57	0	-29.37	0
BRD-A41722204	sulmazole	calcium sensitizer, phosphodiesterase inhibitor		0	0	-50.93	0	0	-65.19	-49.89	0	0	0
BRD-A74269027	isoxsuprine	adrenergic receptor agonist	ADRB2	0	-26.61	24.25	0	-32.65	66.9	17.07	0	0	27.26
BRD-K64402243	ivachtin	caspase inhibitor	CASP3	0	-12.42	0	0	-53.63	51.45	-53.02	0	0	-57.31
BRD-K26429091	J-104129	acetylcholine receptor antagonist	CHRM3	0	0	39.35	0	-37.79	7.09	-11.22	0	0	94.7
BRD-K72541103	JAK3-inhibitor-I	JAK inhibitor	JAK3	0	0	15.49	0	0	-63.98	-91.1	0	-35.52	48.6
BRD-K95676198	JAK3-inhibitor-V	JAK inhibitor	JAK3	0	-27.84	0	0	0	47.56	30.29	0	0	0
BRD-K04546108	JAK3-inhibitor-VI	JAK inhibitor	JAK3	0	-44.88	0	0	27.79	-25.6	69.3	0	51.81	0
BRD-K22010301	JLK-6	gamma secretase inhibitor, antiamyloidogenic agent	PSEN1	0	0	0	0	0	-33.47	30.71	57.07	68.33	0
BRD-K15086322	JNJ-10191584	histamine receptor antagonist, histamine receptor silent antagonist	HRH4	0	-31.75	0	0	-59.14	0	-47.36	0	0	0
BRD-K17796732	JWH-015	cannabinoid receptor agonist	CNR2, GPR55	0	-30.65	92.41	76.59	-47.94	37.58	0	0	-32.27	0
BRD-K05464208	JX-401	p38 MAPK inhibitor	MAPK14	0	34.69	22.04	0	-16.31	-25.37	0	0	-29.01	0
BRD-A75455249	kavain	calcium channel modulator, mTOR inhibitor, Sodium Channel Blockers	MTOR	0	-19.48	29.98	0	-33.71	0	0	0	0	0
BRD-A81177136	KN-62	calcium/calmodulin dependent protein kinase inhibitor, purinergic receptor antagonist, calmodulin antagonist	AKT1, CAMK2A, CHEK1, LCK, MAPK1, MAPK11, MAPK12, MAPK14, MAPK8, P2RX7, PRKCA, ROCK1, RPS6KB1, SGK1	0	13.63	13.79	35.18	94.48	0	0	0	-19.86	0
BRD-K93480852	KN-93	calcium/calmodulin dependent protein kinase inhibitor	CAMK2A	0	0	78.77	47.82	0	-60.63	-21.37	0	93.42	0
BRD-A38747044	KU-14R	pancreatic Î²-cell I3 binding site antagonist		0	-19.74	0	0	0	0	0	0	-10.6	0
BRD-A31227688	kynuramine	aryl hydrocarbon receptor activator		0	-9.04	-38.34	0	16.66	0	0	-34.96	0	43.12
BRD-K37312348	kenpaullone	CDK inhibitor, glycogen synthase kinase inhibitor, src inhibitor	GSK3B, CDK1, CDK5, CCNB1, CDK2, LCK	0	46.91	0	0	-8.62	0	93.07	0	96.7	0
BRD-K49671696	ketanserin	serotonin receptor antagonist, collagen stimulant	HTR2A, HTR2C, ADRA1A, ADRA1B, ADRA1D, DRD1, DRD5, HTR1A, HTR1B, HTR1D, HTR2B, HTR5A, HTR7, SLC18A1, SLC18A2	0	96.13	0	0	0	16.72	14.15	0	0	0
BRD-A43930669	L-368899	oxytocin receptor antagonist	OXTR, AVPR1A, AVPR2, OXT	0	0	11.76	68.57	43.74	-33.39	-24.25	0	64.95	0
BRD-K89402695	L-655240	platelet aggregation inhibitor, prostanoid receptor antagonist, thromboxane receptor antagonist	PTGES	0	-14.39	0	-54.05	-33.93	0	0	0	16.35	0
BRD-K14765469	vesamicol	acetylcholine transport inhibitor	SLC18A3	0	-21.65	-10.23	0	25.6	-65.02	0	0	0	-53.34
BRD-A42553870	L-152804	neuropeptide receptor antagonist	NPY5R	0	40.28	0	0	-22.45	73.72	30.48	0	-62.36	-55.43
BRD-K40656405	L-165041	PPAR receptor agonist	PPARD	0	0	-80.97	0	0	0	0	0	-72.56	0
BRD-A28422058	L-689560	glutamate receptor antagonist	GRIN1, GRIN2A, GRIN2B, GRIN2C, GRIN2D	0	0	0	0	0	14.8	0	0	-35.95	0
BRD-K74284736	L-689560	glutamate receptor antagonist	GRIN1, GRIN2A, GRIN2B, GRIN2C, GRIN2D	0	0	32.44	-93.06	30.23	75.48	0	0	-57.36	0
BRD-K70241288	L-692585	growth hormone releasing peptide ligand agonist, growth hormone secretagogue	GH1, GHSR	0	-27.33	-61.53	0	-18.69	0	0	0	0	0
BRD-K83322645	L-693403	sigma receptor antagonist, sigma receptor ligand	DRD2, SIGMAR1	0	66.39	0	0	36.88	-22.68	0	0	-33.93	0
BRD-K10176267	L-701252	glutamate receptor antagonist	GRIN1	0	-28.42	0	48.96	45.81	-48.8	0	0	-50.75	53.09
BRD-A96882008	L-732138	tachykinin antagonist	TACR1, TACR2	0	-77.67	0	-62.56	34.01	0	26.88	0	-16.36	-39.3
BRD-K15791587	L-733060	tachykinin antagonist	TACR1	0	68.51	54.09	0	-17.83	-74.84	0	0	70.03	-81.93
BRD-K05181463	L-741626	dopamine receptor, dopamine receptor antagonist	DRD2, DRD3, DRD4, HTR2A, HTR2B	0	-22.55	0	0	50.99	0	0	31.34	-57.04	0
BRD-K05528470	L-745870	dopamine receptor antagonist	DRD4, DRD1, DRD2, DRD3, HTR1A, HTR2A, HTR6, HTR7	0	-37	0	61.75	0	-56.87	21.72	0	0	0
BRD-K28806945	L-750667	dopamine receptor antagonist	DRD4	0	0	-18.25	0	0	53.39	0	-49.01	38.12	-40.4
BRD-A35511923	L-803087	somatostatin receptor agonist	SSTR4	0	0	0	0	-30.33	-32.83	-21.75	0	0	0
BRD-K81029756	diltiazem	L-type calcium channel blocker, calcium channel antagonist, calcium channel blocker	CACNA1C, CACNA1S, CACNA2D1, CACNG1, CYP3A5, CYP3A7, HTR3A, KCNA5	0	-68.33	-27.26	0	0	-24.62	0	0	-81.99	0
BRD-K23583188	lavendustin-a	EGFR inhibitor, tyrosine kinase inhibitor	EGFR, LCK	0	-29.86	81.48	93.25	-39.78	10.71	54.94	0	-19.77	-62.63
BRD-K66707493	lawsone	coloring agent		0	-56.75	-12.53	0	0	-51.01	0	0	81.46	0
BRD-K01648091	LE-300	dopamine receptor antagonist, dopamine receptor ligand, serotonin receptor ligand	DRD5, DRD1, HTR2A	0	0	-53.81	0	41.19	0	13.4	0	27.21	-81.55
BRD-A44551378	LFM-A12	EGFR inhibitor, epidermal growth factor receptor (EGFR) inhibitor	EGFR	0	0	0	NaN	NaN	-91.45	25.33	NaN	NaN	NaN
BRD-A30655177	LFM-A13	Bruton's tyrosine kinase (BTK) inhibitor	BTK	0	-11.15	18.93	29.64	-5.5	-1.83	0	0	-8	0
BRD-K52662033	lidocaine	histamine receptor agonist, voltage-gated sodium channel modulator	SCN5A, EGFR, SCN10A, SCN9A	0	0	0	0	10.09	7.77	0	0	-45.25	-44.69
BRD-K33396764	alpha-linolenic-acid	omega-3 fatty acid	ELOVL4, FADS1, FADS2, FFAR1, FFAR4, PTGS2, SLC8A1, TRPV1	0	41.45	0	85.93	-36.62	37.36	69.26	0	0	0
BRD-K96670504	lonidamine	glucokinase inhibitor, protein synthesis inhibitor	GCK	0	42.45	18.49	0	31.82	46.92	0	0	0	-57.17
BRD-K09416995	lovastatin	HMGCR inhibitor	HMGCR, CYP3A5, HDAC2, ITGAL, NR1I2	0	-10.24	7.11	0	8.03	-32.18	0	-47.7	23.3	-84.1
BRD-K33864865	LY-225910	CCK receptor antagonist	CCKBR	0	85.16	0	0	-53.99	0	26.66	-68.17	0	0
BRD-K22385716	LY-303511	casein kinase inhibitor, mTOR inhibitor, PI3K inhibitor	CSNK2A1, CSNK2A2, CSNK2B, MTOR	0	22.43	0	0	78.23	-27.15	0	0	69.39	-57.74
BRD-K69763916	LY-341495	glutamate receptor antagonist	GRM2, GRM3	0	0	0	0	0	0	0	0	46.43	61.24
BRD-K06234293	LY-364947	TGF beta receptor inhibitor, p38 MAPK inhibitor	TGFBR1	0	-78.52	0	-94.01	0	0	0	0	-81.88	0
BRD-K13261168	LY-16350	dopamine receptor agonist, dopamine receptor antagonist	DRD2, DRD3	0	-27.85	0	61.95	-15.42	0	8.3	0	0	52.82
BRD-K14282469	LY-165163	serotonin receptor antagonist	HTR1A, HTR1D	0	-9.35	0	0	-17.25	0	-89.13	0	0	0
BRD-A12016240	LY-278584	serotonin receptor antagonist	HTR3A	0	13.18	0	0	68.65	0	63.45	0	-40.5	0
BRD-K92492521	LY-255283	leukotriene receptor antagonist	LTB4R, LTB4R2	0	51.09	0	0	0	0	33.7	0	0	-36.08
BRD-K62996583	lidoflazine	calcium channel antagonist	SCN1A, SCN3A, SLC29A1	0	-3.85	0	0	0	-48.75	-23.43	8.35	11.3	0
BRD-K03384561	roquinimex	T cell inhibitor, T cell stimulant, tumor necrosis factor receptor antagonist		0	12.37	-29.46	0	0	23.39	61.13	0	-18.76	0
BRD-K28137194	loreclezole	GABA receptor agonist	GABRB2, GABRB3	0	0	0	0	0	0	53.54	-45.83	-35.88	0
BRD-K99411983	lumicolchicine	colchicine isomer, non-binder of microtubules		0	0	0	0	43.43	0	0	0	-13.68	0
BRD-K67013324	luzindole	melatonin receptor antagonist	MTNR1B, MTNR1A	0	38.81	46.61	0	0	0	0	0	0	0
BRD-K27871032	lysergol	ergoline alkaloid	HTR1B, HTR1D, HTR1E	0	-11.02	0	0	-57.62	0	-38.72	0	-65.18	0
BRD-K92138166	mammea-a	cytotoxic, antibacterial		0	82.61	0	0	0	-31.15	0	-20.03	47.48	0
BRD-K76274772	MAPP-D-erythro	ceramidase inhibitor		0	0	12.54	78.84	0	-25.47	0	0	0	-79.87
BRD-K25433859	maprotiline	norepinephrine reputake inhibitor, tricyclic antidepressant (TCA)	SLC6A2, ADRA1A, ADRA1B, ADRA1D, ADRA2A, ADRA2B, ADRA2C, CHRM1, CHRM2, CHRM3, CHRM4, CHRM5, DRD2, HRH1, HTR2A, HTR2C, HTR7	0	-5.05	70.19	0	-13.93	-33.27	15.85	-23.19	0	0
BRD-A17453586	MDL-72832	serotonin receptor agonist	HTR1A	0	0	0	0	0	51.46	-41.87	68.08	26.73	-59.94
BRD-K43245338	MDL-28170	calpain inhibitor, cathepsin inhibitor	CAPN1, CTSB, CTSL	0	0	-13.86	0	-50.48	0	0	0	8.13	0
BRD-K84987553	MDM2-inhibitor	MDM inhibitor	MDM2	0	-74.61	0	0	-49.04	0	-40.52	58.24	38.61	0
BRD-K96144918	mead-acid	KPL-1 tumor suppressor		0	0	0	56.53	-25.73	48.16	0	0	-84.36	0
BRD-K09764130	mead-ethanolamide	cannabinoid receptor agonist		0	65.85	69.85	0	0	-67.18	0	0	-30.6	-58.59
BRD-A20126139	medrysone	corticosteroid hormone receptor agonist, glucocorticoid receptor agonist	NR3C1	0	21.78	0	0	49.53	-13.94	-57.77	0	56.51	0
BRD-A14798026	mestranol	estrogen receptor agonist	ESR1	0	0	0	-66.13	0	0	-76.6	0	74.85	-90.88
BRD-A41145729	methoprene-acid	RXR agonist	NCOA2, NR1H3, RXRA, RXRB	0	0	0	0	0	0	0	-56.17	0	0
BRD-K33193182	methylnorlichexanthone	Aurora kinase inhibitor, Pim kinase inhibitor, VEGFR inhibitor	AURKB, KDR, PIM1	0	0	0	NaN	NaN	-64.16	18.1	NaN	NaN	NaN
BRD-K75641298	metoclopramide	dopamine receptor antagonist, serotonin receptor antagonist, serotonin receptor agonist	DRD2, HTR3A, HTR4, CHRM1, HTR3B	0	64.51	0	0	0	22.62	0	-71.8	-68.2	77.46
BRD-A03623303	metoprolol	adrenergic receptor antagonist	ADRB1, ADRB2	0	-29.33	-19.13	0	0	0	-36.26	75.63	0	0
BRD-K06902185	minoxidil	antialopecia agent, ATP channel activator, ATP-sensitive potassium channel agonist, KATP activator, Kir6 channel (KATP) activator, polarization activator, renin secretion stimulant	KCNJ8, ABCC9, KCNJ1, KCNJ10, KCNJ11, PTGS1, REN	0	0	13.53	-83.56	10.93	-16.42	0	0	-60.39	0
BRD-K95202259	ML-3163	p38 MAPK inhibitor	CYP2D6, CYP3A4, MAPK11, MAPK12, MAPK14	0	0	0	-50.67	0	0	-78.5	-45.17	0	59.6
BRD-K93201660	ML-7	myosin light chain kinase inhibitor	MYLK	0	-28.2	-42.93	89.94	0	-28.85	0	46.17	0	0
BRD-K53878242	MMPX	phosphodiesterase inhibitor		0	0	0	0	41.56	17.05	0	0	0	-40.51
BRD-A16332958	modafinil	adrenergic receptor agonist, dopamine receptor reuptake inhibitor	ADRA1B, CYP1A2, CYP2B6, CYP2C19, CYP3A4, CYP3A5, SLC6A3	0	0	-11.6	-21.56	16.46	18.09	-64.17	30.79	-78.38	0
BRD-K87696786	LY-456236	glutamate receptor antagonist	GRM1	0	-44.7	0	-55.25	0	-86	-43.02	0	0	0
BRD-A30590053	MR-16728	acetylcholine release enhancer		0	0	-22.62	87.83	21.04	23.68	0	0	-36.49	46.19
BRD-K72024482	MRS-1754	adenosine receptor antagonist	ADORA2B, ADORA1, ADORA2A, ADORA3	0	22.99	-71.41	68.53	0	42.16	0	0	-18.09	0
BRD-A32949107	MRS-1845	calcium channel blocker	ORAI1	0	14.62	-32.89	0	19	43.58	-68.19	0	0	0
BRD-A99449986	MT-21	adenine nucleotide translocase inhibitor, caspase activator, neurotrophic agent	CYCS, SLC25A4	0	0	-18.09	0	18.55	-26.2	-37.96	0	37.15	0
BRD-K90524085	MY-5445	phosphodiesterase inhibitor, platelet aggregation inhibitor	PDE5A	0	49.69	0	0	19.35	0	-40.6	0	0	-60.56
BRD-K92428153	mycophenolate-mofetil	dehydrogenase inhibitor, hydroxycarboxylic acid receptor agonist, immunosuppressant, IMPDH inhibitor, inosine monophosphate dehydrogenase inhibitor	IMPDH1, IMPDH2, HCAR2	0	-33.47	0	0	0	-56.99	0	0	0	0
BRD-A45140972	meclocycline	tetracycline antibiotic		0	-55.77	0	-55.23	-36	0	36.94	0	-4.17	0
BRD-K92984783	melperone	dopamine receptor antagonist, serotonin receptor antagonist	DRD2, HTR1A, HTR2A	0	-41.06	0	0	0	45.51	48.49	0	-2.73	0
BRD-K56699285	metergoline	dopamine receptor agonist, serotonin receptor antagonist, prolactin inhibitor	DRD2, HTR1A, HTR1B, HTR1D, HTR1E, HTR1F, HTR2A, HTR2B, HTR2C, HTR5A, HTR6, HTR7	0	0	0	0	-73.2	0	0	0	40.35	0
BRD-K09859624	methantheline	acetylcholine receptor antagonist	CHRM1, HRH2	0	5.23	0	0	0	0	0	0	-29.92	0
BRD-A63667919	methylergometrine	dopamine receptor antagonist, partial serotonin receptor agonist	DRD1, HTR1E, HTR1F, HTR2A, HTR2B, HTR2C	0	-26.52	0	0	-68.92	-52.61	-25.52	0	0	0
BRD-A32164164	methyllycaconitine	acetylcholine receptor antagonist	CHRNA7	0	-23.21	0	92.85	72.41	0	0	0	-62.81	-61.94
BRD-A98725278	methysergide	serotonin receptor antagonist	HTR2C, HTR1B, HTR1E, HTR1F, HTR2A, HTR2B, HTR7, HTR1A, HTR1D, HTR5A, HTR6	0	13.77	0	0	0	61.52	-42.27	0	-21.36	0
BRD-A19661776	mianserin	serotonin receptor antagonist, tetracyclic antidepressant	HTR2A, HTR2C, ADRA1A, ADRA1B, ADRA1D, HRH1, HTR2B, HTR6, HTR7, ADRA2A, ADRA2B, ADRA2C, DRD1, DRD2, DRD3, DRD5, HRH2, HRH4, HTR1A, HTR1F, OPRK1, SLC6A2, SLC6A3, SLC6A4	0	55.19	0	0	0	0	-45.73	0	-92.24	50.52
BRD-A44780397	mifepristone	glucocorticoid receptor antagonist, progesterone receptor antagonist, androgen receptor ligand, internal ribosomal entry site inhibitor	PGR, NR3C1, AR, CYP2B6, CYP2C8, CYP3A5, CYP3A7, NR1I2	0	80.37	0	70.46	33.41	0	0	0	-85.41	-54.66
BRD-K34441861	moexipril	angiotensin converting enzyme inhibitor, phosphodiesterase inhibitor	ACE, ACE2	0	0	0	0	-80.95	-28.96	-56.06	0	0	0
BRD-K60640630	mometasone	glucocorticoid receptor agonist, immunosuppressant	NR3C1	0	0	0	0	26.51	55.47	-17.62	-47.57	-50.74	0
BRD-A78377521	monastrol	kinesin-like spindle protein inhibitor	KIF11	0	56.33	-39.25	0	0	0	-36.36	-29.49	0	0
BRD-K77771411	moxonidine	imidazoline receptor agonist, adrenergic receptor agonist	NISCH, ADRA2A, ADRA2B, ADRA2C	0	0	-13.6	-11.56	0	-15.61	-71.2	0	0	0
BRD-K40990712	hexamethyleneamiloride	gonadotropin releasing factor hormone receptor antagonist, sodium/hydrogen antiport inhibitor, sodium/hydrogen exchanger inhibitor, urokinase inhibitor	GNRHR, ADRA2A, GNRH1, PLAU, SLC9A1	0	63.71	0	0	0	-62.13	0	51.27	21.02	0
BRD-K44899736	RO-16-6941	monoamine oxidase inhibitor		0	0	0	0	64.93	-46.52	0	0	-27.27	0
BRD-K06024458	n-arachidonyl-GABA	arachidonyl amino acid that inhibits pain		0	0	0	0	0	97.73	0	0	-56.39	59.29
BRD-K10042277	desmethylclozapine	acetylcholine receptor agonist, dopamine receptor agonist, dopamine receptor antagonist, dopamine receptor partial agonist, serotonin receptor antagonist, serotonin receptor inverse agonist	CHRM1, DRD2, DRD3, HTR2A	0	0	75.29	0	37.85	-75.84	-36.64	-40.6	17.94	0
BRD-K60060639	methyllidocaine	antiarrhythmic, phosphatidyl-inositol activator		0	27.38	0	-63.85	0	-13.33	0	0	0	73.49
BRD-K17693482	BRD-K17693482	potassium channel activator		0	-59.28	0	0	-29.48	0	-41.68	0	57.41	-93.06
BRD-A92651262	nalbuphine	opioid receptor agonist, opioid receptor antagonist	OPRD1, OPRK1, OPRM1	0	0	0	0	53.34	12.5	21.28	0	-17.52	0
BRD-A70461345	naloxone	opioid receptor antagonist	OPRM1, OPRK1, OPRD1, CREB1, ESR1, TLR4	0	0	0	0	0	0	0	0	0	-59.7
BRD-K69195780	NAN-190	serotonin receptor agonist	HTR1A, ADRA1A, ADRA1B, ADRA1D, HTR1F	0	-18.33	0	43.16	0	0	0	0	0	0
BRD-A23683907	NAS-181	serotonin receptor antagonist	HTR1B	0	11.16	0	55.8	-61.93	0	69.49	66.06	-54	0
BRD-K84658672	nateglinide	insulin secretagogue, ATP-sensitive potassium channel antagonist, meglitinide, sulphonylurea receptor activator	ABCC8, KCNJ11, CYP3A4, INS, KCNJ10, PPARG	0	0	0	-73.27	0	18.89	0	0	-31.77	0
BRD-K61177364	NBI-27914	CRF receptor antagonist	CRHR1	0	-43	0	0	66.9	51.88	0	0	0	-41.45
BRD-A67433117	NCS-382	GABA receptor antagonist	GABBR1, GABBR2, SLC52A2	0	0	0	59.77	29.92	0	-4.79	0	-12.72	0
BRD-A62336480	niguldipine	adrenergic receptor antagonist, calcium channel blocker, calcium channel antagonist, calcium channel inhibitor	ADRA1A, CACNA1C, ADRA1B, ADRA1D	0	-17.16	0	0	79.23	35.55	-30.07	0	25.13	0
BRD-K23566484	nilutamide	androgen receptor antagonist, RNA directed RNA polymerase inhibitor	AR, CYP2C19	0	3.84	-44.37	0	0	36.77	0	0	-29.23	0
BRD-K73589491	nizatidine	histamine receptor antagonist	HRH2	0	-38.76	0	-16.58	-58.76	22.47	34.68	0	-29.63	0
BRD-K85015012	NNC-05-2090	GABA uptake inhibitor, GAT inhibitor	SLC6A11, SLC6A12, SLC6A13	0	22.31	0	80.01	21.17	0	0	0	0	0
BRD-K08438429	BRD-K08438429	glucosylceramidase inhibitor, somatostatin receptor agonist	GBA, SSTR4	0	8.84	-0.79	0	67.07	-16.12	21.7	0	6.03	-28.35
BRD-K42221274	NNC-711	GAT inhibitor	SLC6A1, SIGMAR1	0	0	0	0	-36.4	55.4	-77.8	-33.17	-48.65	0
BRD-K06753942	nobiletin	MEK phosphorylation inhibitor, nitric oxide synthase expression inhibitor, P glycoprotein inhibitor, tyrosinase inhibitor	ABCB1, MAP2K1, TYR	0	0	0	0	-30	-29.27	0	0	5.33	-72.9
BRD-K88625236	nonoxynol-9	interacts with the lipids in the membranes of the acrosome and the midpiece of the sperm		0	0	13.73	0	0	32.32	-29.48	0	49.61	0
BRD-K32696739	noreleagnine	imidazoline receptor ligand, serotonin receptor ligand	ADRA2A, ADRA2B, ADRA2C, HTR2A, MAOA, MAOB	0	15.57	9.22	0	-26.1	-5.69	81.66	74.83	0	0
BRD-A39415247	norethisterone	ovulation inhibitor	PGR	0	0	0	0	31.21	0	-43.68	0	-25.4	-38.05
BRD-A00758722	noretynodrel	progestogen steroid hormone	PGR	0	-44.18	0	-55.42	0	-18.37	0	0	-56.84	0
BRD-A50928468	norgestrel	progesterone receptor agonist	CYP2E1, PGR	0	-26.39	0	0	0	0	37.53	0	0	0
BRD-K91301684	noscapine	bradykinin receptor antagonist, tubulin polymerization inhibitor, apoptosis stimulant, microtubule inhibitor, tubulin inhibitor	BDKRB2, SIGMAR1	0	0	0	85.26	0	-10.59	74.27	85.05	0	-44.81
BRD-K13169950	NSC-3852	HDAC inhibitor	HDAC1	0	36.22	50.76	0	-19.96	0	96.46	0	63.99	0
BRD-K37392901	NSC-632839	ubiquitin hydrolase inhibitor, ubiquitin isopeptidase inhibitor	USP2, USP7, SENP2, USP1	0	-38.06	0	0	-33.63	0	39.56	0	88.58	64.49
BRD-K31268420	NSC-693868	CDK inhibitor, glycogen synthase kinase inhibitor	CDK1, CDK5, GSK3A, GSK3B	0	0	0	0	70.8	-49.11	-17.91	0	0	43.15
BRD-A94413429	NTNCB	neuropeptide receptor antagonist	NPY5R	0	0	0	55.98	50.1	-50.39	69.08	0	98.88	0
BRD-K10136726	tosyllysyl-chloromethyl-ketone	chymotrypsin inhibitor		0	-80.38	0	0	-49.02	0	0	0	-44.08	35.38
BRD-K74141488	naftifine	squalene epoxidase inhibitor, steroid sulfatase inhibitor	SQLE	0	-41.34	-32.73	0	-32.41	62	56.34	0	-45.96	0
BRD-A41833852	naloxone	opioid receptor antagonist	OPRM1, OPRK1, OPRD1, CREB1, ESR1, TLR4	0	-19.45	-27.31	0	0	0	-16.62	-44.28	0	0
BRD-A21723284	naltriben	opioid receptor antagonist	OPRD1, OPRK1, OPRM1	0	0	-66.03	0	38.96	-51.5	60.29	0	-45.99	78.09
BRD-A82656074	naltrindole	opioid receptor antagonist	OPRD1, OPRK1, OPRM1	0	-61.67	57.32	0	0	-36.13	0	0	0	0
BRD-K90789829	nefazodone	serotonin receptor antagonist, serotonin reuptake inhibitor, adrenergic transmitter uptake inhibitor, norepinephrine reuptake inhibitor, serotonin uptake inhibitor	HTR2A, SLC6A4, HTR2C, SLC6A2, ADRA1A, ADRA1B, ADRA2A, CYP3A4, CYP3A5, CYP3A7, HTR1A, SLC6A3	0	70.13	35.61	0	0	-38.93	61.33	0	0	0
BRD-A00100033	nifurtimox	DNA inhibitor		0	-51.14	23.89	0	-33.98	-12.33	-22.38	0	13.48	79.62
BRD-A95696066	nisoxetine	dopamine transporter inhibitor, norepinephrine transporter inhibitor, serotonin transporter (SERT) inhibitor	SLC6A2, SLC6A3, SLC6A4	0	-18.5	0	-72.15	-21.61	79.91	42.29	0	-7.12	31.72
BRD-K28453807	nitrocaramiphen	acetylcholine receptor antagonist		0	9.26	0	0	-32.66	62.7	0	0	0	0
BRD-K27351809	nomegestrol	progesterone receptor agonist	PGR	0	-20.63	0	-55.65	33.53	48.41	0	43.3	0	53.05
BRD-K63165456	norcyclobenzaprine	adrenergic receptor ligand, serotonin receptor ligand	HTR2A	0	-43.3	0	0	-40.31	-73.33	0	0	8.59	-76.88
BRD-K80334323	noretynodrel	progestogen steroid hormone	PGR	0	-56.96	34.99	0	-41.99	0	-66.98	0	34.29	0
BRD-K35189033	levonorgestrel	estrogen receptor agonist, glucocorticoid receptor antagonist, progesterone receptor agonist, progesterone receptor antagonist	PGR, AR, CYP2E1, ESR1, SRD5A1	0	0	0	0	-4.14	1.53	-40.04	0	-52.02	0
BRD-A10355991	norketamine	glutamate receptor antagonist	CYP2B6, CYP2C19, CYP3A5, GRIN1	0	-86.77	0	0	-66.51	0	0	0	13.26	-72.23
BRD-A51393488	noscapine	bradykinin receptor antagonist, tubulin polymerization inhibitor, apoptosis stimulant, microtubule inhibitor, tubulin inhibitor	BDKRB2, SIGMAR1	0	0	0	0	-76.33	-77.84	-99.25	-35.11	0	0
BRD-K18316707	O-1918	cannabinoid receptor antagonist		0	-36.57	0	0	0	0	0	0	-81.38	0
BRD-K02590140	O-2050	cannabinoid receptor antagonist	CNR1	0	0	0	0	29.17	-40.31	-31.93	0	-21.28	0
BRD-K48029790	OBAA	phospholipase inhibitor	PLA2G1B	0	-83.35	0	-89.21	0	0	-75.88	0	-87.26	0
BRD-K85318537	OBAA	phospholipase inhibitor	PLA2G1B	0	0	-44.89	45.96	-19.65	0	-34.65	0	0	-86.39
BRD-K26015241	ODQ	guanylyl cyclase inhibitor, inhibitor of soluble guanylyl cyclase, potassium channel blocker	GUCY1A2, GUCY1A3, GUCY1B3	0	84.61	-20.13	0	0	49.14	78.07	0	0	0
BRD-A39522003	OMDM-2	FAAH reuptake inhibitor	GPR119	0	90.39	0	0	58.09	92.23	46.49	0	-28.15	0
BRD-A55962179	omeprazole	ATPase inhibitor, ABC transporter expression enhancer	ATP4A, CLCN2, CYP1A2, CYP2C19	0	0	0	0	0	28.12	61.51	35.31	0	0
BRD-A53576514	orphenadrine	acetylcholine receptor antagonist	CYP2B6, GRIN1, GRIN2D, GRIN3A, GRIN3B, HRH1, SCN10A, SLC6A2	0	20.95	0	0	17.14	-32.95	0	0	5.56	-67.95
BRD-K82731415	olomoucine	CDK inhibitor	CDK1, CDK2, CDK5, MAPK1	0	70.24	0	0	0	0	0	-59.04	25.33	-76.66
BRD-K86958018	olvanil	TRPV agonist	TRPV1, CNR1, GPR119	0	0	0	0	-14.08	-31.68	-48.67	0	0	63.89
BRD-K51816706	oxindole-I	protein kinase inhibitor, vascular endothelial growth factor receptor (VEGFR) inhibitor	AKT1, KDR, PDPK1, RET	0	52.5	0	0	42.46	-78.77	0	0	96.53	0
BRD-K16195444	oxymetazoline	adrenergic receptor agonist, unidentified pharmacological activity	ADRA1A, ADRA2A, ADRA1B, ADRA1D, ADRA2B, ADRA2C, CYP2C19, HTR1B, HTR1D, HTR2C	0	-62.9	42.01	56.31	0	0	15.09	-67.88	-60.07	0
BRD-K19525698	ozagrel	thromboxane synthase inhibitor, platelet aggregation inhibitor, selective thromboxane synthetase inhibitor	TBXAS1	0	21.15	0	0	0	10.68	24.38	0	-53.38	-26.28
BRD-A22380646	pantoprazole	ATPase inhibitor	ATP4A, CYP2C19, CYP3A4	0	-1.44	0	57.01	-6.97	37.85	42.89	0	-13.76	-66.87
BRD-K15567136	papaverine	phosphodiesterase inhibitor	PDE10A, PDE4B, PDE5A	0	-8.49	0	-77.47	0	0	-60.04	0	-8.21	0
BRD-K40992116	parachlorophenol	disinfectant		0	-65.29	0	76.31	-92.65	-21.94	0	0	0	0
BRD-K83597974	pargyline	monoamine oxidase inhibitor	MAOB, MAOA	0	-8.68	0	0	18.83	-64.68	0	0	-10.11	-63.08
BRD-K52721684	PCO-400	potassium channel activator, potassium channel agonist	ABCC9, KCNJ8	0	-47.67	0	-54.44	38.17	-46.15	0	0	17.13	-51.92
BRD-A89337244	PD-102807	acetylcholine receptor antagonist	CHRM4	0	-65.09	0	-28.27	0	-14.65	46.24	-38.58	86.66	0
BRD-A63836183	PD-123319	angiotensin antagonist	AGTR2	0	0	0	0	-73.01	0	-33.01	0	0	75.62
BRD-K12079898	PD-160170	neuropeptide receptor antagonist	NPY1R	0	-24.93	-40.44	88.54	-29.8	-38.53	0	0	0	39.76
BRD-A75478957	PD-166793	collagenase inhibitor, metalloproteinase inhibitor, stromelysin inhibitor	MMP13, MMP2, MMP3	0	-73.72	0	48.98	0	-38.27	0	0	0	-89.48
BRD-K88677950	PD-198306	MAP kinase inhibitor, MEK inhibitor	MAP2K1, MAP2K2, MAPK1, MAPK3	0	90.46	0	-97.36	0	0	-56.54	-94.16	0	0
BRD-K27665173	D-64406	PDGFR tyrosine kinase receptor inhibitor	FLT3, PDGFRA, PDGFRB	0	0	0	68.07	0	-39.63	0	59.57	79.72	0
BRD-K15409150	penfluridol	dopamine receptor antagonist, T-type calcium channel blocker	CACNA1G, DRD1, DRD2	0	0	3.54	0	-13.35	-27.36	9.34	32.69	23.81	0
BRD-K57569181	pentoxifylline	phosphodiesterase inhibitor, acetylcholinesterase inhibitor, chitinase inhibitor, tumor necrosis factor production inhibitor	TNF, ACHE, ADORA1, ADORA2A, ADRA2B, CHIA, NT5E, PDE4A, PDE4B, PDE5A	0	-55.64	5.07	0	-12.6	0	0	-52.85	-20.53	0
BRD-K57718010	pentylenetetrazol	GABA receptor antagonist		0	-66.65	0	0	26.17	-32.29	0	0	-38.35	0
BRD-K95435023	PHA-665752	c-Met inhibitor, hepatocyte growth factor receptor inhibitor	MET	0	0	0	0	64.52	-13.47	-37.36	89.74	16.4	0
BRD-K90333595	phentolamine	adrenergic receptor antagonist	ADRA1A, ADRA2A, ADRA1B, ADRA1D, ADRA2B, ADRA2C	0	-28.41	0	0	-11.66	79.22	47.67	50.46	-4.7	0
BRD-K10843433	phenylbutazone	cyclooxygenase inhibitor, platelet aggregation inhibitor, prostanoid receptor inhibitor	PTGS2, PTGS1, PTGIS	0	-49.95	0	0	0	-17.82	-26.07	0	-4.59	0
BRD-K76568384	PHTPP	estrogen receptor antagonist	ESR2	0	-20.84	0	0	-44.15	66.21	32.16	0	0	-76.11
BRD-K97365803	PI-828	PI3K inhibitor		0	-51.67	-56.15	0	0	-75.33	-75.14	0	16.26	0
BRD-K91509126	piceatannol	syk inhibitor, cyclooxygenase inhibitor, nitric oxide synthase inhibitor, SIRT activator, tyrosinase inhibitor, tyrosine kinase inhibitor	ATP5A1, ATP5B, ATP5C1, IRF3, PTGS2, SIRT1, SYK, TYR	0	-86.84	5.28	0	-10.87	-96.42	-67.46	19.51	6.84	74.83
BRD-A41451487	PK-11195	benzodiazepine receptor antagonist, constitutive androstane receptor (CAR) antagonist, PXR agonist, translocator protein antagonist	TSPO, NR1I2, NR1I3	0	-1.98	-2.61	0	10.7	0	66.41	25.36	-64.22	0
BRD-K71731651	PNU-120596	acetylcholine receptor modulator, acetylcholine receptor positive allosteric modulator	CHRNA7	0	0	0	-42.23	0	0	0	-96.12	-44.12	-74.04
BRD-K16551401	PNU-22394	serotonin receptor agonist	MAOA, MAOB	0	0	0	78.6	0	62.5	-25.07	0	26.38	-66.26
BRD-K28863208	PNU-282987	acetylcholine receptor antagonist	CHRNA7	0	0	0	58.47	-20.97	42.3	28.57	0	0	-33.35
BRD-A95096829	PNU-96415E	dopamine receptor antagonist		0	0	0	-56.62	-24.34	0	0	-83.22	0	0
BRD-K16977723	PP-3	EGFR kinase inhibitor		0	0	0	0	-28.45	21.49	53.09	-90.35	-27.81	45.62
BRD-K67537649	PQ-401	insulin growth factor receptor inhibitor	IGF1R	0	0	0	52.88	0	0	-62.21	0	0	0
BRD-A71816415	pravastatin	HMGCR inhibitor	HMGCR, SLCO1B1	0	0	53.81	0	0	44.91	0	0	0	0
BRD-K72029282	probucol	atherogenesis inhibitor, cholesterol inhibitor, reducing agent	ABCA1, ABCB11, CES1	0	16.75	0	0	-35.52	74.76	23.03	0	-15.69	0
BRD-K99029477	prometon	photosynthesis inhibitor		0	-46.89	37.84	NaN	NaN	0	0	NaN	NaN	NaN
BRD-K85242180	beta-CCP	indoleamine 2,3-dioxygenase inhibitor	GABRA1, GABRG2, IDO1	0	0	-41.91	0	0	-59.97	48.55	-33.37	-42.12	0
BRD-K82865713	prostaglandin-b2	cAMP inhibitor		0	-23.91	0	-55.96	-25.97	15.73	0	0	-18.44	43.6
BRD-K97863768	prothionamide	mycobacterium tuberculosis enoyl-[acyl-carrier-protein] reductase [NADH] (inhA) inhibitor		0	-97.15	0	61.74	0	-10.7	0	0	0	-62.66
BRD-K57546357	prunetin	breast cancer resistance protein inhibitor	ABCG2, ALDH2	0	0	23.41	NaN	NaN	0	0	NaN	NaN	NaN
BRD-K10177585	PSB-11	adenosine receptor antagonist	ADORA3, ADORA1, ADORA2A	0	74.01	0	-58.78	90.31	0	75.92	0	0	0
BRD-K84175871	pseudoephedrine	histamine receptor antagonist, interleukin expression inhibitor, tumor necrosis factor expression inhibitor	ADRA1A, ADRA2A, ADRB1, ADRB2, ATF1, ATF2, ATF3, ATF4, ATF5, ATF6, ATF7, CXCL8, FOS, HRH1, IL2, JDP2, JUN, NFATC1, SLC6A2, SLC6A3, SLC6A4, TNF	0	-19.14	0	0	0	0	-60.5	-77.37	-37.71	0
BRD-K04170657	psoromic-acid	Rab-Prenylation Inhibitor		0	0	0	NaN	NaN	-19.73	63.23	NaN	NaN	NaN
BRD-A28970875	puromycin	adenosine receptor agonist, protein synthesis inhibitor	NHP2L1, RPL10L, RPL11, RPL13A, RPL15, RPL19, RPL23, RPL23A, RPL26L1, RPL3, RPL37, RPL8, RSL24D1	0	12.59	16.71	0	-12.8	97.37	-10.36	0	0	0
BRD-K97564742	mepyramine	histamine receptor antagonist	HRH1	0	24.57	28.34	0	-49.94	0	-96.17	-48.59	-44.38	0
BRD-K88429204	pyrimethamine	dihydrofolate reductase inhibitor, hexosaminidase stimulant, pharmacological chaperone, STAT inhibitor	DHFR, DHFRP1, HEXA, SLC47A1, STAT3	0	13.2	7.36	0	0	-4.34	0	82.47	0	92.34
BRD-K68095457	palmitoylethanolamide	cannabinoid receptor agonist, Glucose-Dependent Insulinotropic Receptor (GDIR, GPR119) Agonists, unidentified pharmacological activity	CNR2, GPR119, GPR55	0	0	-63.42	-71.67	-32.11	35.66	0	0	0	0
BRD-K11163873	phenanthridone	PARP inhibitor	PARP1	0	36.79	0	0	0	-65.04	0	0	0	0
BRD-K11399644	phenformin	AMPK activator	KCNJ8, PRKAA1	0	0	-16.29	0	14.18	0	-53.76	0	-5.63	0
BRD-K68873215	phosphodiesterase-V-inhibitor-II	phosphodiesterase inhibitor	PDE5A	0	0	0	0	33.99	0	24.57	0	9.31	0
BRD-K26241953	piceatannol	syk inhibitor, cyclooxygenase inhibitor, nitric oxide synthase inhibitor, SIRT activator, tyrosinase inhibitor, tyrosine kinase inhibitor	ATP5A1, ATP5B, ATP5C1, IRF3, PTGS2, SIRT1, SYK, TYR	0	-17.15	49.85	69.96	-64.93	0	-30.54	0	41.91	0
BRD-K67277431	picotamide	prostanoid receptor antagonist, thromboxane receptor antagonist, thromboxane synthase inhibitor	TBXA2R, TBXAS1	0	-32.41	71.39	0	30.08	-26.62	0	0	-46.13	0
BRD-A37817666	picrotoxin	GABA receptor antagonist	GABRA1, GLRA2, GLRA3, GABRR1, GLRA1, GLRB, HTR3A, HTR3B	0	-22.74	0	0	0	26.32	0	0	-33.1	0
BRD-K31792052	pifithrin	interleukin receptor antagonist		0	36.86	0	0	41.29	0	0	0	39.53	0
BRD-K87990216	piretanide	diuretic, glucocorticoid receptor agonist	SLC12A1, SLC12A2	0	-37.07	0	0	0	-27.22	-80.31	0	31.49	0
BRD-K96862998	pirfenidone	FGFR antagonist, p38 MAPK inhibitor, TGF beta receptor antagonist, TGF beta receptor inhibitor, tumor necrosis factor production inhibitor, tumor necrosis factor receptor antagonist	TNF, FURIN, MAPK14, TNFRSF1A	0	72.36	0	-30.23	0	22.98	41.1	0	-36.68	0
BRD-K60511616	pravastatin	HMGCR inhibitor	HMGCR, SLCO1B1	0	-8.53	-6.35	0	-11.72	72.21	0	0	-13.4	0
BRD-K39356024	pregnenolone	acetylcholine release enhancer, dopamine release enhancer, GABA receptor negative allosteric modulator, glutamate receptor modulator, progesterone receptor agonist, steroid hormone inhibitor of CYP17A1 and SULT2B1	CYP17A1, PGR, SULT2B1	0	0	0	0	37.91	0	32.54	0	-56.03	65.5
BRD-K18250272	propoxycaine	anesthetic		0	4.72	-22.37	0	-37.88	0	34.57	0	24.12	0
BRD-A19053259	pseudopelletierine	stimulant reflex trigger used as an anthelmintic and anti-amoeboid		0	-14.61	0	0	0	0	15.14	0	-23.98	0
BRD-K73397362	purmorphamine	smoothened receptor agonist	SMO, DHH, IHH, PTCH1	0	52.91	0	10.08	7.55	-62.46	52.27	0	-31.28	0
BRD-K80970344	pyrrolidine-dithiocarbamate	NFkB pathway inhibitor	HSD11B1, RELA	0	65.97	0	-37.39	26.39	38.38	0	0	28.95	0
BRD-K59632282	quinidine	cytochrome P450 inhibitor, P glycoprotein inhibitor, sodium current blocker	SCN5A, ABCB1, CYP2D6, KCNA5, KCNA7, KCNH1, KCNH2, KCNH5, KCNK1, KCNK6, SLC29A4	0	0	0	0	42	-19	-42.13	0	0	0
BRD-K56596464	QX-314	sodium channel blocker	MAPK14, TGFBR1	0	51.4	0	0	-46.05	0	43.31	-34.28	-66.55	46.35
BRD-K70799801	quinidine	cytochrome P450 inhibitor, P glycoprotein inhibitor, sodium current blocker	SCN5A, ABCB1, CYP2D6, KCNA5, KCNA7, KCNH1, KCNH2, KCNH5, KCNK1, KCNK6, SLC29A4	0	-52.81	0	0	-21.98	0	-61.7	84.05	-17.66	0
BRD-K84421793	BRD-K84421793	dopamine receptor agonist	DRD1	0	-71.27	39.41	0	64.94	0	-23.64	0	0	-56.48
BRD-K39187410	BRD-K39187410	antiamyloidogenic agent		0	28.05	35.33	0	0	0	0	0	-24.57	-40.46
BRD-K32412559	morphothebaine	adrenergic receptor inhibitor		0	-83.59	0	0	0	0	0	0	-36.2	-76.39
BRD-K15588452	R-96544	serotonin receptor antagonist	HTR2A	0	-87.15	0	0	26.6	-24.91	-77.23	0	83.57	0
BRD-K70505054	ranitidine	histamine receptor antagonist	HRH2, SLC22A2	0	-22.66	31.58	0	-72.03	20.03	34.82	0	68.92	-53
BRD-A68281735	REV-5901	leukotriene receptor antagonist, lipoxygenase inhibitor	ALOX5	0	-32.68	27.13	0	0	32.38	31.09	0	72.42	0
BRD-K56047318	RHC-80267	triacylglycerol lipase inhibitor	DAGLA, DAGLB, LIPC, LIPE, LIPG	0	0	0	-71.43	-20.67	27	0	0	32.6	0
BRD-A59174698	ritodrine	adrenergic receptor agonist	ADRB2	0	-54.59	0	80.73	0	31.37	0	0	0	-72.78
BRD-K34330170	rotenonic-acid	RAR antagonist		0	29.92	-51.39	0	-38.84	72.7	28.94	0	0	57.05
BRD-K08640512	RS-100329	adrenoceptor antagonist	ADRA1A, ADRA1D	0	-25.8	0	55.97	-58.62	0	0	0	22.14	0
BRD-K87048468	RS-102221	serotonin receptor antagonist	HTR2C, HTR2A, HTR2B	0	0	0	0	0	36.54	0	0	-61.18	0
BRD-K80725821	RS-16566	(R)-zacopride ligand		0	0	0	0	25.13	34.64	0	-78.93	0	-71.91
BRD-K76840893	RS-17053	adrenergic receptor antagonist	ADRA1A, ADRA1D	0	0	83.46	0	56.33	0	32.31	53.74	0	0
BRD-K26160755	RS-45041-190	imidazoline receptor agonist		0	-58.9	0	0	-44.71	-34.14	10.26	50.24	0	86.34
BRD-K87510569	RS-504393	CC chemokine receptor antagonist	CCR2, CCL2	0	-35	0	0	55.04	-49.52	-47.07	0	0	0
BRD-K46142322	RS-67333	serotonin receptor partial agonist	HTR4	0	45.36	0	0	-26.82	-16.54	82.02	0	-52.48	31.79
BRD-K50018155	RS-67506	serotonin receptor partial agonist	HTR4	0	0	0	0	0	0	-75.38	0	-57.48	-85.41
BRD-A29437505	RWJ-21757	toll-like receptor ligand	TLR7	0	0	-37.83	82.59	-37.04	0	49.91	-90.72	-89.98	0
BRD-K69556541	ryanodine	calcium channel inhibitor	RYR1, RYR2, RYR3	0	0	-34.73	0	0	74.41	-29.75	0	-28.5	0
BRD-K04111260	raclopride	dopamine receptor antagonist	DRD2, DRD3, HTR1A	0	0	-3.5	0	-90.29	20.86	-9.49	0	0	-79.74
BRD-K14204120	ranitidine	histamine receptor antagonist	HRH2, SLC22A2	0	29.59	0	-48.4	0	30.91	-14.8	0	0	-80.49
BRD-A43974499	reboxetine	adrenergic receptor antagonist, adrenergic transmitter uptake inhibitor, norepinephrine reputake inhibitor, norepinephrine transporter inhibitor	SLC6A2	0	24.18	19.35	0	62.38	0	0	0	-19.53	41.55
BRD-K54094468	remoxipride	dopamine receptor antagonist	DRD2, DRD3, DRD4, HTR2A, SIGMAR1	0	-62.22	0	0	17.93	-68.27	-57.59	0	-37.13	0
BRD-K52930707	rescinnamine	angiotensin converting enzyme inhibitor	ACE	0	0	-54.83	-56.25	0	28.63	0	-69.64	0	0
BRD-K32755366	reserpic-acid	norepinephrine transporter inhibitor		0	8.04	-32.4	0	52.68	21.39	-21.62	-46.47	45.57	-76.88
BRD-K25591257	resveratrol	apolipoprotein expression enhancer, beta-secretase inhibitor, cyclooxygenase inhibitor, cytochrome P450 inhibitor, lipid peroxidase inhibitor, MAP kinase inhibitor, monoamine oxidase inhibitor, NFkB pathway modulator, SIRT activator, SIRT pathway, SIRT stimulant, sodium channel blocker, thioredoxin reductase inhibitor, topoisomerase inhibitor, xanthine oxidase inhibitor	PTGS1, PTGS2, SIRT1, APOA1, BACE1, CSNK2A1, MAOA, NQO2, SCN5A, TXNRD1, TXNRD2, XDH	0	0	0	0	-46.47	0	0	0	63.26	91.16
BRD-M62162320	rilmenidine	adrenergic receptor agonist, imidazoline receptor agonist	NISCH	0	0	-13.65	-29.4	0	0	-51	47.59	45.57	0
BRD-K21283037	riluzole	glutamate release inhibitor, dopamine receptor agonist, glutamate receptor antagonist, potassium channel blocker, Sodium Channel Blockers, sodium channel blocker	KCND3, KCNK10, KCNK2, KCNK4, KCNN4, SCN5A, SLC7A11	0	-78.2	7.37	8.09	0	8.95	-72.88	0	0	62.24
BRD-K31627533	rimexolone	glucocorticoid receptor agonist, immunosuppressant, mineralocorticoid receptor agonist	NR3C1, SERPINA6	0	68.44	0	0	0	0	0	0	0	-50.91
BRD-K00486786	RO-08-2750	nerve growth factor receptor ligand, NGF binding inhibitor	NGFR, NGF	0	-20.66	0	0	0	44.91	54.6	81.36	0	63.73
BRD-K79684402	RO-10-5824	dopamine receptor partial agonist	DRD4	0	-65.68	-30.54	-68.36	22.2	0	0	0	0	0
BRD-K82823076	RO-15-4513	GABA benzodiazepine site receptor inverse agonist	GABRA1, GABRA2, GABRA3, GABRA5, GABRA4, GABRA6, GABRB2, GABRG2	0	0	0	-66.25	0	0	-34.89	0	0	34.81
BRD-K80778372	RO-19-4605	GABA benzodiazepine site receptor inverse agonist	GABRA1, GABRA2, GABRA3, GABRA5	0	-23.61	0	0	0	-23.84	0	-31.28	0	0
BRD-A49370193	RO-60-0175	serotonin receptor agonist	HTR2C, HTR2A, HTR2B	0	-20.68	0	-60.17	0	-36.28	0	46.22	-54.78	64.58
BRD-K20313525	rosmarinic-acid	antioxidant	MCL1, TYR	0	0	0	0	-58.6	70.31	0	0	-66.1	0
BRD-K06426971	ryuvidine	histone lyinse methyltransferase inhibitor	CDK4, CDK2	0	0	0	0	0	0	0	0	0	0
BRD-K05901394	terguride	adrenergic receptor antagonist, dopamine autoreceptor agonist, dopamine receptor agonist, dopamine receptor partial agonist, platelet aggregation inhibitor, prolactin secretion inhibitor, serotonin receptor antagonist	DRD2, HTR2A, HTR2B, ADRA1A, ADRA2A, ADRA2B, ADRA2C, DRD3, DRD4, HTR1A, HTR1B, HTR1D, HTR2C, PRL	0	-27.11	0	53.81	36.77	0	49.13	0	0	61.21
BRD-K88871508	lisuride	dopamine receptor agonist, prolactin inhibitor, serotonin receptor antagonist, serotonin receptor ligand	DRD2, HTR2B, HTR2C, ADRA2A, ADRA2B, ADRA2C, DRD1, DRD3, DRD4, DRD5, HTR1A, HTR1B, HTR1D, HTR2A, ADRA1A, HRH1, HTR6	0	-24.97	-66.21	0	0	19.08	0	0	0	0
BRD-K19284129	salvinorin-a	opioid receptor agonist	OPRK1, OPRD1, OPRM1	0	-68.44	0	0	0	42.7	-19.01	-45.25	26.51	67.99
BRD-K83637872	SANT-1	smoothened receptor antagonist	DHH, IHH, PTCH1, SMO	0	0	0	0	21.39	-25.7	37.35	0	0	0
BRD-A89434049	sarmentogenin	ATPase inhibitor	ATP1A1	0	66.27	0	NaN	NaN	0	0	NaN	NaN	NaN
BRD-K77677632	SB-200646	serotonin receptor antagonist	HTR2B, HTR2C	0	0	0	43.78	-36.6	-24.61	0	0	0	-30.97
BRD-K54330070	SB-202190	p38 MAPK inhibitor, interleukin inhibitor, stress activated protein kinase inhibitor	MAPK14, AKT1, ALOX5, CHEK1, GSK3B, LCK, MAPK1, MAPK11, MAPK12, MAPK8, PRKCA, ROCK1, RPS6KB1, SGK1	0	0	0	-94.02	-54.24	0	-31	-98.79	33.06	0
BRD-A22707317	SB-205384	GABA receptor modulator	GABRA3, GABRA5, GABRA6	0	31	0	-38.32	-76.13	0	-44.12	0	-20.37	0
BRD-A11609859	SB-205607	delta 1 opioid receptor agonist, opioid receptor agonist	OPRD1, OPRK1, OPRM1	0	-49.9	0	39.26	29.73	-32.65	0	-94.43	0	0
BRD-K61097567	SB-218795	tachykinin antagonist	TACR3	0	0	0	70.91	0	0	52.02	0	0	-79.98
BRD-K04414442	SB-222200	tachykinin antagonist	TACR3	0	0	0	-45.69	0	79.21	0	0	0	0
BRD-K98143437	SB-239063	p38 MAPK inhibitor, interleukin inhibitor, tumor necrosis factor production inhibitor	MAPK11, MAPK14, PTGS2, TNF	0	0	-23.28	0	-38.77	0	-76.6	-97.61	66.19	0
BRD-K24201553	SB-269970	serotonin receptor antagonist	HTR7	0	0	0	54.08	0	-30.01	-69.71	0	-94.84	0
BRD-K41567364	SB-334867	orexin receptor antagonist	HCRTR1, HCRTR2	0	-24.12	0	0	-92.74	-95.01	0	0	-16.28	0
BRD-K59331372	SB-366791	TRPV antagonist	TRPV1	0	-82.42	28.67	0	-64.47	0	-61.77	0	0	0
BRD-K53913732	SB-408124	orexin receptor antagonist, orexin type 1 receptor antagonist	HCRTR1, HCRTR2	0	-26.01	0	0	19.63	-17.92	-83.55	0	15.6	59.19
BRD-K76805682	SB-415286	glycogen synthase kinase inhibitor	GSK3B, GSK3A, RPS6KB1	0	0	0	-29.81	89.43	0	94.79	0	94.53	86.05
BRD-K67298865	SB-431542	TGF beta receptor inhibitor, ALK inhibitor	TGFBR1, ACVR1C, ACVR1B	0	-35.81	0	0	-75.1	0	14.16	0	0	0
BRD-K14767410	SC-560	cyclooxygenase inhibitor	PTGS1	0	57.84	-14.53	-73.09	-18.77	52.21	80.44	0	0	0
BRD-K26373640	IKK-2-inhibitor	IKK inhibitor, syk inhibitor	IKBKB	0	0	0	64.77	-48.18	0	0	0	-76.25	48.08
BRD-K85871428	SC-68376	p38 MAPK inhibitor	MAPK14	0	-72.35	0	0	0	0	59.6	0	-29.61	89.12
BRD-K25875056	SC-9	protein kinase C activator		0	0	13.49	49.01	-42.96	13.79	0	-40.95	0	0
BRD-K94270326	ecopipam	dopamine receptor antagonist	DRD1, DRD5, DRD2	0	0	0	0	26.09	-64.36	-51.24	-92	0	-34.03
BRD-K46469693	SCH-442416	adenosine receptor antagonist	ADORA1, ADORA2A, ADORA2B, ADORA3	0	-51.35	0	-70.42	0	-77.58	0	0	-28.27	0
BRD-K81225797	SCH-58261	adenosine receptor antagonist	ADORA2A, ADORA1, ADORA2B, ADORA3	0	-55.04	0	0	0	-21.09	-54.06	0	34.05	0
BRD-A62035778	scopolamine	acetylcholine receptor antagonist	CHRM2, CHRM1, CHRM3, CHRM4, CHRM5, SI	0	0	0	0	-94.06	0	0	0	23.14	0
BRD-K15868788	SDZ-205-557	serotonin receptor antagonist	HTR3A, HTR3B, HTR4	0	-19.17	0	0	0	41.5	45.87	-65.62	-63.48	-57.91
BRD-A82590476	SDZ-NKT-343	tachykinin antagonist	TACR1	0	-49.69	0	0	21.85	0	0	69.25	-42.54	-58.5
BRD-A31007383	SDZ-WAG-994	adenosine receptor agonist	ADORA1	0	-21.42	41.78	0	-43.79	32.07	0	0	-41.38	0
BRD-K84996949	sinensetin	cyclooxygenase inhibitor		0	0	0	0	0	-37.07	-27.84	0	72.23	0
BRD-K73824630	skatole	thrombin inhibitor	F2	0	-87.36	0	-40.06	0	0	53.77	0	0	0
BRD-A64227845	SKF-77434	dopamine receptor agonist, dopamine receptor partial agonist	DRD1	0	-48.85	48.69	0	42.64	0	0	-48.84	-66.08	0
BRD-A09828896	SKF-81297	dopamine receptor agonist	DRD1, DRD5	0	-66.55	29.68	-38.06	0	0	-11.02	0	0	0
BRD-K96809896	SKF-86002	p38 MAPK inhibitor	ALOX5, MAPK14	0	0	0	0	-27.35	34.83	-61.11	-52.89	48.31	93.71
BRD-A49046702	SKF-89976A	GABA uptake inhibitor	SLC6A1	0	-68.6	-65.95	0	-26.51	0	0	0	-26.32	0
BRD-K01567962	pyrazolanthrone	JNK inhibitor, AP inhibitor, dual specificity protein kinase inhibitor, leucine rich repeat kinase inhibitor	MAPK10, MAPK8, MAPK9, TTK, LRRK2, MAPK8IP1	0	0	0	0	-58.11	8.94	-72.74	0	73.01	-49.27
BRD-A56987319	SQ-22536	adenylyl cyclase inhibitor	ADCY1, ADCY5	0	0	0	0	-75.63	21.05	-20.75	0	-39.22	-73.19
BRD-K91243525	SR-142948	neurotensin receptor antagonist	NTSR1	0	-12.69	0	0	0	57.65	0	-88	0	-60.06
BRD-K19309090	SR-95639A	acetylcholine receptor agonist	CHRM1	0	-28.13	0	55.22	0	0	0	0	-5.9	-63.25
BRD-K72895815	SSR-69071	leukocyte elastase inhibitor	ELANE	0	67.43	63.2	0	0	24.31	79	0	0	0
BRD-K52620403	STO-609	calcium/calmodulin dependent protein kinase inhibitor, calmodulin inhibitor	CAMKK1, CAMKK2	0	23.7	0	0	-20.33	0	76.75	0	-60.64	79.87
BRD-K60487568	SU-4312	platelet-derived growth factor receptor (PDGFR) inhibitor, tyrosine kinase inhibitor, vascular endothelial growth factor receptor (VEGFR) inhibitor, vascular endothelial growth factor receptor 2 (VEGFR2) inhibitor	KDR, PDGFRB	0	0	0	0	31.96	-15.96	0	0	0	0
BRD-K63504947	semaxanib	VEGFR inhibitor, angiogenesis inhibitor, FLT3 inhibitor, hepatocyte growth factor receptor inhibitor, vascular endothelial growth factor receptor (VEGFR) inhibitor, VEGFR antagonist	KDR, FLT1, KIT, PDGFRB, FGFR1, FLT3, MET, PDGFRA, RET	0	0	0	-42.3	0	0	0	0	52.26	0
BRD-A70649075	sulconazole	sterol demethylase inhibitor, cell wall synthesis inhibitor		0	0	14.39	0	0	0	0	0	3.06	0
BRD-A10715913	sulpiride	carbonic anhydrase inhibitor, dopamine receptor, dopamine receptor antagonist	DRD2, CA7, DRD3, CA1, CA12	0	-25.69	0	0	-58.76	0	27.74	0	-28.66	0
BRD-A24122750	saclofen	GABA receptor antagonist	GABBR1, GABBR2, KCTD12, KCTD16, KCTD8	0	-27.63	-60.09	0	-60.74	12.07	0	0	0	-60.99
BRD-A49906757	scopolamine	acetylcholine receptor antagonist	CHRM2, CHRM1, CHRM3, CHRM4, CHRM5, SI	0	-44.42	0	-73.04	-38.05	44.79	0	0	0	0
BRD-A14566392	scopolamine	acetylcholine receptor antagonist	CHRM2, CHRM1, CHRM3, CHRM4, CHRM5, SI	0	0	0	0	-28.61	39.4	0	-75.19	-29.1	52.22
BRD-K62609077	scoulerine	adrenergic receptor antagonist, GABA receptor antagonist, serotonin receptor antagonist	ADRA1D, ADRA2A, GABRA1	0	-62.63	0	0	13.22	50.1	0	63.07	46.57	0
BRD-K22503835	scriptaid	HDAC inhibitor	HDAC1, HDAC2, HDAC3, HDAC4, HDAC5, HDAC6, HDAC7, HDAC8, HDAC9	0	0	53.24	-71.92	-36.92	-68.04	0	0	0	0
BRD-A25775766	securinine	GABA receptor antagonist, TP53 activator	GABRA1	0	41.97	-45.18	0	0	48.79	0	84.66	63.86	0
BRD-K38449220	seneciphylline	cytochrome P450 inhibitor		0	-32.77	-79.22	0	39.51	0	-26.98	0	11.53	-42.93
BRD-K70881766	solanine	acetylcholinesterase inhibitor		0	-84.54	0	68.07	0	0	-29.06	0	0	0
BRD-K97330509	SRC-kinase-inhibitor-II	src inhibitor		0	38.81	0	0	-55.34	87.32	19.47	-78.37	-62.53	46.25
BRD-K68332390	ponalrestat	aldose reductase inhibitor, reductase inhibitor	AKR1B1	0	69.49	-21.4	0	-24.61	0	0	0	0	0
BRD-K30189597	SYK-inhibitor	syk inhibitor	SYK	0	-61.42	0	-81.74	-33.49	0	0	-96.85	0	0
BRD-K14200658	syrosingopine	vesicular monoamine transporter inhibitor	SLC18A2, SLC18A1	0	77.03	0	0	18.53	0	85.36	-57.03	0	0
BRD-K31843556	T-0070907	PPAR receptor anatagonist, PPAR receptor antagonist	PPARG	0	47.35	0	0	0	0	24.17	-90.91	20.89	0
BRD-K63516691	T-0156	phosphodiesterase inhibitor	PDE5A	0	0	0	-65.5	-24.18	0	0	0	0	0
BRD-K23383398	T-0901317	LXR agonist, ABC transporter expression enhancer, ROR inverse agonist	NR1H3, NR1H2, ABCA1, NCOA1, NCOA2, NR1I2, RORA, RORC, RXRB	0	0	0	0	12.17	0	0	27.69	-11.15	0
BRD-K62221994	T-98475	gonadotropin releasing factor hormone receptor antagonist	GNRH1, GNRHR	0	49.88	52.17	0	0	0	-22.66	0	0	0
BRD-K25186396	tangeritin	cell cycle inhibitor		0	-91.48	0	0	0	-38.9	-85.46	0	0	-38.11
BRD-K97118047	4,5,6,7-tetrabromobenzotriazole	casein kinase inhibitor	CSNK2A1, AKT1, CHEK1, CSNK2A2, CSNK2B, GSK3B, LCK, MAP2K1, MAPK1, MAPK11, MAPK12, MAPK14, MAPK8, PRKCA, ROCK1, RPS6KB1, SGK1	0	0	-43.27	55.83	0	-55.28	19.93	38.46	0	0
BRD-K67352070	TC-2559	acetylcholine receptor agonist, acetylcholine receptor ligand	CHRNA4	0	-39.98	0	0	0	0	-42.22	0	20.81	0
BRD-A31195449	TCB2	serotonin receptor agonist	HTR2A	0	-41.47	32.24	0	0	0	-9.3	0	-33.89	0
BRD-K73999723	telmisartan	angiotensin receptor antagonist, PPAR receptor agonist, PPAR receptor modulator, PPAR receptor partial agonist	AGTR1, PPARG, CYP2C19, CYP2J2, PPARA	0	10.06	11.74	0	20.27	-53.47	-9.37	0	8.66	0
BRD-A48720949	testosterone	androgen receptor (AR) agonist, androgen receptor agonist, testosterone receptor agonist	AR, CYP19A1, CYP2C19, CYP2C8, CYP3A5	0	62.32	0	0	-84.03	0	0	-67.92	0	0
BRD-K97309399	thiothixene	dopamine receptor, dopamine receptor antagonist	HTR2A, DRD1, DRD2, HRH1	0	50.5	46.22	87.02	-35.23	0	-40.22	0	42.54	0
BRD-K45988865	tetramethylsilane	organosilicon compound used as an internal standard in NMR spectroscopy		0	-34.74	11.9	0	-77.2	-82.5	-65.99	0	0	0
BRD-K51033547	tramadol	opioid receptor agonist, norepinephrine reputake inhibitor, serotonin reuptake inhibitor, adrenergic transmitter uptake inhibitor, OP3 receptor agonist, serotonin uptake inhibitor	OPRM1, SLC6A2, SLC6A4, CHRFAM7A, CHRM3, CYP2B6, GRIN3A, HTR2C, OPRD1, OPRK1	0	-41.08	-43.09	0	-39.45	17.84	-84.53	0	0	60.32
BRD-A01295252	trans-7-hydroxy-pipat	dopamine receptor ligand		0	0	0	-86.56	-44.1	0	0	0	31.55	0
BRD-K34415467	trimethobenzamide	histamine receptor antagonist	DRD2	0	0	-41.65	71.5	-31.99	0	34.81	0	3.15	-69.31
BRD-K54790157	trioxsalen	DNA synthesis inhibitor		0	13.3	0	0	-49.41	-41.88	0	0	-6.14	91.22
BRD-K57033106	tripelennamine	histamine receptor antagonist	HRH1	0	7.88	0	0	0	-32.01	-31.37	-43.03	0	0
BRD-K00959089	thenoyltrifluoroacetone	PPAR receptor ligand	CES1, PPARA, SDHA	0	-23.94	0	0	0	0	-35.56	-42.04	-92.84	0
BRD-K68246049	TTNPB	RAR agonist, retinoid receptor agonist	RARB, RARA, RARG	0	-54.18	17.91	-81.65	41.07	0	0	0	-37.88	0
BRD-A02176148	tubaic-acid	mitochondrial complex I inhibitor, NADH-ubiquinone oxidoreductase (Complex I) inhibitor	MT-ND1	0	0	0	45.6	0	5.57	65.61	0	0	-75.43
BRD-K60184833	tyrphostin-46	tyrosine kinase inhibitor	EGFR	0	14.29	58.97	-46.75	0	0	-66.03	-75.12	-53.52	37.75
BRD-K96778649	tyrphostin-47	EGFR inhibitor, epidermal growth factor receptor (EGFR) inhibitor	EGFR	0	-22.18	0	0	-26.09	0	0	0	18.14	0
BRD-K11158509	tyrphostin-B44	EGFR inhibitor		0	-29.49	0	75.7	-21.42	23.47	-16.65	0	-25.38	0
BRD-A98378129	talniflumate	cyclooxygenase inhibitor, calcium channel blocker, calcium-activated chloride channel blocker, mucin production inhibitor	CLCA1	0	78.17	0	-27.88	-30.41	40.41	-24.44	0	0	56.31
BRD-K43744935	tamoxifen	estrogen receptor antagonist, selective estrogen receptor modulator (SERM), estrogen receptor agonist, estrogen receptor modulator, PKC inhibitor	ESR1, ESR2, CYP3A5, EBP, GPER1, PRKCA, PRKCB, PRKCD, PRKCE, PRKCG, PRKCI, PRKCQ, PRKCZ	0	48.13	0	0	0	-24.72	58.96	0	-5.51	0
BRD-A23723433	paclitaxel	tubulin inhibitor, microtubule stabilizing agent, microtubule stimulant, P glycoprotein inhibitor, taxane	TUBB, NR1I2, ABCB1, BCL2, CYP2C8, MAP2, MAP4, MAPT, TLR4, TUBB1	0	0	25.22	71.75	29.37	-24.72	0	34.97	0	-43.04
BRD-K06147391	telenzepine	acetylcholine receptor antagonist	CHRM1	0	20.27	0	0	-39.18	0	-75.78	0	3.75	0
BRD-A87479750	tenidap	cyclooxygenase inhibitor, lipoxygenase inhibitor, prostanoid receptor antagonist	ALOX5, KCNJ4, PTGS1	0	0	0	62.43	23.86	0	0	0	47.51	0
BRD-K90553655	testosterone	androgen receptor (AR) agonist, androgen receptor agonist, testosterone receptor agonist	AR, CYP19A1, CYP2C19, CYP2C8, CYP3A5	0	0	48.74	0	0	0	-35.41	0	17.71	0
BRD-A11605036	thiocolchicoside	GABA receptor antagonist	GABRA1, GABRB2, GABRG2, GLRA1, GLRB	0	-56.96	25.69	0	-27.92	0	36.19	0	-56.14	-89.27
BRD-K63874012	thioperamide	histamine receptor antagonist, histamine receptor inverse agonist	HRH3, HRH4	0	-15.09	30.17	49.6	-21.08	30.47	-79.74	0	-88.26	43.13
BRD-K08619574	thioproperazine	dopamine receptor antagonist	ADRA1A, ADRA1B, DRD1, DRD2, HTR1A, HTR2A	0	-86.76	0	0	0	32.69	14.11	-56.02	0	-70.7
BRD-K20141153	atomoxetine	norepinephrine transporter inhibitor, adrenergic transmitter uptake inhibitor	SLC6A2, SLC6A3, SLC6A4, GRIN1, GRIN2A, GRIN2B, GRIN2C, GRIN2D, GRIN3A, GRIN3B	0	0	-12.13	0	-8.78	6.66	0	0	-25.56	-31.12
BRD-K34154330	tracazolate	GABA receptor agonist, GABA receptor modulator	GABRA1	0	14.94	0	0	13.77	0	-76.28	0	-33.79	77.52
BRD-K69837166	trap-101	nociceptin/orphanin FQ (NOP) receptor antagonist, opioid receptor antagonist	OPRL1	0	0	59.56	0	-14.74	89.33	-22.37	0	62.07	0
BRD-K08619838	tremorine	acetylcholine receptor agonist		0	0	0	0	-83.23	27.91	58.7	0	-50.3	-54.63
BRD-K77554836	triamcinolone	antiinflammatory agent, corticosteroid agonist, corticosteroid binding globulin binder, corticosteroid hormone receptor agonist, cytochrome P450 inhibitor, glucocorticoid receptor agonist, immunosuppressant, immunosuppressive agent	NR3C1, CYP3A5, CYP3A7, SERPINA6	0	0	0	-45.64	0	32.28	-54.22	0	-79.63	-76.35
BRD-A83859836	tropisetron	serotonin receptor antagonist, polarization inhibitor, sodium channel blocker	HTR3A, GLRA1, GLRA2, GLRB, HTR4	0	0	-54.61	0	29.95	21.01	0	0	24.38	-47.79
BRD-K02607075	tubocurarine	acetylcholine receptor antagonist	CHRNA2, HTR3A, ACHE, HTR3B, KCNN1, KCNN2, KCNN3, ZACN	0	33.86	-26.16	0	-27.93	53.23	41.13	0	-15.89	-49.39
BRD-K17415526	tyrphostin-AG-835	protein tyrosine kinase inhibitor	EGFR	0	-15.42	0	91.69	-31.67	49.78	0	81.06	79.69	0
BRD-A81795050	U-18666A	oxidosqualene cyclase inhibitor		0	63.15	0	0	54.31	-20.83	21.36	-94.49	27.82	0
BRD-K18757346	U-46619	thromboxane receptor agonist	PTGDR, PTGDR2, PTGER1, PTGER2, PTGER3, PTGER4, PTGFR, PTGIR, TBXA2R	0	59.61	0	0	0	0	-33.69	-48.32	-45.98	0
BRD-A96897502	U-74389F	lipid peroxidase inhibitor		0	-47.91	56.5	63.76	-71.19	0	69.02	0	-28.76	-71.65
BRD-K46419649	U0126	MEK inhibitor, JAK inhibitor, MAP kinase inhibitor	JAK2, MAP2K1, MAP2K2, MAP3K1, MAP3K2	0	59.12	0	-97.4	0	71.07	-92.55	-98.32	-82.78	0
BRD-A14574269	UB-165	acetylcholine receptor agonist	CHRNA3, CHRNA4, CHRNB2	0	-84.81	0	0	-18.69	0	-80.81	0	-23.01	0
BRD-A45499626	UBP-302	glutamate receptor antagonist	GRIK1	0	23.27	-96.3	0	54.59	46.13	-19.63	0	-72.18	0
BRD-K50325075	UCL-2077	potassium channel blocker, slow afterhyperpolarization channel blocker		0	0	0	58.68	0	19.66	-4.61	0	-30.79	77.18
BRD-K45158365	valsartan	angiotensin receptor antagonist	AGTR1	0	2.89	11.6	11.37	-9.39	-54.49	-34.23	-7.9	0	44.74
BRD-K60923938	veratridine	sodium channel activator	SCN1A, SCN3A, SCN8A, SCN9A	0	-49.52	0	52.82	0	23.03	0	0	-44.49	0
BRD-K62206109	VUF-5681	histamine receptor antagonist	HRH3	0	0	0	-89.77	-30.18	0	-18.61	0	-59.35	0
BRD-K40902647	vincamine	adrenergic receptor antagonist	CHRM1, CHRM2, CHRM3, CHRM4	0	0	33.2	0	0	0	-41.73	0	-21.15	0
BRD-K53318339	vinpocetine	phosphodiesterase inhibitor, sodium channel blocker, voltage-sensitive sodium channel inhibitor	PDE1A, PDE1C, SCN10A	0	0	0	0	22.48	0	32.62	0	-54.53	0
BRD-K45068323	W-13	calmodulin antagonist	CALM1, MYLK, PDE1A	0	46.88	0	0	0	0	-83.37	-75.89	0	0
BRD-K90259198	W-7	calmodulin antagonist, potassium channel blocker, squalene monooxygenase channel blocker	CALM1, CALM2, KCNA5, KCNH2, TNNC1, TNNI3	0	28.31	0	0	-53.6	0	0	-53.44	-13.46	0
BRD-K68341547	W-9	calmodulin antagonist	CALM2	0	39.41	0	0	-20.49	-42.27	-42.12	0	-50.12	0
BRD-A20968261	WAY-213613	glutamate transporter inhibitor	SLC1A2	0	34.55	-51.65	0	0	54.59	-44.11	0	0	0
BRD-K28115081	apafant	platelet activating factor receptor antagonist	PTAFR	0	0	-41.72	65	47.28	-55.11	0	0	0	-38.07
BRD-K01902415	pirinixic-acid	PPAR receptor agonist	PPARA	0	0	-44.79	0	-76.79	-48.94	-58.67	0	0	0
BRD-K88358234	xaliproden	serotonin receptor agonist, nerve growth factor agonist, neurotrophic factor enhancer	HTR1A	0	0	0	0	-18.39	50.68	0	0	-55.95	-41.96
BRD-K94832621	Y-134	estrogen receptor antagonist, selective estrogen receptor modulator (SERM)	ESR1, ESR2	0	36.96	0	63.88	47.97	-37.94	84.42	0	-18.74	0
BRD-A44133049	azasetron	serotonin receptor antagonist	HTR3A, HTR3B	0	0	-5.35	0	0	33.44	0	-6.02	-5.19	0
BRD-K60476892	YC-1	activator of soluble guanylyl cyclase, guanylate cyclase activator, hypoxia inducible factor inhibitor	HIF1A, GUCY1A2, GUCY1A3, GUCY1B3	0	0	0	0	72.32	-43.1	0	0	0	89.05
BRD-K59650319	YM-298198	glutamate receptor antagonist	GRM1	0	0	10.3	0	0	0	-41.9	-52.87	0	0
BRD-K12932420	YM-976	phosphodiesterase inhibitor, tumor necrosis factor production inhibitor	PDE4A, PDE4B, PDE4C, PDE4D, TNF	0	0	0	0	28.94	-44.07	-46.76	-39.43	0	0
BRD-K06208435	YS-035	calcium channel blocker		0	0	0	0	-47.1	-22.1	26.12	0	-87.67	0
BRD-A51410489	yohimbine	adrenergic receptor antagonist	ADRA2A, ADRA2C, ADRA2B, HTR1A, HTR1B, HTR1D, HTR2B, DRD2, DRD3, HTR1E, HTR1F, HTR2A, HTR2C, HTR5A, HTR7, KCNJ1, KCNJ10, KCNJ11, KCNJ12, KCNJ14, KCNJ15, KCNJ8	0	0	42.49	0	-17.68	7.19	-24.03	-58.97	0	0
BRD-K60174629	z-prolyl-prolinal	prolyl endopeptidase inhibitor	PREP	0	0	-36.14	0	43.14	0	0	-72.44	0	0
BRD-K64157027	ZD-2079	adrenergic receptor agonist, insulin sensitizer	ADRB3	0	-63.29	0	0	19.78	-33.21	0	-75.09	0	40
BRD-K11373525	ZD-7155	angiotensin receptor antagonist	AGTR1	0	-82.21	0	0	0	0	-37.96	0	-60.59	-54.68
BRD-K18678457	ZD-7288	HCN (hyperpolarization activated cyclic nucleotide gated) channel blocker, HCN channel antagonist, potassium channel antagonist, sodium channel blocker	HCN1, HCN2, HCN3, HCN4	0	0	0	64.88	0	0	0	0	0	0
BRD-K05151076	ZK-164015	estrogen receptor antagonist	ESR1, ESR2	0	96.13	0	-91.27	0	85.64	88.39	-34.42	-68.13	81.35
BRD-K33882852	ZK-93423	benzodiazepine receptor agonist	GABRA1, GABRA2, GABRA3, GABRA5, GABRB2, GABRG2	0	47.82	13.67	0	0	82.61	-32.25	0	71.83	0
BRD-K68392338	ZK-93426	benzodiazepine receptor agonist, benzodiazepine receptor antagonist, GABA benzodiazepine site receptor antagonist	GABRA1, GABRA2, GABRA3, GABRA5	0	53.66	0	0	67.37	-70.84	37.78	0	73.75	0
BRD-K19605405	ZM-241385	adenosine receptor antagonist	ADORA2A, ADORA2B, ADORA1, ADORA3	0	0	0	87.18	-82.75	0	0	-31.23	0	-34.2
BRD-K67831364	ZM-323881	vascular endothelial growth factor receptor 2 (VEGFR2) inhibitor, VEGFR inhibitor	KDR	0	-80.31	0	0	0	0	-86.22	-85.07	0	0
BRD-K92446736	zatebradine	HCN (hyperpolarization activated cyclic nucleotide gated) channel blocker, HCN channel antagonist, potassium channel antagonist, sodium channel blocker	HCN1, HCN2, HCN3, HCN4	0	0	-56.79	-54.64	-80.5	0	0	0	44.63	-97.03
BRD-K08996725	zolantidine	histamine receptor antagonist		0	0	0	-68.83	13.39	0	0	0	0	0
BRD-K28761384	zuclopenthixol	dopamine receptor antagonist	DRD2, DRD1, ADRA1A, ADRA2A, DRD5, HRH1, HTR2A	0	-50.53	51.51	0	31.94	-87.5	-39.69	0	56.64	46.41
BRD-K45401373	betulinic-acid	apoptosis stimulant, caspase activator, diacylglycerol O acyltransferase inhibitor, HIV integrase inhibitor, NFkB pathway activator, NFKB pathway inhibitor, SARS coronavirus 3C-like protease inhibitor, topoisomerase inhibitor	CASP3, CASP8, GPBAR1, TOP1	0	-21.46	15.54	-81.66	-22.87	36.36	-39.55	0	0	0
BRD-A41301928	bongkrek-acid	mitochondrial ADP, ATP translocase inhibitor	SLC25A4	0	-42.25	0	0	0	0	0	0	0	0
BRD-A26097136	bulleyaconitine-a	non-opiod analgesic		0	-63.38	0	0	-60.74	22.97	15.11	0	-70.57	-61.25
BRD-K70487031	flupentixol	dopamine receptor antagonist	DRD2, DRD1, ADRA1A, CHRM1, DRD3, DRD5, HTR2A	0	45.32	0	81.05	-15.78	0	0	0	84.04	-39.97
BRD-K97509413	coumestrol	AGE inhibitor, estrogen receptor agonist, estrogen receptor ligand	ESR1, ESR2	0	-9.68	0	0	0	0	0	-55.62	0	0
BRD-A82329351	cycloheximide	glycogen synthase kinase inhibitor, protein synthesis inhibitor	GSK3B, RPL3	0	0	0	0	17.86	0	0	-63.62	0	0
BRD-K58938839	cyclopamine	smoothened receptor antagonist, hedgehog pathway inhibitor	SMO, DHH, IHH, PTCH1	0	-27.88	0	0	0	0	57.14	0	47.67	0
BRD-A94624445	bucladesine	adenosine receptor agonist, cAMP stimulant, vasodilator	PRKACA	0	-17.11	30.7	0	35.97	0	-30.06	0	0	0
BRD-A06726973	dibutyrylcyclic-gmp	cGMP analog		0	-83.66	0	0	0	0	0	-27.99	0	0
BRD-K18910433	estradiol	estrogen receptor agonist	ESR1, ESR2, NR1I2, CYP2B6, CYP2C19, CYP2C8, CYP2E1, CYP3A5, CYP3A7, GPER1, KCNMA1	0	0	0	72.83	0	0	0	0	0	-33.21
BRD-A31801025	formestane	aromatase inhibitor	CYP19A1	0	-29.61	0	-49.62	0	0	0	0	-56.78	0
BRD-A65550283	ginsenoside	steroidal receptor agonist		0	20.36	31.7	0	10.59	16.56	-65.52	0	-33.76	0
BRD-A73605923	mocimycin	protein synthesis inhibitor		0	0	41.62	0	33.96	-35.46	0	-34.85	-29.58	80.56
BRD-K36965586	m-chlorophenylbiguanide	serotonin receptor agonist	HTR3A, HTR3B	0	-87.96	0	54.45	-59.56	13.85	-7.96	0	0	-90.8
BRD-A34907681	rutin	aldose reductase inhibitor, antioxidant, capillary stabilizing agent, nitric oxide scavenger, prolyl 4-hydroxylase inhibitor	AKR1C3, AKR1B1, F10	0	-25.79	-19.47	0	0	17.62	0	0	-71.27	-42.66
BRD-A62071884	siguazodan	histamine receptor antagonist, phosphodiesterase inhibitor	PDE3A	0	66.06	0	0	22.36	0	-69.8	0	24.83	0
BRD-A18579359	wiskostatin	neural Wiskott-Aldrich syndrome protein inhibitor	WAS, WASL	0	13.67	0	0	0	0	0	0	83.17	0
BRD-A60070924	alpha-estradiol	estrogen receptor agonist	ESR1, ESR2, NR1I2, CYP2B6, CYP2C19, CYP2C8, CYP2E1, CYP3A5, CYP3A7, GPER1, KCNMA1	0	0	NaN	-71.69	-45.85	26.52	0	-24.38	0	35.33
BRD-K43797669	genistein	tyrosine kinase inhibitor, angiogenesis inhibitor, CFTR channel activator, EGFR inhibitor, estrogen receptor agonist, histidine kinase inhibitor, immunosuppressant, isoflavone agonist, protein tyrosine kinase inhibitor, reducing agent, topoisomerase inhibitor	CFTR, ESR2, EGFR, ESR1, ESRRA, ESRRB, ESRRG, NCOA1, NCOA2, PPARG, PTK2B, TOP2A, TRPC5	0	0	0	0	0	-11.55	0	0	0	0
BRD-K71879491	tretinoin	RAR agonist, RAR receptor binder, retinoid receptor agonist, ROR ligand	RARG, RORB, ALDH1A1, ALDH1A2, GPRC5A, NR0B1, NR2C2, PPARD, RARA, RARB, RARRES1, RORC, RXRB, RXRG	0	88.06	0	0	0	0	41.11	69.47	0	0
BRD-A13084692	troglitazone	PPAR receptor agonist, insulin sensitizer, CCK ligand expression inhibitor, EGR1 expression enhancer, glycogen synthase kinase stimulant	PPARG, ACSL4, AKR1B1, CCL2, CYP3A4, ESRRA, ESRRG, INS, SERPINE1, SLC29A1, TRPM3	0	83.96	0	21.81	0	-90.69	-66.45	0	-27.07	0
BRD-K41260949	valproic-acid	HDAC inhibitor, ABAT inhibitor, GABA receptor agonist, GABAergic transmission enhancer, voltage-gated sodium channel blocker	ABAT, HDAC1, SCN1A, SCN3A, ACADSB, ALDH5A1, HDAC2, HDAC9, OGDH, SCN10A, SCN11A, SCN1B, SCN2A, SCN2B, SCN3B, SCN4A, SCN4B, SCN5A, SCN7A, SCN8A, SCN9A	0	0	-6.2	15.31	0	0	-64.74	-35.8	0	0
BRD-K17705806	JTC-801	opioid receptor antagonist	OPRL1	0	0	0	NaN	0	NaN	NaN	0	88.86	NaN
BRD-K14329163	BAY-K8644	L-type calcium channel activator	CACNA1C	0	-94.48	0	0	0	53.19	-28.53	-53.68	0	0
BRD-A34817987	itraconazole	cell wall synthesis inhibitor, cytochrome P450 inhibitor, sterol demethylase inhibitor, VEGFR inhibitor	CYP3A5, CYP3A7, CYP51A1, KDR	0	0	0	0	0	-14.3	-29.8	7.84	0	0
BRD-A36630025	SN-38	topoisomerase inhibitor	TOP1	0	-76.8	0	-12.04	0	0	29.45	-41.01	0	0
BRD-A56359832	zileuton	leukotriene synthesis inhibitor, lipoxygenase inhibitor	ALOX5	0	-44.87	-3.2	0	0	-22.43	0	-7.85	0	0
BRD-A62809825	thapsigargin	ATPase inhibitor, calcium channel blocker, PKC activator	ATP2A1	0	0	41.52	53.99	96.25	27.08	-34.87	0	-88.86	0
BRD-K04430056	7-nitroindazole	nitric oxide synthase inhibitor	NOS1, NOS2, NOS3	0	-42.07	87.04	0	0	-7.23	23.2	9.61	1.81	0
BRD-K17140735	SCH-79797	proteinase activated receptor antagonist	F2R	0	43.75	-19.5	0	0	NaN	0	89.71	94.67	0
BRD-K92301463	16,16-dimethylprostaglandin-e2	15-hydroxyprostaglandin dehydrogenase inhibitor, unidentified pharmacological activity	HPGD	0	0	0	-38.52	0	34.92	99.34	23.69	94.23	0
BRD-K93095519	SJ-172550	MDM inhibitor	MDM4	0	30.04	-31.09	40.05	0	0	18.85	0	0	0
BRD-K14696368	9-methyl-5H-6-thia-4,5-diaza-chrysene-6,6-dioxide	NFkB pathway inhibitor	RELA	0	-40.41	39.59	-83.84	0	0	0	-96.31	-93.25	84.26
BRD-K98404142	BRD-K98404142	glucose 6 phosphate dehydrogenase inhibitor, immunostimulant	G6PD	0	-53.19	0	-73.47	0	0	34.07	8.31	0	0
BRD-A20131130	2',5'-dideoxyadenosine	adenylyl cyclase inhibitor		0	0	21.41	0	-80.04	-36.71	0	-31.78	-18.58	0
BRD-K59962020	CHEMBL-374350	NFkB pathway inhibitor		0	2.99	-3.42	2.68	20.97	-75.16	-16.47	-9.6	5.44	0
BRD-K87142802	veliparib	PARP inhibitor, DNA repair enzyme inhibitor	PARP1, PARP2	0	-73.6	0	0	0	-47.25	0	-30.35	0	0
BRD-K00615600	AG-14361	PARP inhibitor	PARP1	0	0	33.29	14.66	0	-85.84	0	17.64	0	0
BRD-K02113016	olaparib	PARP inhibitor, DNA repair enzyme inhibitor	PARP1, PARP2, PARP3	0	0	59.02	39.05	0	36.62	-69.19	0	0	72.68
BRD-K28296557	AKT-inhibitor-IV	AKT inhibitor	AKT1	0	0	0	0	0	0	50.18	20.11	37.7	0
BRD-M86331534	pyrvinium-pamoate	AKT inhibitor, androgen receptor (AR) inhibitor, androgen receptor antagonist	AR	0	-22.01	0	0	32.96	-25.36	97.16	36.46	95.07	0
BRD-K48923948	BMS-641988	androgen receptor antagonist	AR	0	0	0	-44.84	35.47	14.61	-18.4	0	0	0
BRD-K13049116	BMS-754807	insulin growth factor receptor inhibitor	IGF1R, AKT1	0	54.11	0	0	0	-85.91	41.1	0	-52.92	86.11
BRD-K01779529	fluoropyruvate	PDH inhibitor		0	-35.33	0	0	0	0	0	0	0	0
BRD-K74402642	NSC-632839	ubiquitin hydrolase inhibitor, ubiquitin isopeptidase inhibitor	USP2, USP7, SENP2, USP1	0	0	0	0	10.59	0	95.98	0	0	0
BRD-K40892394	AR-C133057XX	nitric oxide synthase inhibitor	NOS2, NOS1	0	-43.27	0	0	0	69.22	16.8	-16.41	-94.65	0
BRD-K69690935	curcumin	cyclooxygenase inhibitor, AP inhibitor, CCN expression inhibitor, DNA methyltransferase inhibitor, EGFR expression inhibitor, free radical scavenger, FtsZ inhibitor, glucose 6 phosphatase inhibitor, histone N-acetyltransferase inhibitor, HIV integrase inhibitor, lipoxygenase inhibitor, NFkB pathway inhibitor, tau aggregation inhibitor, unidentified pharmacological activity	PTGS1, PTGS2, APP, CA1, CA12, CA14, CA2, CA4, CA6, CA9, CCND1, CYP3A4, DNMT1, DNMT3B, EP300, G6PC, MAPT, MMP13, MMP9, NOS2, XDH	0	10.56	0	-49.01	0	-47.53	0	0	-82.39	0
BRD-K75532464	FTI-276	farnesyltransferase inhibitor	FNTA, FNTB	0	0	24.58	0	0	-33.61	27.11	-49.03	0	-39.1
BRD-K64451768	GANT-58	GLI antagonist	DHH, GLI1, IHH	0	-73.68	0	0	0	0	-72.17	0	19.3	89.84
BRD-K17349619	HLI-373	MDM inhibitor	MDM2	0	0	0	0	0	-38.3	-65.19	-38.15	-43.79	0
BRD-A02481876	importazole	importin-beta transport receptor inhibitor	KPNB1	0	-17.65	0	-29.88	0	69.57	92.73	25.57	0	0
BRD-A58955223	sulforaphane	anticancer agent, aryl hydrocarbon receptor antagonist, nuclear factor erythroid derived, like (NRF2) activator	NFE2L2	0	0	0	0	0	0	45.71	0	43.06	86.59
BRD-A04352665	maraviroc	CC chemokine receptor antagonist, CC chemokine receptor 5 (CCR5) antagonist, reverse transcriptase inhibitor	CCR5, CYP3A5	0	38.68	0	0	0	0	-24.26	0	-70.23	0
BRD-K16406336	methylene-blue	guanylate cyclase inhibitor, monoamine oxidase inhibitor, nitric oxide production inhibitor, tau aggregation inhibitor	ACHE, MAPT	0	-36.31	0	0	28.3	-28.18	53.79	0	0	0
BRD-K68065987	MK-2206	AKT inhibitor	AKT1, AKT2, AKT3	0	-61.75	0	0	0	-73.23	-41.54	0	0	78.88
BRD-K36324071	NF-449	purinergic receptor antagonist	P2RX1	0	-56.66	-43.14	0	0	0	0	0	0	0
BRD-A19633847	perhexiline	carnitine palmitoyltransferase binder, carnitine palmitoyltransferase inhibitor	CPT1A, CPT2	0	-29.22	44.37	38.66	0	0	0	54.5	0	0
BRD-K68997413	PF-3845	FAAH inhibitor	FAAH	0	-16.83	0	0	0	0	0	-56.39	55.8	91.92
BRD-K30677119	PP-30	RAF inhibitor	RAF1	0	-76.36	-91.5	0	69.64	-78.75	0	0	0	0
BRD-K49456190	prima-1-met	thioredoxin inhibitor, TP53 activator	TP53	0	-35.17	0	0	-41.6	0	0	-48.65	-12.55	0
BRD-A73680854	PT-630	dipeptidyl peptidase inhibitor, fibroblast activation protein inhibitor	DPP4, FAP	0	-64.07	0	-50.16	0	0	-61.75	0	0	0
BRD-U94846492	quinine	cytochrome P450 inhibitor, hemozoin biocrystallization inhibitor, P glycoprotein inhibitor	KCNN4, ABCB1, CYP2D6, GP9, KCNB2, SLC29A4	0	-47.15	43.43	0	0	-31.08	20.15	19.72	0	40.58
BRD-A23770159	sirolimus	mTOR inhibitor, CCR expression inhibitor, cell cycle inhibitor, proteasome inhibitor, protein kinase inhibitor, T cell inhibitor	MTOR, FKBP1A, CCR5, FGF2	0	-85.87	-34.15	0	-24.59	0	0	0	-82.33	0
BRD-K08417745	SID-26681509	cathepsin inhibitor	CTSL	0	72.49	0	0	0	49.2	0	0	0	0
BRD-K60623809	SU-11652	FGFR inhibitor, PDGFR tyrosine kinase receptor inhibitor, tyrosine kinase receptor & angiogenic inhibitor, VEGFR inhibitor	KDR, PDGFRB, CAMK1G, FGF2, FGFR1, FLT1, KIT, PDGFRA	0	0	0	-28.85	0	0	0	0	0	NaN
BRD-K12502280	TG-101348	JAK inhibitor, FLT3 inhibitor, RET tyrosine kinase inhibitor	JAK2, FLT3, BRD4, JAK1, JAK3, RET, TYK2	0	0	54.71	9.37	0	0	0	0	6.13	0
BRD-A62182663	YK-4279	apoptosis stimulant, binding of RNA helicase A to the transcription factor EWS-FLI1 inhibitor, EWS-FLI1 inhibitor	DHX9, EWSR1, FLI1	0	-26.04	0	-3.05	0	10.15	57.55	0	-13.17	0
BRD-A47829399	artesunate	DNA synthesis inhibitor		0	26.92	0	77.51	0	0	-17.79	-40.82	0	0
BRD-A79465854	auranofin	disease modifying antirheumatic drug, immunosuppressant, NFkB pathway inhibitor, prostanoid receptor inhibitor, thioredoxin reductase inhibitor	IKBKB, PRDX5, TRPA1, TXNRD1, TXNRD2	0	0	98.09	0	0	0	63.2	86.46	7.44	0
BRD-A77216878	manumycin-a	farnesyltransferase inhibitor, NFkB pathway inhibitor, ras farnesyltransferase inhibitor	FNTA, IKBKB	0	-40.44	0	0	31.2	0	-29.99	80.83	98.21	0
BRD-A76279427	myriocin	sphingolipid biosynthesis inhibitor	AKT1, SPTLC1, SPTLC2, SPTLC3	0	-85.25	0	0	-61.48	18.95	41.43	0	-56.02	-76.22
BRD-K01638814	rilmenidine	adrenergic receptor agonist, imidazoline receptor agonist	NISCH	0	37.25	0	0	0	0	-21.2	0	-52.16	0
BRD-A62025033	temsirolimus	mTOR inhibitor, cell cycle inhibitor, immunosuppressant, protein kinase inhibitor	MTOR, PTEN	0	-42.45	31.88	60.38	0	0	-64.78	0	-53.61	0
BRD-K91691979	BRD-K91691979	glucosylceramidase inhibitor	GBA	0	65.59	0	-46.19	80.18	-10.71	0	55.01	0	NaN
BRD-K14609189	BRD-K14609189	PPAR receptor partial agonist	PPARG	0	0	-20.31	-24.7	0	NaN	0	0	0	-87.6
BRD-A12633378	BRD-A12633378	voltage-gated potassium channel activator	KCNQ4, KCNQ2	0	-50.22	0	99.17	0	NaN	0	0	-51.29	0
BRD-K77690805	BRD-K77690805	pyruvate kinase isozyme activator	PKM	0	32.37	-13.18	0	32.92	0	0	0	-1.66	-40.4
BRD-K58033748	BRD-K58033748	acetylcholine receptor antagonist	CHRM1, CHRM2, CHRM3, CHRM4, CHRM5	0	-18.88	-17.98	66.07	0	NaN	0	0	0	0
BRD-K00313977	BRD-K00313977	APEX inhibitor	APEX1	0	0	38.8	0	38.2	-63.51	0	84.67	83.32	0
BRD-K07872006	BRD-K07872006	lipoxygenase inhibitor		0	0	40.91	-91.47	-43.87	0	-92.72	0	0	0
BRD-K11540476	EMF-BCA1-64	caspase inhibitor	CASP3	0	0	0	0	-4	0	-31.84	-19.03	0	0
BRD-K11757396	BRD-K11757396	neuropeptide receptor ligand	NPSR1	0	-17.66	0	0	0	0	53.6	-37.67	-37.72	0
BRD-K12401458	BRD-K12401458	lysophospholipid receptor agonist	S1PR4	0	64.83	0	0	-44.36	NaN	-61.7	41.51	-46.78	0
BRD-K14048378	BRD-K14048378	lysophospholipid receptor agonist	S1PR3	0	0	0	-23.49	0	0	0	0	0	NaN
BRD-K14236372	BRD-K14236372	lysophospholipid receptor agonist	S1PR4	0	0	-15.72	0	-95.04	NaN	62.22	0	0	0
BRD-K16618170	BRD-K16618170	lysophospholipid receptor agonist	S1PR4	0	0	0	0	-60.69	NaN	0	0	0	0
BRD-K24538644	KUC104502N	opioid receptor antagonist	OPRK1	0	-87.43	-39.18	38.89	0	0	-79.31	0	-85.95	0
BRD-K51302260	KU-C103871	GSP agonist	SMAD3	0	0	0	0	22.38	0	0	0	0	81.63
BRD-K60218670	BRD-K60218670	lipoxygenase inhibitor		0	-35.06	0	-62.63	-69.57	58.11	0	0	-63.55	0
BRD-K64314806	BRD-K64314806	lipoxygenase inhibitor		0	18.4	0	0	-24.01	0	-91.91	0	43.42	0
BRD-K64610608	EMF-bca1-57	caspase inhibitor	CASP3	0	3.94	1.56	0	0	-85.87	0	44.12	-17.79	-55.27
BRD-K72817452	BRD-K72817452	lipoxygenase inhibitor		0	0	0	0	-43.75	0	0	0	-78.97	0
BRD-A71657825	2-(biphenyl-4-ylsulfonamido)pentanedioic-acid	matrix metalloprotease inhibitor	MMP13, MMP8, MMP9	0	18.03	0	-26.61	0	31.98	0	0	0	NaN
BRD-K73709114	BRD-K73709114	glucosylceramidase inhibitor	GBA	0	-35.54	0	0	-80.13	0	0	0	0	NaN
BRD-K77681376	BRD-K77681376	casein kinase inhibitor, FLT3 inhibitor		0	-32.69	NaN	0	0	NaN	0	0	0	0
BRD-K08219523	5-nonyloxytryptamine	serotonin receptor agonist	HTR1B, HTR1D	0	0	52.94	0	53.98	0	0	64.8	0	-42.99
BRD-A53107311	BRD-A53107311	mitotic kinesin inhibitor, Tubulin Polymerization Inhibitors		0	9.2	28.66	-32.98	0	0	44.07	0	0	NaN
BRD-K48974000	BRD-K48974000	CDC inhibitor		0	0	16.05	-26.52	0	0	-51.67	0	16.79	NaN
BRD-A69470004	BRD-A69470004	XIAP inhibitor	XIAP	0	-63.95	88.3	-27.02	16.83	0	0	0	0	NaN
BRD-A05680309	BRD-A05680309	caspase activator, XIAP inhibitor	CASP8, XIAP	0	0	0	-27.53	-52.88	85.35	0	-11.34	0	NaN
BRD-A97035593	BRD-A97035593	XIAP inhibitor	XIAP	0	-49.37	0	-84.41	-66.89	65.44	0	0	0	NaN
BRD-K55186349	BRD-K55186349	apelin receptor antagonist	APLNR	0	0	0	-99.32	0	NaN	-37.91	0	-65.15	0
BRD-K43149758	myricetin	androgen receptor ligand, cytochrome P450 inhibitor	PIK3CG, AR, CYP3A4	0	0	0	36.3	0	-45.12	0	0	-22.4	NaN
BRD-K53780220	BRD-K53780220	casein kinase inhibitor, FLT3 inhibitor		0	-52.42	0	0	-56.28	NaN	0	0	0	0
BRD-K28452084	BRD-K28452084	opioid receptor agonist	OPRK1	0	-61.95	0	0	0	-88.5	0	0	0	NaN
BRD-K55703048	latrepirdine	glutamate receptor antagonist, histamine receptor antagonist, serotonin receptor antagonist	HTR6, GRIN2B, HRH1	0	-20.29	47.92	-17.55	0	NaN	0	0	0	75.21
BRD-K30351863	BRD-K30351863	APEX inhibitor	APEX1	0	-71.19	59.42	0	-62.66	NaN	0	-72.95	37.84	0
BRD-K37940862	BRD-K37940862	neuropeptide receptor antagonist	NPSR1	0	0	0	93.32	-22.9	-75.18	0	74.7	-35.62	NaN
BRD-K68783079	BRD-K68783079	CLK inhibitor, dual specificity tyrosine-(Y)-phosphorylation regulated kinase inhibitor	CLK1, CLK4, DYRK1A	0	-36.74	0	0	0	NaN	-33.64	0	0	0
BRD-K88761633	BRD-K88761633	glucosylceramidase inhibitor	GBA	0	99.34	25.36	30.89	-88.05	NaN	0	0	0	-50.4
BRD-K06956503	BRD-K06956503	glucosylceramidase inhibitor	GBA	0	-37.53	-7.72	0	94.55	-33.07	0	0	19.25	NaN
BRD-A61599461	BRD-A61599461	thyroid-stimulating hormone receptor inverse agonist	TSHR	0	15.35	42	-51.13	-89.04	NaN	47.32	0	-20.79	0
BRD-A81377415	BRD-A81377415	CLK inhibitor, dual specificity tyrosine-(Y)-phosphorylation regulated kinase inhibitor, dual-specificity tyrosine-(Y)-phosphorylation regulated kinase 1B inhibitor	CLK1, CLK4, DYRK1A, DYRK1B	0	-68.98	0	-55.65	0	NaN	43.4	0	0	0
BRD-K89237706	noscapine	bradykinin receptor antagonist, tubulin polymerization inhibitor, apoptosis stimulant, microtubule inhibitor, tubulin inhibitor	BDKRB2, SIGMAR1	0	-54	0	0	0	-17.8	0	-36.24	0	NaN
BRD-A57457122	VU-0400071-3	glutamate receptor modulator	GRM4	0	0	0	0	-47.58	0	0	0	-31.66	-50.84
BRD-K30570479	VU-0400195-3	glutamate receptor modulator	GRM4	0	-18.13	-92.09	0	16.74	0	44.71	0	17.48	0
BRD-A52172093	VU-0413807-2	calcium channel blocker	CACNA1G, CACNA1H, CACNA1I	0	0	0	0	0	NaN	0	0	0	0
BRD-K59633790	VU-0420363-1	SARS coronavirus 3C-like protease inhibitor		0	0	0	50.05	56.17	NaN	0	0	-44.03	27.89
BRD-K92817986	BJM-CSC-19	compound cytotoxic to breast cancer stem cells		0	42.15	7.33	-17.19	20.69	-62.44	0	0	-7.81	0
BRD-A74500471	ethambutol	bacterial arabinosyl transferase inhibitor		0	-50.07	0	0	0	0	0	0	0	-87.03
BRD-K02992638	lamivudine	nucleoside reverse transcriptase inhibitor, reverse transcriptase inhibitor		0	0	0	0	-79.62	-9.55	0	-23.38	0	-60.36
BRD-K35240538	methylprednisolone	glucocorticoid receptor agonist	NR3C1	0	0	-62.05	0	54.79	0	-79.12	0	0	0
BRD-A84702196	penicillin	cell wall synthesis inhibitor		0	-56.12	-60.78	-40.74	0	0	0	0	0	0
BRD-K87024524	phenelzine	monoamine oxidase inhibitor	MAOB, AOC3, MAOA, ABAT, GAD2, GPT, GPT2, SLC6A2, SLC6A3, SLC6A4	0	24.45	0	85	5.3	-22.75	0	0	4.75	0
BRD-K28346421	rifapentine	DNA directed RNA polymerase inhibitor, DNA directed DNA polymerase inhibitor	CYP2C8, CYP3A4	0	0	-28.86	69.07	48.27	0	0	0	-27.53	0
BRD-K22878149	SB-205607	delta 1 opioid receptor agonist, opioid receptor agonist	OPRD1, OPRK1, OPRM1	0	-98.56	0	0	-88.75	0	-59.2	0	0	0
BRD-A22256192	terazosin	adrenergic receptor antagonist	ADRA1D, ADRA1A, ADRA1B, KCNH2, KCNH6, KCNH7	0	-67.97	0	0	-6.8	-46.29	-37.42	0	0	0
BRD-K88304388	dextrorphan	glutamate receptor antagonist, adrenergic transmitter release inhibitor, opioid receptor agonist, serotonin receptor antagonist	OPRM1, OPRK1, OPRD1, GRIN1, HTR1A, SLC6A2	0	0	48.78	0	-39.42	-52.15	NaN	0	0	NaN
BRD-K94144010	cotinine	nicotine metabolite		0	25.55	0	0	-61.38	0	NaN	-57.64	0	NaN
BRD-A17664363	BRD-A17664363	steroidogenic factor antagonist	NR5A1	0	-67.12	0	0	-28.11	0	0	0	0	-75.82
BRD-A61189834	BRD-A61189834	XIAP inhibitor	XIAP	0	-50.78	32.96	-29.99	0	0	35.59	66.63	37.82	0
BRD-A71009679	KUC103420N	rho GTPase inhibitor, CDC inhibitor		0	80.66	0	0	0	-65.66	0	0	65.27	0
BRD-A89049230	BRD-A89049230	thyroid-stimulating hormone receptor agonist	TSHR	0	0	0	-95.86	0	75.97	-48.63	0	0	0
BRD-A93048969	BRD-A93048969	acetylcholine receptor antagonist	CHRM2, CHRM1, CHRM3, CHRM4, CHRM5, SI	0	33.04	34.92	0	-49.25	-43.65	NaN	0	0	NaN
BRD-A94297859	BRD-A94297859	XIAP inhibitor	XIAP	0	0	-30.22	0	14.41	0	0	0	-51.83	0
BRD-K00256256	BRD-K00256256	protein phosphatase inhibitor		0	-32.12	-44.84	0	53.11	-55.56	0	0	-25.29	0
BRD-K06217810	BRD-K06217810	CLK inhibitor, dual specificity tyrosine-(Y)-phosphorylation regulated kinase inhibitor, dual-specificity tyrosine-(Y)-phosphorylation regulated kinase 1B inhibitor	CLK1, CLK4, DYRK1A, DYRK1B	0	-19.78	-28.53	0	0	0	50.46	0	25.02	52.25
BRD-K11663430	pyroxamide	HDAC inhibitor, cell cycle inhibitor	HDAC1	0	0	0	-47.36	-31.72	0	0	0	0	-69.04
BRD-K19985802	BRD-K19985802	protein phosphatase inhibitor		0	-95.03	0	0	0	-19.97	0	0	51.75	0
BRD-K21009077	BRD-K21009077	dual specificity protein phosphatase inhibitors		0	0	0	0	0	75.22	-43.3	0	-44.85	84.94
BRD-K22828899	TUL-XXI039	serine/threonine kinase inhibitor		0	0	17.81	-76.89	30.32	0	0	0	-43.61	NaN
BRD-K28143534	cyproheptadine	histamine receptor antagonist, serotonin receptor antagonist	HRH1, ADRA1A, ADRA1B, ADRA1D, CHRM1, CHRM2, CHRM3, HTR2A, HTR2B, HTR2C, HTR6, HTR7	0	-47.75	0	0	-62.57	56.16	0	97.73	59.73	0
BRD-K29113274	ketoconazole	14-alpha demethylase inhibitor, androgen receptor ligand, aromatase inhibitor, cell wall synthesis inhibitor, cortisol synthesis inhibitor, P glycoprotein inhibitor, sterol demethylase inhibitor	AR, CYP19A1, CYP21A2, CYP2C19, CYP3A5, CYP3A7, KCNA10	0	30.48	0	0	-40.38	34.7	NaN	0	34.23	NaN
BRD-K32656671	BRD-K32656671	mannose-6-phosphate isomerate inhibitor		0	0	0	65.59	8.62	-25.93	65.72	0	0	0
BRD-K33106058	cytarabine	antimetabolite, DNA polymerase inhibitor, DNA synthesis inhibitor, ribonucleotide reductase inhibitor	POLB, POLA1	0	0	86.35	0	0	0	NaN	0	9.13	NaN
BRD-K34508425	KUC103898N	G protein coupled receptor		0	75.6	-65.1	61.85	38.98	0	0	0	24.61	0
BRD-K37798499	etoposide	topoisomerase inhibitor, cell cycle inhibitor, DNA inhibitor, DNA intercalating drug, DNA repair enzyme inhibitor	TOP2A, CYP2E1, CYP3A5, TOP2B	0	-37.87	90.12	90.52	0	0	NaN	19.34	0	NaN
BRD-K47278471	diphenhydramine	histamine receptor antagonist	HRH1	0	-76.23	0	0	-25.41	0	NaN	0	-38.25	NaN
BRD-K48115423	2-(4-methoxybenzylthio)-6-methylpyrimidin-4-ol	matrix metalloprotease inhibitor	MMP13	0	-29.28	-48.31	0	-15.47	-39.07	0	0	0	0
BRD-K48969316	BRD-K48969316	caspase inhibitor	CASP1	0	-59.66	0	0	0	-43.06	0	-66.51	-20.43	0
BRD-K52080565	rilmenidine	adrenergic receptor agonist, imidazoline receptor agonist	NISCH	0	0	0	0	0	-48.6	NaN	0	-39.22	NaN
BRD-K61106942	BRD-K61106942	pyruvate kinase isozyme activator	PKM	0	0	27.74	0	-17.68	0	0	0	-51.91	-58.58
BRD-K64606589	apicidin	HDAC inhibitor	HDAC1, HDAC10, HDAC11, HDAC2, HDAC3, HDAC4, HDAC5, HDAC6, HDAC7, HDAC8, HDAC9	0	0	54.02	91.16	-56.76	61.61	37.31	0	0	-21.77
BRD-K64835161	BRD-K64835161	CLK inhibitor, dual specificity tyrosine-(Y)-phosphorylation regulated kinase inhibitor, dual-specificity tyrosine-(Y)-phosphorylation regulated kinase 1B inhibitor	CLK1, CLK4, DYRK1B	0	58.87	0	56.33	-55.38	0	0	-72.96	25.24	48.34
BRD-K65910366	KUC103904N	opioid receptor antagonist		0	57.81	12.64	0	90.57	0	0	0	-47.84	54.58
BRD-K70751730	BRD-K70751730	histone lysine demethylase inhibitor	EGLN1, KDM3A, KDM4A, KDM4C, KDM6B	0	0	-55.24	61.58	-77.13	-44.34	0	0	0	82.61
BRD-K74761218	WT-171	HDAC inhibitor	HDAC6	0	0	53.73	-58	-21.36	-67.72	0	36.72	0	NaN
BRD-U44700465	HG-5-88-01	protein kinase inhibitor	ADCK4, EGFR	0	36.15	0	72.55	0	54.73	0	-44.47	-57.84	-39.02
BRD-K26947839	BRD-K26947839	NADPH oxidase inhibitor	NOX1	0	0	0	0	-35.48	0	-70.94	0	-52.76	0
BRD-K32795028	1-benzylimidazole	thromboxane synthase inhibitor	CYP11B1, QPCT	0	0	0	0	-48.64	0	0	0	-42.3	0
BRD-A15010982	HU-211	glutamate receptor antagonist, apoptosis stimulant, NFkB pathway inhibitor, reducing agent	CNR1, CNR2, GLRA1, GLRA2, GLRA3, GPR55, GRIN1, NFKB1	0	81.37	-48.24	0	0	0	0	0	97.45	NaN
BRD-K87573634	propylpyrazole	estrogen receptor agonist	ESR1	0	18.69	0	0	0	-81.52	0	0	0	NaN
BRD-K54987996	CAY-10578	casein kinase inhibitor		0	-47.36	0	-20.94	0	0	40.28	0	0	NaN
BRD-A67438293	treprostinil	prostacyclin analog	PTGIR, CYP2C8, P2RY12, PPARD, PTGDR, PTGER1, PTGER2, PTGER3, PTGER4	0	0	0	0	0	-82.28	-90.58	0	-15.99	NaN
BRD-K40619305	larixinic-acid	comopund that interacts with metal centers		0	-21.72	0	-67.24	0	38.89	49.55	0	0	-73.95
BRD-K66896231	BRD-K66896231	acetylcholinesterase inhibitor	ACHE	0	0	0	0	0	0	NaN	0	0	NaN
BRD-K20168484	BRD-K20168484	lipoxygenase inhibitor, leukotriene synthesis inhibitor, PPAR receptor modulator	ALOX5AP	0	0	57.6	-59.53	80.7	0	NaN	0	0	NaN
BRD-K99063460	didanosine	nucleoside reverse transcriptase inhibitor, reverse transcriptase inhibitor	PNP	0	-73.53	-62.59	0	-23.88	0	NaN	0	0	NaN
BRD-K79511609	BRD-K79511609	adenosine receptor agonist	ADORA1, ADORA2A, ADORA2B	0	0	-25.64	0	0	37.16	NaN	0	0	NaN
BRD-K51941867	LM-1685	cyclooxygenase inhibitor	PTGS2	0	-54.26	93.94	0	36.43	0	0	0	0	NaN
BRD-K09485525	GANT-61	GLI antagonist	DHH, IHH	0	27.97	0	-92.97	64.4	0	80.9	0	89.43	0
BRD-K92413528	thiazolidinecarboxylic-acid	glutathione synthase stimulant, reducing agent		0	0	29.05	19.48	0	0	NaN	-19.06	0	NaN
BRD-K28849549	mesalazine	cyclooxygenase inhibitor, arylamine N-acetyltransferase inhibitor, beta catenin inhibitor, lipoxygenase inhibitor, prostanoid receptor inhibitor, protein phosphatase inhibitor, thromboxane receptor antagonist, thromboxane synthase inhibitor	PTGS1, PPARG, PTGS2, ALOX5, CHUK, CTNNB1, IKBKB, MPO, NAT1	0	0	0	-30.94	0	56.85	NaN	0	2.16	NaN
BRD-K34437622	BRD-K34437622	thymidylate synthase inhibitor	TYMS	0	0	0	0	-57.18	0	NaN	-57.09	0	NaN
BRD-K82143716	flucytosine	pyrimidine analog, inhibits fungal DNA synthesis	DNMT1	0	58.03	0	-50.69	-82.84	0	NaN	0	7.2	NaN
BRD-K30197592	5-methoxytryptamine	serotonin receptor agonist	HTR2A, HTR6, HTR1B, HTR1D, HTR1E, HTR1F, HTR2C, HTR4, HTR7, TRPM8	0	0	-41.05	-37.69	-80.7	75.87	0	0	-2.88	0
BRD-K55591206	epigallocatechin	AP inhibitor, aromatase inhibitor, bacterial efflux pump inhibitor, beta amyloid aggregation inhibitor, beta amyloid protein neurotoxicity inhibitor, beta secretase inhibitor, DNA gyrase inhibitor, dual specificity tyrosine-(Y)-phosphorylation regulated kinase inhibitor, enoyl-(acyl-carrier protein) reductase Fabl inhibitor, fatty acid synthase inhibitor, HCV inhibitor, indoleamine 2,3-dioxygenas…	FASN, APP, BACE1, CYP19A1, DYRK1A, ELANE, ENOX2, EP300, IDO1, KAT2B, KDR, MMP14, MMP2, PPARA, PREP, SLC5A1	0	0	0	0	-24.55	30.77	0	-19.21	-5	NaN
BRD-K49372556	mofezolac	cyclooxygenase inhibitor, cytochrome P450 inhibitor, platelet aggregation inhibitor		0	-34.69	36.29	-14.95	13.44	0	-76.92	0	0	NaN
BRD-K51066026	aminoindazole	ionophore		0	-71.02	-19.87	0	0	0	0	0	29.97	0
BRD-K56745457	azauridine	antiviral agent, blocks the conversion of orotic acid into UMP		0	0	-62.87	0	-12.8	0	0	0	0	0
BRD-A00520476	otenzepad	acetylcholine receptor antagonist		0	-6.03	0	0	0	0	NaN	0	0	NaN
BRD-A61858259	CAY-10415	insulin sensitizer	INS	0	63.67	0	0	35.12	-84.47	-77.61	44.38	0	NaN
BRD-K15107389	BRD-K15107389	ribosomal protein inhibitor	RPS6KA1, RPS6KA2, RPS6KA3	0	0	29.03	0	-41.34	0	0	0	0	0
BRD-A74771556	nikkomycin	chitinase inhibitor		0	0	-59.74	0	-63.21	0	0	0	0	NaN
BRD-K63954456	BRD-K63954456	macrophage migration inhibiting factor inhibitor, nitric oxide production inhibitor, tumor necrosis factor production inhibitor	MIF, TNF	0	56.17	-64.17	0	0	-41.5	0	0	0	NaN
BRD-A07614565	BRD-A07614565	botulin neurotoxin inhibitor		0	36.87	0	0	0	89.66	0	42.37	-81.47	0
BRD-K82357231	desloratadine	histamine receptor antagonist	HRH1	0	-8.66	29.52	0	0	45.3	NaN	0	0	NaN
BRD-K26863634	BIX-01338	histone methyltransferase inhibitor		0	-9.2	-22.23	0	0	71.03	0	0	-85.94	NaN
BRD-A47706533	L-BSO	Î³-glutamylcysteine synthetase inhibitor	GCLM	0	37.41	0	0	48.87	0	0	0	0	0
BRD-K14550461	doxercalciferol	vitamin D receptor agonist	VDR	0	0	0	0	-52.2	0	0	-92.61	22.06	NaN
BRD-K29359156	ebselen	COX inihibitor, H+/K+-ATPase inhibitor, leukotriene receptor antagonist, NADPH oxidase inhibitor, nitric oxide synthase inhibitor, PKC inhibitor, prostanoid receptor antagonist, protein kinase C inhibitor, reducing agent	ALB, LTB4R, NOX3	0	-43.06	40.86	0	0	32.23	0	19.06	0	0
BRD-K65261396	tacrolimus	calcineurin inhibitor, FK506-binding protein inhibitor, immunosuppressant, insulin expression inhibitor, interleukin receptor antagonist, macrolide calcineurin inhibitor, rotamase inhibitor, T cell inhibitor	FKBP1A, CYP3A5, CYP3A7	0	42.69	-47.21	0	-32.91	0	-75.77	0	0	0
BRD-K14791739	fluticasone	glucocorticoid receptor agonist	NR3C1, CYP3A5, CYP3A7, NR3C2, PGR, PLA2G4A	0	0	-48.35	0	-54.51	79.34	-63.6	0	0	0
BRD-K76908866	CP-724714	receptor tyrosine protein kinase inhibitor, EGFR inhibitor, tyrosine kinase inhibitor	ERBB2	0	-2.1	2.57	0	-17.85	0	-43.96	0	-42.1	78.33
BRD-K13390322	AT-7519	CDK inhibitor, cell cycle inhibitor	CDK2, CDK5, CDK1, CDK4, CDK6, CDK9	0	-57.84	0	0	0	-69.23	-79.66	0	0	0
BRD-A19248578	latrunculin-b	actin destabilizer, unidentified pharmacological activity	ACTA1, MKL1, SPIRE2	0	0	9.79	-55.58	-15.96	-95.26	0	54.93	1.39	NaN
BRD-K54331210	BRD-K54331210	alkaline phosphatase inhibitor	ALPL	0	-40.9	0	0	17.02	0	66.46	-14.46	0	0
BRD-K71427192	BRD-K71427192	XIAP inhibitor	XIAP	0	0	0	0	0	-39.62	0	0	56.28	0
BRD-K91485395	BRD-K91485395	dual specificity protein phosphatase inhibitors		0	0	0	0	28.86	78.31	0	0	0	NaN
BRD-A77050075	heraclenol	furocoumarin compound with antiproliferative activity at G2/M phase		0	-26.38	0	0	0	0	0	-97.98	0	0
BRD-K52640952	BRD-K52640952	topoisomerase inhibitor	TOP1	0	-83.66	0	0	0	0	56.94	0	16.63	0
BRD-K97951054	BRD-K97951054	Aurora kinase inhibitor, Pim kinase inhibitor, VEGFR inhibitor	AURKB, KDR, PIM1	0	-34.67	0	0	0	-98.54	-39.97	0	0	NaN
BRD-K21971034	OM-137	Aurora kinase inhibitor		0	0	0	0	-17.72	-61.18	0	0	20.08	NaN
BRD-K47761761	PD-168077	dopamine receptor agonist	DRD2, DRD4	0	0	72.95	0	-27.36	-61.86	0	45.17	0	NaN
BRD-K35483542	alitretinoin	RXR agonist, ABC transporter expression enhancer, apoptosis stimulant, RAR agonist, retinoid receptor agonist	RARG, RARA, RARB, RXRA, RXRG, ABCA1, CYP2C8, CYP3A7, RXRB, VKORC1	0	15.13	62.33	15.4	-52.05	0	-17.27	0	-2.58	-65.71
BRD-K49810818	sorafenib	RAF inhibitor, FLT3 inhibitor, KIT inhibitor, PDGFR tyrosine kinase receptor inhibitor, RET tyrosine kinase inhibitor, VEGFR inhibitor, angiogenesis inhibitor, VEGFR antagonist	RET, BRAF, FLT3, KDR, RAF1, FLT1, FLT4, KIT, DDR2, FGFR1, PDGFRB, CYP2B6, CYP2C8, CYP3A5, PDGFB, SLCO1B3	0	23.05	0	0	37.71	-97.9	91.61	-99.56	13.86	-61.31
BRD-K29905972	axitinib	VEGFR inhibitor, PDGFR tyrosine kinase receptor inhibitor, angiogenesis inhibitor, KIT inhibitor, VEGFR antagonist	KDR, FLT1, FLT4, CSF1, CYP2C19, CYP3A5, KIT, PDGFRB, PLK4	0	0	0	-95.84	-46.17	-96.31	0	0	-54.06	0
BRD-K66175015	afatinib	EGFR inhibitor, receptor tyrosine protein kinase inhibitor, tyrosine kinase inhibitor	EGFR, ERBB2, ERBB4	0	0	0	44.05	0	-54.86	-96.77	0	0	56.84
BRD-M07438658	lapatinib	EGFR inhibitor, EGFR antagonist, epidermal growth factor receptor (EGFR) inhibitor, receptor tyrosine protein kinase inhibitor, tyrosine kinase inhibitor	EGFR, ERBB2, CYP3A5	0	0	0	0	0	-71.34	-99.13	0	0	NaN
BRD-K05926469	lenalidomide	angiogenesis inhibitor, cereblon inhibitor, tumor apoptosis inducer, tumor necrosis factor production inhibitor, tumor necrosis factor receptor antagonist	CRBN, TNF, CDH5, PTGS2, TNFSF11	0	0	0	0	16.12	0	0	0	0	0
BRD-K99616396	motesanib	KIT inhibitor, PDGFR tyrosine kinase receptor inhibitor, VEGFR inhibitor, angiogenesis inhibitor, RET tyrosine kinase inhibitor, vascular endothelial growth factor receptor (VEGFR) inhibitor, VEGFR antagonist	FLT1, FLT4, KDR, KIT, PDGFRA, RET	0	0	0	-24.93	-9.72	35.76	0	-43.12	26.95	89.62
BRD-K23984367	sorafenib	RAF inhibitor, FLT3 inhibitor, KIT inhibitor, PDGFR tyrosine kinase receptor inhibitor, RET tyrosine kinase inhibitor, VEGFR inhibitor, angiogenesis inhibitor, VEGFR antagonist	RET, BRAF, FLT3, KDR, RAF1, FLT1, FLT4, KIT, DDR2, FGFR1, PDGFRB, CYP2B6, CYP2C8, CYP3A5, PDGFB, SLCO1B3	0	82.17	0	9.44	0	-72.47	68.87	-98.03	58.32	0
BRD-A13807286	HA-14-1	BCL inhibitor	BCL2	0	20.69	-46.5	89.4	21.24	0	0	76.4	-45.94	0
BRD-K04833372	GSK-1904529A	insulin growth factor receptor inhibitor, insulin receptor ligand	IGF1R, INSR	0	69.4	0	-66.94	0	0	0	37.07	0	0
BRD-K24681473	YM-155	survivin inhibitor, XIAP expression inhibitor	BIRC5	0	0	0	0	0	0	0	0	86.82	0
BRD-K82164249	andarine	androgen receptor modulator	AR	0	0	0	-57.75	0	-61.05	-44.77	29.89	-60.72	0
BRD-K63923597	barasertib	Aurora kinase inhibitor, mitotic inhibitor, protein kinase inhibitor	AURKB, AURKC	0	16.97	9.31	26.39	0	0	0	-10.33	0	0
BRD-K42125900	docetaxel	tubulin inhibitor, microtubule depolymerization inhibitor, microtubule stabilizing agent, microtubule stimulant, taxane	TUBB, BCL2, MAP2, MAP4, MAPT, NR1I2, TUBB1	0	37.41	0	0	51.44	0	0	97.58	-31.15	0
BRD-K61192372	capecitabine	dihydropyrimidine dehydrogenase inhibitor, DNA synthesis inhibitor, pyrimidine antagonist, RNA synthesis inhibitor, thymidylate synthase inhibitor	TYMS, DPYD	0	6.26	0	-58.85	0	47.67	0	0	-19.39	0
BRD-K16621777	enobosarm	androgen receptor modulator, androgen receptor agonist	AR	0	0	0	0	38.02	0	0	0	-10.14	0
BRD-K11636097	JNJ-7706621	CDK inhibitor, Aurora kinase inhibitor	CDK1, CDK2, AURKA, AURKB	0	0	0	0	0	0	0	0	0	0
BRD-A25569250	KI-16425	lysophosphatidic acid receptor antagonist	LPAR1, LPAR3	0	-86.27	0	0	-37.97	0	-55.34	0	-37.89	0
BRD-K64785675	TG100-115	PI3K inhibitor	PIK3CG, PIK3CA, PIK3CB, PIK3CD	0	0	-18.87	0	-22.76	72.74	0	0	-66.65	0
BRD-K48935217	epothilone	inhibition of microtubulefunction, microtubule stabilizing agent, microtubule stimulant, tubulin inhibitor	TUBA1A, TUBA1B, TUBA1C, TUBA3C, TUBA4A, TUBA8, TUBB, TUBB1, TUBB3, TUBB4A, TUBB4B	0	-25.05	-71.78	0	26.19	0	0	91.44	0	NaN
BRD-K56334280	amonafide	topoisomerase inhibitor, DNA intercalating drug	TOP2A, TOP2B	0	-18.85	0	78.72	59.61	0	0	0	0	85.48
BRD-K05658747	raltegravir	HIV integrase inhibitor		0	-30.78	57.43	0	-30.53	47.85	0	0	0	52.43
BRD-A59985574	topotecan	topoisomerase inhibitor	TOP1, TOP1MT	0	-71.61	0	0	0	-55.41	0	0	0	NaN
BRD-A16444946	acarbose	glucosidase inhibitor	GAA, MGAM, AMY2A, SI	0	0	0	-7.76	-31.71	0	NaN	0	0	-76.18
BRD-K33483813	actarit	interleukin receptor agonist		0	-40.9	0	0	15.64	0	NaN	0	0	NaN
BRD-A73929928	BRD-A73929928	adenosine receptor agonist	ADORA1, ADORA2A	0	-86.39	0	0	-6.73	0	NaN	0	0	NaN
BRD-K46742498	alosetron	serotonin receptor antagonist	HTR3A	0	-47.08	40.55	-50.84	-34.97	0	NaN	0	0	NaN
BRD-K55462201	AM-404	FAAH transport inhibitor, anandamide transport inhibitor, nucelar factor of activated T-cells inhibitor, TRPV agonist	TRPV1, CNR1, CNR2, FAAH	0	0	0	0	0	68.57	NaN	67.93	0	NaN
BRD-A64297288	amlodipine	breast cancer resistance protein inhibitor, calcium channel blocker, calcium channel inhibitor, L-type calcium channel blocker	CACNA1C, CACNA1D, CACNA2D1, ABCG2, CA1, CACNA1B, CACNA1S, CACNA2D3, CACNB1, CACNB2, SMPD1	0	-74.03	0	0	-26.85	0	NaN	0	0	NaN
BRD-A39172021	ampiroxicam	cyclooxygenase inhibitor	PTGS1, PTGS2	0	0	77.41	0	-74.98	-44.95	NaN	0	21.73	NaN
BRD-K52172416	anastrozole	aromatase inhibitor	CYP19A1	0	-58.84	50.54	0	-34.51	-71.97	0	0	-10.64	0
BRD-K70358946	aripiprazole	serotonin receptor agonist, serotonin receptor antagonist, dopamine receptor agonist, dopamine receptor partial agonist, serotonin receptor partial agonist	DRD2, HTR1A, HTR2A, HRH1, HTR1B, HTR1D, HTR2C, ADRA1A, ADRA1B, ADRA2A, ADRA2B, ADRA2C, CHRM1, CHRM2, CHRM3, CHRM4, CHRM5, DRD1, DRD3, DRD4, DRD5, HTR1E, HTR3A, HTR6, HTR7	0	4.55	0	0	85.04	0	NaN	0	41.16	NaN
BRD-K39621635	artemether	antimalarial, interacts with heme and with COX3	ATP1A1, CYP2B6, CYP2C19, CYP3A5	0	0	26.53	0	0	0	NaN	0	0	NaN
BRD-K79759031	artesunate	DNA synthesis inhibitor		0	26.01	0	0	30.11	49.64	NaN	0	0	NaN
BRD-A75935363	atracurium	acetylcholine receptor antagonist	CHRNA2	0	-13	0	-48.92	0	0	NaN	78.93	-12.48	NaN
BRD-A68888262	azelastine	histamine receptor antagonist, histamine release inhibitor, immunosuppressant	HRH1, CYP2C19	0	67.39	0	0	-43.8	0	NaN	0	2.22	NaN
BRD-A17448384	beclometasone	glucocorticoid receptor agonist, corticosteroid hormone receptor agonist, immunosuppressant	NR3C1, CYP3A5, GPR97, SERPINA6	0	0	-55.61	0	80.78	80.02	-78.81	0	0	0
BRD-K85030058	benactyzine	acetylcholine receptor antagonist		0	-28.44	0	0	-20.1	32.68	NaN	0	0	NaN
BRD-K49807096	benazepril	angiotensin converting enzyme inhibitor	ACE	0	0	0	0	-44.14	0	NaN	0	-8.85	NaN
BRD-A35519318	benidipine	calcium channel blocker, L-type calcium channel blocker	CACNA1C, CACNA1G, CYP3A5	0	0	0	0	-70.63	0	NaN	-83.6	0	NaN
BRD-A42423104	benproperine	anti-tussive		0	69.08	0	-89.15	-40.02	0	NaN	0	17.28	NaN
BRD-K31471398	dihydrexidine	dopamine receptor agonist	DRD1, DRD2, DRD3, DRD4, DRD5	0	-21.01	26.91	0	0	0	0	-65.47	0	0
BRD-A94543220	bifonazole	cell wall synthesis inhibitor, sterol demethylase inhibitor	CYP2B6	0	-48.6	-90.32	0	-28.36	0	NaN	0	0	NaN
BRD-K16336526	capsaicin	TRPV agonist, NFkB pathway inhibitor, tumor NADH oxidase inhibitor	TRPV1, CFTR, ENOX2	0	0	-17.92	0	0	-40.07	NaN	0	0	NaN
BRD-K20338176	cefaclor	cell wall synthesis inhibitor		0	-52.3	0	0	-65.45	0	0	-43.35	0	-89
BRD-K52735702	cefdinir	cell wall synthesis inhibitor	MPO	0	-65.7	0	0	-74.79	-40.27	0	0	0	-77.45
BRD-K04993501	cefixime	cell wall synthesis inhibitor		0	-61.82	45.56	0	-73.11	0	-66.26	0	0	-31.6
BRD-A87387433	cefpodoxime	cell wall synthesis inhibitor		0	0	0	-78.05	0	58.97	NaN	59.67	21.49	NaN
BRD-K81169441	cerivastatin	HMGCR inhibitor	HMGCR, CYP2C8, CYP3A5	0	0	68.43	0	0	-46.99	NaN	0	0	NaN
BRD-K48932581	cetraxate	gastrin inhibitor, mucus protecting agent	GAST	0	-42.41	0	-37.01	-42.08	0	NaN	0	0	NaN
BRD-K85518562	cilastatin	dehydropeptidase inhibitor	DPEP1	0	-23.95	0	0	0	-32.29	NaN	0	0	NaN
BRD-K49668410	clarithromycin	50S ribosomal subunit inhibitor	CYP2C19, CYP3A4, CYP3A5, CYP3A7	0	16.82	-38.14	-11.1	-73.36	0	NaN	11.42	0	NaN
BRD-K56614220	clofazimine	GK0582 inhibitor		0	68.53	0	0	-48.55	0	NaN	83.87	13.21	NaN
BRD-K15916496	clotrimazole	cell wall synthesis inhibitor, cytochrome P450 inhibitor, imidazole inhibitor, intermediate conductance potassium channel activator, intermediate conductance potassium channel blocker, lanosterol demethylase inhibitor, sterol demethylase inhibitor	KCNN4, CYP3A4, CYP51A1, NR1I2, NR1I3, TRPM2, TRPM4, TRPM8	0	-23.42	34.78	0	0	0	NaN	0	2.41	NaN
BRD-K73589401	corticosterone	mineralocorticoid receptor agonist	HSD11B1, NR3C2, NCOA1	0	-49.29	28.85	0	-80.27	0	-53.83	0	0	-37.73
BRD-K30697463	desoximetasone	glucocorticoid receptor agonist	NR3C1, PLA2G1B	0	0	0	0	-17.14	0	-90.01	43.38	0	0
BRD-K22947005	dexbrompheniramine	histamine receptor antagonist	HRH1	0	53.61	0	-33.22	-62.97	0	NaN	-32.93	0	NaN
BRD-K39462424	dexchlorpheniramine	histamine receptor antagonist		0	-52.84	0	0	-47.14	0	0	0	0	-44.27
BRD-K13664374	dichloroacetic-acid	pyruvate dehydrogenase kinase inhibitor, pyruvate dehydrogenase stimulant	PDK1	0	-27.8	0	39.08	-65.67	0	NaN	0	-48.49	NaN
BRD-K63265447	docetaxel	tubulin inhibitor, microtubule depolymerization inhibitor, microtubule stabilizing agent, microtubule stimulant, taxane	TUBB, BCL2, MAP2, MAP4, MAPT, NR1I2, TUBB1	0	0	0	0	-29.7	0	NaN	0	38.49	NaN
BRD-K86887724	dofetilide	polarization inhibitor, potassium channel antagonist, potassium channel blocker	KCNH2, KCNH1, KCNJ12, KCNK2	0	-27.52	0	0	-16.04	-72.18	NaN	0	0	NaN
BRD-K28029915	dolasetron	serotonin receptor antagonist	HTR3A	0	-17.7	0	0	-47.91	0	49.85	-93.59	2.91	-63.11
BRD-K99447003	enalaprilat	angiotensin converting enzyme inhibitor	ACE	0	0	0	0	-64.71	0	NaN	0	0	NaN
BRD-A07395371	esmolol	adrenergic receptor antagonist	ADRB1	0	-55.25	44.36	0	55.11	0	NaN	0	0	NaN
BRD-A56892734	esomeprazole	ATPase inhibitor, ABC transporter expression enhancer	ATP4A, CYP2C19, CYP3A4	0	-55.92	0	-53.48	0	0	NaN	0	0	NaN
BRD-K47448802	BRD-K47448802	acetylcholine receptor allosteric modulator	CHRM1	0	-32.16	0	0	0	0	0	-29.99	0	0
BRD-K39391626	ethylestrenol	anabolic steroid, has some progesterone-like activity	AR	0	-77.3	0	0	58.19	-96.99	NaN	0	19.65	NaN
BRD-K48195008	ethinylestradiol	DNA directed DNA polymerase stimunlant, estrogen receptor agonist	ESR1, CYP2C8, ESR2, NR1I2	0	-50.23	48.63	0	0	0	NaN	0	13.62	NaN
BRD-K33425534	exemestane	aromatase inhibitor	CYP19A1	0	-43.33	0	0	46.77	0	NaN	49.59	55.44	NaN
BRD-K42260897	ezetimibe	cholesterol absorption inhibitor, Niemann-Pick C1-like 1 protein antagonist, liver bile acid transporter inhibitor, Niemann-Pick C1-like 1 protein inhibitior	NPC1L1, ANPEP, SOAT1	0	0	16.26	41.43	51.7	0	NaN	0	0	NaN
BRD-K84566043	fenpiverinium	acetylcholine receptor antagonist		0	0	19.72	0	0	0	NaN	0	33.77	NaN
BRD-K31534764	fluvoxamine	selective serotonin reuptake inhibitor (SSRI), serotonin reuptake inhibitor, serotonin uptake inhibitor	SLC6A4, CYP2C19	0	40.23	-50.85	0	50.45	-49.28	NaN	0	34.63	NaN
BRD-K54006094	formoterol	adrenergic receptor agonist	ADRB2, CYP2C19	0	-81.42	39.54	0	49.22	0	NaN	0	15.64	NaN
BRD-A79903587	tegafur	DNA synthesis inhibitor, thymidylate synthase inhibitor	TYMS	0	-61.54	0	0	-52.25	-45.35	NaN	0	0	NaN
BRD-K49481516	galantamine	acetylcholinesterase inhibitor, acetylcholine receptor agonist, butyrylcholinesterase inhibitors	ACHE, BCHE, CHRNA1, CHRNA10, CHRNA2, CHRNA3, CHRNA4, CHRNA5, CHRNA6, CHRNA7, CHRNA9, CHRNB1, CHRNB2, CHRNB3, CHRNB4, CHRND, CHRNE, CHRNG	0	0	39.6	0	19.91	76.23	NaN	-53.21	-8.38	NaN
BRD-A62434282	goserelin	gonadotropin releasing factor hormone receptor agonist, luteinizing hormone releasing hormone agonist	GNRHR, GNRH1, LHCGR	0	49.77	0	0	-62.69	0	-36.62	53.21	-35.32	0
BRD-K33312228	halometasone	cytochrome P450 inhibitor, glucocorticoid receptor agonist, immunosuppressant	NR3C1	0	0	0	-31.74	0	61.36	NaN	0	0	NaN
BRD-K59570838	homoveratrylamine	dopamine analog		0	-78.47	0	-51.11	-34.59	0	33.13	0	0	0
BRD-K98493452	honokiol	AKT inhibitor, neurotrophic agent	ALOX5, PTGS1, PTGS2	0	30.68	44.25	0	-36.32	-71.1	NaN	0	0	NaN
BRD-K45888792	huperzine-a	acetylcholinesterase inhibitor, glutamate receptor antagonist	ACHE	0	-41.96	0	0	-29.6	0	NaN	52.96	-14.87	NaN
BRD-K84955386	hyperoside	glucosidase inhibitor, free radical scavenger	ACE, AKR1B1, GAA	0	0	20.04	0	0	92.95	NaN	0	0	NaN
BRD-K37516142	idebenone	calcium channel modulator, reducing agent		0	7.45	0	0	-24.59	70.26	NaN	0	3.92	NaN
BRD-A24191444	ifenprodil	adrenergic receptor antagonist, glutamate receptor antagonist	GRIN1, GRIN2B	0	-5.95	-85.59	0	0	0	NaN	-98.48	0	NaN
BRD-K01649396	indatraline	norepinephrine transporter inhibitor, dopamine transporter inhibitor, dopamine uptake inhibitor, serotonin transporter (SERT) inhibitor, serotonin uptake inhibitor	SLC6A2, SLC6A3, SLC6A4	0	0	0	0	78.23	-60.71	NaN	0	0	NaN
BRD-K93618743	ipriflavone	bone resorption inhibitor		0	17.29	0	0	-61.82	0	NaN	-97.75	0	NaN
BRD-K73991644	isoquercetin	aldose reductase inhibitor, falcipain inhibitor	AKR1B1, ACE	0	49.4	0	0	0	0	NaN	0	0	NaN
BRD-A69927616	isradipine	calcium channel blocker, L-type calcium channel blocker	CACNA1C, CACNA1D, CACNA2D1, CACNA1F, CACNA1H, CACNA1S, CACNA2D2, CACNB2	0	59.19	0	0	-36.41	0	NaN	0	0	NaN
BRD-K96134740	kitasamycin	protein synthesis inhibitor		0	0	24.31	0	-14.26	0	NaN	0	-10.69	NaN
BRD-K22227508	targinine	nitric oxide synthase inhibitor	NOS2, NOS3	0	-7.97	0	0	-25.32	0	NaN	0	-18.43	NaN
BRD-A52282606	lacidipine	calcium channel blocker, L-type calcium channel blocker	CACNA1C	0	0	20.1	84.35	31.16	0	NaN	0	-58.47	NaN
BRD-A49172652	lansoprazole	ATPase inhibitor	ATP4A, CYP2C19, CYP3A4, CYP3A5	0	0	0	0	28.61	0	NaN	0	64.53	NaN
BRD-K10961822	latanoprost	prostanoid receptor agonist	PTGFR	0	45.7	55.58	0	0	78.09	NaN	0	-17.95	NaN
BRD-K27184429	levocetirizine	histamine receptor antagonist, interleukin expression inhibitor, tumor necrosis factor expression inhibitor	HRH1, CXCL8	0	0	0	-60.24	-46.4	0	NaN	0	-85.43	NaN
BRD-K09471561	levofloxacin	topoisomerase inhibitor, DNA gyrase inhibitor	TOP2A	0	13.97	-30.37	0	-42.83	0	NaN	0	-44.15	NaN
BRD-K66206289	lobeline	acetylcholine receptor antagonist, dopamine receptor modulator, opioid receptor antagonist, vesicular monoamine transporter ligand	SLC18A2, CHRNA10, CHRNA4, CHRNA9, CHRNB2, OPRM1	0	-31.1	-52.85	0	64.06	72.22	NaN	-80.89	0	NaN
BRD-K82147103	lofepramine	adrenergic transmitter uptake inhibitor, norepinephrine reuptake inhibitor, serotonin reuptake inhibitor, serotonin uptake inhibitor, tricyclic antidepressant	SLC6A2, SLC6A4	0	0	0	-34.88	-24.14	51.41	NaN	0	-11.71	NaN
BRD-A02990301	lofexidine	adrenergic receptor agonist	ADRA2A	0	-51.22	46.68	-86.14	-62.87	0	0	-61.25	0	31.19
BRD-K62858456	lomerizine	calcium channel antagonist, calcium channel blocker, P glycoprotein inhibitor	ABCB1, CACNA1B, SCN5A	0	0	18.15	0	-25.28	0	NaN	-45.88	0	NaN
BRD-K82795137	loratadine	histamine receptor antagonist	HRH1, CYP2C19, CYP3A5	0	90.92	-28.2	0	0	-61.93	NaN	0	10.56	NaN
BRD-A11990600	lorazepam	chloride channel agonist, GABA benzodiazepine site receptor agonist, GABA receptor agonist, potassium channel agonist	GABRA1, GABRA2, GABRA3, GABRA5, GABRA4, GABRA6, GABRB1, GABRB2, GABRB3, GABRD, GABRE, GABRG1, GABRG2, GABRG3, GABRP, GABRQ, TSPO	0	-47.86	0	0	0	50.68	NaN	-49.8	43.92	NaN
BRD-K66198023	losartan	angiotensin receptor antagonist	AGTR1	0	0	-43.4	0	-23.61	0	NaN	0	-71.72	NaN
BRD-K39983086	loteprednol	corticosteroid agonist, phospholipase inhibitor	NR3C1	0	85.14	39.66	0	0	0	NaN	0	0	NaN
BRD-A43082555	loxoprofen	cyclooxygenase inhibitor, platelet aggregation inhibitor, prostanoid receptor inhibitor	PTGS2	0	34.85	0	0	0	0	NaN	0	0	NaN
BRD-K41051431	mecillinam	cell wall synthesis inhibitor		0	17.04	0	81.38	-68.44	0	NaN	0	-32.1	NaN
BRD-K99615199	medroxyprogesterone	progesterone receptor agonist	PGR, ESR1	0	56.11	0	0	-44.33	49.25	38.83	0	0	-52.73
BRD-A03216249	mepivacaine	potassium channel antagonist, voltage-gated sodium channel blocker	SCN10A, SCN9A	0	-48.98	0	0	0	77.86	-57.6	-34.66	-11.07	45.08
[truncated: 845 more rows]
