# Supplementary material for: Integrated analysis reveals effects of bioactive ingredients from Limonium Sinense (Girard) Kuntze on hypoxia-inducible factor (HIF) activation
Source: Front Plant Sci. 2022 Oct 27;13:994036. doi: 10.3389/fpls.2022.994036 (PMC9646520; doi:10.3389/fpls.2022.994036)
Supplement: Supplementary file 1 [file DataSheet_1.zip › Additional File_submitted/Table S4.xlsx]

## Sheet: Table S4
Table S4. GO terms enrichment analysis in MDA-MB-468 cells exposed to LSW.
"Category" is the term in the annotation cluster.
"Gene Count" is the number of DEGs belonging to an annotation term.
"%" is refers to the percentage of DAVID genes in the list associated with particular annotation term.
"P-value" is the modified Fisher Exact P-value, referring to one-tail Fisher Exact probability value used for gene-enrichment analysis. The smaller, the more enriched.
"Genes" are the official gene symbol of the involved genes.
"List Total" is the total genes in the gene list (User's input gene list).
"Pop Hits" are the population hits, which means the total number of genes involved in the specific pathway or database.
"Pop Total" is the population total, which means the total genes in the genome background.
"Fold Enrichment" is the ratio of the input genes involved in specific annotation term proportion on background associated genes in the same term porportion.
"Bonferroni" is the Bonferroni Šidák p-value (Šidák 1967) which is a technique slightly less conservative than Bonferroni.
"Benjamini" in DAVID requests adjusted p-values by using the linear step-up method of Benjamini and Hochberg (1995).
"FDR" in DAVID requests adaptive linear step-up adjusted p-values for approximate control of the false discovery rate, as discussed in Benjamini and Hochberg (2000). Use the lowest slope method to estimate the number of true NULL hypotheses.
"DEG" shows the direction of the enriched pathways.
The data list is organized here from minimal to maximal FDR.
Category	Term	Gene Count	%	Pvalue	Genes	List Total	Pop Hits	Pop Total	Fold Enrichment	Bonferroni	Benjamini	FDR	DEG
Biological Process	GO:0045766~positive regulation of angiogenesis	13	3.29114	2.65577e-06	ANGPT4, CXCL8, ANXA3, SPHK1, C5AR1, SERPINE1, GATA6, ADM, F3, VEGFA, CYP1B1, HMOX1, ANGPTL4	330	115	16792	5.7522	0.00518122	0.00483799	0.00481326	upregulated
Biological Process	GO:0050900~leukocyte migration	13	3.29114	4.94682e-06	ANGPT4, ITGB3, CAV1, C5AR1, SLC7A11, L1CAM, SLC7A5, PROC, PDE4B, FYN, ITGA5, SLC16A3, CD177	330	122	16792	5.42216	0.00962935	0.00483799	0.00481326	upregulated
Biological Process	GO:0055114~oxidation-reduction process	29	7.34177	1.63099e-05	ERO1A, MSMO1, HSD17B7, ALKBH6, ALDH1L2, LOXL2, FADS3, CYP27B1, ME1, CYP1B1, SC5D, AOX1, XDH, ALOXE3, FADS1, EGLN3, GPX3, CYP4F3, CYP51A1, CYP4F11, ENOX1, ALDH1A3, CYP26A1, SQLE, P4HA1, P4HA2, CYP1A1, RDH5, DHCR7	330	592	16792	2.49267	0.031399	0.0106341	0.0105797	upregulated
Biological Process	GO:0042493~response to drug	19	4.81013	3.29381e-05	CDKN1A, UGT1A1, HMGCS1, ITGA2, HTR1D, GATA6, TNFRSF11B, INHBA, DUSP6, FOSL1, IL6, GAL, CYP1A1, FOSB, CA9, FYN, PLIN2, GCLM, TIMP4	330	304	16792	3.1803	0.0623964	0.011485	0.0114263	upregulated
Biological Process	GO:0030198~extracellular matrix organization	15	3.79747	3.32026e-05	ERO1A, ECM2, LAMB3, LAMC3, ITGB3, ITGA2, LAMA3, SERPINE1, LAMC2, TNFRSF11B, SERPINB5, COL4A1, CRISPLD2, TGFBI, ITGA5	330	196	16792	3.89425	0.0628814	0.011485	0.0114263	upregulated
Biological Process	GO:0001525~angiogenesis	16	4.05063	3.523e-05	ANGPT4, JAG1, CXCL8, CAV1, SERPINE1, IL18, RORA, VEGFA, DLL4, EPGN, SRPX2, CYP1B1, HMOX1, TGFBI, ANGPTL4, ITGA5	330	223	16792	3.65093	0.0665904	0.011485	0.0114263	upregulated
Biological Process	GO:0006695~cholesterol biosynthetic process	7	1.77215	8.79113e-05	SQLE, HMGCS1, CYP51A1, MSMO1, MVD, DHCR7, HSD17B7	330	38	16792	9.37352	0.157989	0.0245649	0.0244393	upregulated
Biological Process	GO:0071456~cellular response to hypoxia	10	2.53165	0.000110795	ERO1A, ANGPT4, STC2, BNIP3, GATA6, HMOX1, STC1, RORA, NDRG1, VEGFA	330	96	16792	5.30051	0.194851	0.0270895	0.026951	upregulated
Biological Process	GO:0070373~negative regulation of ERK1 and ERK2 cascade	8	2.02532	0.000132631	DUSP4, ERRFI1, SPRY4, LIF, SPRY2, KLF4, ATF3, DUSP6	330	58	16792	7.0186	0.228519	0.0288251	0.0286777	upregulated
Biological Process	GO:0031100~organ regeneration	7	1.77215	0.000294905	CDKN1A, UGT1A1, ANXA3, AXL, C5AR1, ADM, LPIN1	330	47	16792	7.57859	0.438374	0.0576835	0.0573886	upregulated
Biological Process	GO:0046697~decidualization	5	1.26582	0.000546917	CYP27B1, GJB2, STC2, LIF, STC1	330	20	16792	12.7212	0.657013	0.0964988	0.0960054	upregulated
Biological Process	GO:0001666~response to hypoxia	12	3.03797	0.000592017	EGLN3, BNIP3, ITGA2, CAV1, CYP1A1, HMOX1, CA9, ADM, PLAT, ANGPTL4, LOXL2, VEGFA	330	172	16792	3.55011	0.685989	0.0964988	0.0960054	upregulated
Biological Process	GO:0042517~positive regulation of tyrosine phosphorylation of Stat3 protein	6	1.51899	0.000826723	IL6, CLCF1, IL18, LIF, IL6R, VEGFA	330	38	16792	8.03445	0.801653	0.12439	0.123754	upregulated
Biological Process	GO:0006954~inflammatory response	18	4.55696	0.00134139	CXCL8, SPHK1, C5AR1, IL18, TNFRSF11B, TNFRSF10A, CYP4F11, HDAC9, BMP6, RELB, HRH1, IL6, GAL, AXL, AOX1, BMPR1B, TNFRSF21, MGLL	330	379	16792	2.41669	0.927598	0.187412	0.186453	upregulated
Biological Process	GO:0043627~response to estrogen	7	1.77215	0.00168993	CYP27B1, GAL, CAV1, GATA6, HMOX1, TNFRSF11B, GLI3	330	65	16792	5.47991	0.963422	0.217407	0.216296	upregulated
Biological Process	GO:0035987~endodermal cell differentiation	5	1.26582	0.00177838	LAMB3, LAMA3, COL12A1, INHBA, ITGA5	330	27	16792	9.42312	0.969242	0.217407	0.216296	upregulated
Biological Process	GO:0008285~negative regulation of cell proliferation	18	4.55696	0.00217063	CDKN1A, CXCL8, SERPINE2, LIF, ADM, INHBA, SSTR1, KLF4, NDRG1, GLI3, DLL4, FOSL1, CYP27B1, IL6, MXI1, CYP1B1, SPRY2, IGFBP6	330	396	16792	2.31295	0.985741	0.24975	0.248473	upregulated
Biological Process	GO:0042573~retinoic acid metabolic process	4	1.01266	0.00231069	CYP26A1, ALDH1A3, UGT1A1, UGT1A7	330	14	16792	14.5385	0.989165	0.251095	0.249811	upregulated
Biological Process	GO:0044344~cellular response to fibroblast growth factor stimulus	5	1.26582	0.00265188	DLL4, NR4A1, CXCL8, EGR3, GCLM	330	30	16792	8.48081	0.99445	0.273004	0.271608	upregulated
Biological Process	GO:0006636~unsaturated fatty acid biosynthetic process	4	1.01266	0.00284674	FADS3, ELOVL4, ELOVL6, FADS1	330	15	16792	13.5693	0.996213	0.278411	0.276987	upregulated
Biological Process	GO:0007596~blood coagulation	11	2.78481	0.00345045	PROC, SERPINE2, ITGA2, ITGB3, MAFF, GATA6, FYN, PLAT, CYP4F11, F3, CD177	330	184	16792	3.04203	0.998842	0.31887	0.31724	upregulated
Biological Process	GO:0042127~regulation of cell proliferation	11	2.78481	0.00358647	NUAK1, EGLN3, HHEX, JAG1, TFRC, FYN, TNFRSF11B, TNFRSF10A, DHCR7, NDRG1, TNFRSF21	330	185	16792	3.02559	0.999113	0.31887	0.31724	upregulated
Biological Process	GO:0046718~viral entry into host cell	7	1.77215	0.00481768	CR2, TFRC, AXL, ITGA2, ITGB3, ITGA5, CD55	330	80	16792	4.45242	0.999921	0.409712	0.407618	upregulated
Biological Process	GO:0050731~positive regulation of peptidyl-tyrosine phosphorylation	7	1.77215	0.00543488	ANGPT4, IL6, ITGB3, LIF, ITGA5, IL6R, VEGFA	330	82	16792	4.34383	0.999977	0.436152	0.433922	upregulated
Biological Process	GO:0032332~positive regulation of chondrocyte differentiation	4	1.01266	0.00572147	BMPR1B, GLI3, BMP6, LOXL2	330	19	16792	10.7126	0.999987	0.436152	0.433922	upregulated
Biological Process	GO:0045944~positive regulation of transcription from RNA polymerase II promoter	32	8.10127	0.00597336	AKNA, SERPINE1, GATA6, RORA, PKD1, ARNTL2, GLI3, NPAS2, RELB, HHEX, ABLIM3, JAG1, HELT, LIF, IL18, INHBA, ARID3B, KLF4, ETV4, ETV5, BMP6, VEGFA, FOSL1, NR4A1, IL6, GAL, MAFF, PAX9, FOSB, LPIN1, BMPR1B, ATF3	330	981	16792	1.65985	0.999992	0.436152	0.433922	upregulated
Biological Process	GO:0048661~positive regulation of smooth muscle cell proliferation	6	1.51899	0.00634127	IL6, ITGA2, IL18, HMOX1, IL6R, HBEGF	330	60	16792	5.08848	0.999996	0.436152	0.433922	upregulated
Biological Process	GO:0045669~positive regulation of osteoblast differentiation	6	1.51899	0.00634127	IL6, JAG1, BMPR1B, IL6R, GLI3, BMP6	330	60	16792	5.08848	0.999996	0.436152	0.433922	upregulated
Biological Process	GO:0008544~epidermis development	7	1.77215	0.00646647	SCEL, KRT17, LAMB3, GJB5, LAMA3, KRT34, LAMC2	330	85	16792	4.19052	0.999997	0.436152	0.433922	upregulated
Biological Process	GO:0016311~dephosphorylation	7	1.77215	0.00683994	DUSP4, INPP4B, PFKFB4, PFKFB3, NT5DC4, ACP7, LPIN1	330	86	16792	4.14179	0.999999	0.445964	0.443684	upregulated
Biological Process	GO:0090050~positive regulation of cell migration involved in sprouting angiogenesis	3	0.759494	0.00753048	SRPX2, HDAC9, VEGFA	330	7	16792	21.8078	1	0.466354	0.46397	upregulated
Biological Process	GO:0030879~mammary gland development	4	1.01266	0.00762952	HOXA9, ITGA2, CAV1, IRS2	330	21	16792	9.69235	1	0.466354	0.46397	upregulated
Biological Process	GO:0007595~lactation	5	1.26582	0.00901544	CAV1, XDH, HK2, VEGFA, APLN	330	42	16792	6.05772	1	0.472843	0.470425	upregulated
Biological Process	GO:0030155~regulation of cell adhesion	5	1.26582	0.00978996	NUAK1, CXCL8, LAMA3, IL18, PKD1	330	43	16792	5.91684	1	0.472843	0.470425	upregulated
Biological Process	GO:0046835~carbohydrate phosphorylation	4	1.01266	0.00987078	PFKFB4, PFKFB3, HKDC1, HK2	330	23	16792	8.84954	1	0.472843	0.470425	upregulated
Biological Process	GO:0035924~cellular response to vascular endothelial growth factor stimulus	4	1.01266	0.00987078	DLL4, NR4A1, EGR3, VEGFA	330	23	16792	8.84954	1	0.472843	0.470425	upregulated
Biological Process	GO:0042698~ovulation cycle	3	0.759494	0.00991133	AXL, BMPR1B, TIMP4	330	8	16792	19.0818	1	0.472843	0.470425	upregulated
Biological Process	GO:1904224~negative regulation of glucuronosyltransferase activity	3	0.759494	0.00991133	UGT1A1, UGT1A7, UGT1A6	330	8	16792	19.0818	1	0.472843	0.470425	upregulated
Biological Process	GO:2001030~negative regulation of cellular glucuronidation	3	0.759494	0.00991133	UGT1A1, UGT1A7, UGT1A6	330	8	16792	19.0818	1	0.472843	0.470425	upregulated
Biological Process	GO:1901380~negative regulation of potassium ion transmembrane transport	3	0.759494	0.00991133	CAV1, KCNE5, STK39	330	8	16792	19.0818	1	0.472843	0.470425	upregulated
Biological Process	GO:0032966~negative regulation of collagen biosynthetic process	3	0.759494	0.00991133	ERRFI1, IL6, IL6R	330	8	16792	19.0818	1	0.472843	0.470425	upregulated
Biological Process	GO:0030335~positive regulation of cell migration	10	2.53165	0.0104858	TCAF2, CARMIL2, WNT5B, SPHK1, IRS2, LAMC2, ITGA5, F3, VEGFA, HBEGF	330	184	16792	2.76548	1	0.481231	0.478771	upregulated
Biological Process	GO:0043434~response to peptide hormone	5	1.26582	0.0106064	HHEX, STC2, AREG, CD55, TIMP4	330	44	16792	5.78237	1	0.481231	0.478771	upregulated
Biological Process	GO:0008284~positive regulation of cell proliferation	18	4.55696	0.0108252	GLP2R, LIF, ADM, LAMC2, IRS2, OSMR, AREG, VEGFA, APLN, FOSL1, IL6, EPGN, CLCF1, MVD, IL6R, ATF3, KRT6A, HBEGF	330	466	16792	1.96551	1	0.481231	0.478771	upregulated
Biological Process	GO:0001938~positive regulation of endothelial cell proliferation	6	1.51899	0.0113228	NR4A1, EGR3, ITGB3, F3, BMP6, VEGFA	330	69	16792	4.42477	1	0.487527	0.485034	upregulated
Biological Process	GO:0033138~positive regulation of peptidyl-serine phosphorylation	6	1.51899	0.0120036	IL6, CAV1, LIF, ATP2B4, SPRY2, VEGFA	330	70	16792	4.36156	1	0.487527	0.485034	upregulated
Biological Process	GO:0019369~arachidonic acid metabolic process	4	1.01266	0.0124559	CYP1B1, ALOXE3, FADS1, MGLL	330	25	16792	8.14158	1	0.487527	0.485034	upregulated
Biological Process	GO:0045922~negative regulation of fatty acid metabolic process	3	0.759494	0.0125793	UGT1A1, UGT1A7, UGT1A6	330	9	16792	16.9616	1	0.487527	0.485034	upregulated
Biological Process	GO:0052697~xenobiotic glucuronidation	3	0.759494	0.0125793	UGT1A1, UGT1A7, UGT1A6	330	9	16792	16.9616	1	0.487527	0.485034	upregulated
Biological Process	GO:0035767~endothelial cell chemotaxis	3	0.759494	0.0125793	NR4A1, EGR3, VEGFA	330	9	16792	16.9616	1	0.487527	0.485034	upregulated
Biological Process	GO:0071260~cellular response to mechanical stimulus	6	1.51899	0.0127116	GADD45A, BNIP3, ITGA2, PDE2A, TNFRSF10A, BMP6	330	71	16792	4.30013	1	0.487527	0.485034	upregulated
Biological Process	GO:0061621~canonical glycolysis	4	1.01266	0.0138799	PFKFB4, PFKFB3, ENO2, HK2	330	26	16792	7.82844	1	0.522097	0.519428	upregulated
Biological Process	GO:0007584~response to nutrient	6	1.51899	0.0150039	UGT1A1, LIPG, ACSL4, TNFRSF11B, SSTR1, GCLM	330	74	16792	4.1258	1	0.553729	0.550898	upregulated
Biological Process	GO:0070365~hepatocyte differentiation	3	0.759494	0.0155222	HHEX, ITGA2, CYP1A1	330	10	16792	15.2655	1	0.556806	0.55396	upregulated
Biological Process	GO:0032496~response to lipopolysaccharide	9	2.27848	0.0156566	CYP27B1, UGT1A1, C5AR1, CYP1A1, ADM, TNFRSF11B, TNFRSF10A, TIMP4, TNFRSF21	330	164	16792	2.79246	1	0.556806	0.55396	upregulated
Biological Process	GO:0010629~negative regulation of gene expression	8	2.02532	0.0183915	DLL4, CDKN1A, TIPARP, STC2, FYN, KLF4, ROS1, XDH	330	137	16792	2.97138	1	0.572634	0.569707	upregulated
Biological Process	GO:0043542~endothelial cell migration	4	1.01266	0.0186861	CYP1B1, S100P, PRSS3, LOXL2	330	29	16792	7.0186	1	0.572634	0.569707	upregulated
Biological Process	GO:0048333~mesodermal cell differentiation	3	0.759494	0.0187285	ITGA2, ITGB3, INHBA	330	11	16792	13.8777	1	0.572634	0.569707	upregulated
Biological Process	GO:0050927~positive regulation of positive chemotaxis	3	0.759494	0.0187285	ITGA2, F3, VEGFA	330	11	16792	13.8777	1	0.572634	0.569707	upregulated
Biological Process	GO:0048711~positive regulation of astrocyte differentiation	3	0.759494	0.0187285	SERPINE2, CLCF1, LIF	330	11	16792	13.8777	1	0.572634	0.569707	upregulated
Biological Process	GO:0010955~negative regulation of protein processing	3	0.759494	0.0187285	SERPINE2, IL1R2, CHAC1	330	11	16792	13.8777	1	0.572634	0.569707	upregulated
Biological Process	GO:0008210~estrogen metabolic process	3	0.759494	0.0187285	UGT1A1, TIPARP, CYP1B1	330	11	16792	13.8777	1	0.572634	0.569707	upregulated
Biological Process	GO:0071372~cellular response to follicle-stimulating hormone stimulus	3	0.759494	0.0187285	HMGCS1, INHBA, GCLM	330	11	16792	13.8777	1	0.572634	0.569707	upregulated
Biological Process	GO:0034097~response to cytokine	5	1.26582	0.0187365	FOSL1, OSMR, IL6R, TIMP4, RELB	330	52	16792	4.89277	1	0.572634	0.569707	upregulated
Biological Process	GO:0007155~cell adhesion	17	4.3038	0.0192789	LAMB3, LAMC3, IZUMO1, ITGB3, ITGA2, LAMA3, COL12A1, NEDD9, LAMC2, L1CAM, LOXL2, NUAK1, CYP1B1, SLAMF7, TGFBI, ITGA5, CTNNAL1	330	459	16792	1.88462	1	0.580148	0.577182	upregulated
Biological Process	GO:0007165~signal transduction	34	8.60759	0.0203853	ARHGAP9, CXCL8, C5AR1, NEDD9, ADM, IRS2, TNFRSF11B, SIRPB1, DLL4, IL1RL1, NPHP1, PDE4B, IGFBP6, IGFBP1, DAPK1, GDF15, SPHK1, PDE2A, ARAP3, RASSF8, TNFRSF10A, ANK1, APLN, NR4A1, INPP4B, GPRC5A, KRT17, ARTN, AXL, TNFSF9, ASB2, IL7R, TNFRSF21, HBEGF	330	1161	16792	1.49017	1	0.604147	0.601058	upregulated
Biological Process	GO:0030195~negative regulation of blood coagulation	3	0.759494	0.0221866	PROC, SERPINE2, SERPINE1	330	12	16792	12.7212	1	0.624227	0.621036	upregulated
Biological Process	GO:0036499~PERK-mediated unfolded protein response	3	0.759494	0.0221866	IGFBP1, CXCL8, ATF3	330	12	16792	12.7212	1	0.624227	0.621036	upregulated
Biological Process	GO:0031581~hemidesmosome assembly	3	0.759494	0.0221866	LAMB3, LAMA3, LAMC2	330	12	16792	12.7212	1	0.624227	0.621036	upregulated
Biological Process	GO:0071392~cellular response to estradiol stimulus	4	1.01266	0.0223394	IL6, UGT1A1, ITGA2, SSTR1	330	31	16792	6.56579	1	0.624227	0.621036	upregulated
Biological Process	GO:0001570~vasculogenesis	5	1.26582	0.0239306	HHEX, TIPARP, CAV1, ADM, VEGFA	330	56	16792	4.54329	1	0.650022	0.646699	upregulated
Biological Process	GO:0009953~dorsal/ventral pattern formation	4	1.01266	0.0243013	SP8, BMPR1B, GLI3, DUSP6	330	32	16792	6.36061	1	0.650022	0.646699	upregulated
Biological Process	GO:0001974~blood vessel remodeling	4	1.01266	0.0243013	DLL4, JAG1, AXL, LIF	330	32	16792	6.36061	1	0.650022	0.646699	upregulated
Biological Process	GO:0051897~positive regulation of protein kinase B signaling	6	1.51899	0.0245918	IL6, AXL, IL18, SPRY2, F3, HBEGF	330	84	16792	3.63463	1	0.650022	0.646699	upregulated
Biological Process	GO:0070301~cellular response to hydrogen peroxide	5	1.26582	0.025352	IL6, AXL, BNIP3, CYP1B1, KLF4	330	57	16792	4.46358	1	0.652493	0.649158	upregulated
Biological Process	GO:0007219~Notch signaling pathway	7	1.77215	0.0256887	DLL4, HES7, ANGPT4, HHEX, JAG1, CHAC1, TIMP4	330	115	16792	3.09734	1	0.652493	0.649158	upregulated
Biological Process	GO:0046685~response to arsenic-containing substance	3	0.759494	0.0258856	CDKN1A, CYP1A1, TNFRSF11B	330	13	16792	11.7427	1	0.652493	0.649158	upregulated
Biological Process	GO:0002931~response to ischemia	4	1.01266	0.0263533	PANX2, CAV1, BVES, HK2	330	33	16792	6.16786	1	0.652493	0.649158	upregulated
Biological Process	GO:1902042~negative regulation of extrinsic apoptotic signaling pathway via death domain receptors	4	1.01266	0.0263533	DAPK1, SERPINE1, HMOX1, TNFRSF10A	330	33	16792	6.16786	1	0.652493	0.649158	upregulated
Biological Process	GO:0071407~cellular response to organic cyclic compound	5	1.26582	0.0283444	TIPARP, IL18, CYP1A1, RGS20, CYP1B1	330	59	16792	4.31228	1	0.693021	0.689478	upregulated
Biological Process	GO:0002009~morphogenesis of an epithelium	3	0.759494	0.0298148	CA9, SERPINB5, KRT6A	330	14	16792	10.9039	1	0.713608	0.70996	upregulated
Biological Process	GO:0050679~positive regulation of epithelial cell proliferation	5	1.26582	0.0299161	IL6, EPGN, C5AR1, BMP6, VEGFA	330	60	16792	4.2404	1	0.713608	0.70996	upregulated
Biological Process	GO:0042594~response to starvation	4	1.01266	0.0307266	UGT1A1, PDK4, ADM, SSTR1	330	35	16792	5.81541	1	0.724111	0.720409	upregulated
Biological Process	GO:0030308~negative regulation of cell growth	7	1.77215	0.0318884	CDA, CYP27B1, CDKN1A, SERPINE2, GNG4, FHL1, INHBA	330	121	16792	2.94375	1	0.729787	0.726056	upregulated
Biological Process	GO:0060395~SMAD protein signal transduction	5	1.26582	0.0332113	GDF15, VIM, INHBA, BMP6, INHBE	330	62	16792	4.10362	1	0.729787	0.726056	upregulated
Biological Process	GO:0002042~cell migration involved in sprouting angiogenesis	3	0.759494	0.0339637	NR4A1, EGR3, VEGFA	330	15	16792	10.177	1	0.729787	0.726056	upregulated
Biological Process	GO:0033627~cell adhesion mediated by integrin	3	0.759494	0.0339637	ITGA2, ITGB3, ITGA5	330	15	16792	10.177	1	0.729787	0.726056	upregulated
Biological Process	GO:0050930~induction of positive chemotaxis	3	0.759494	0.0339637	CXCL8, ARTN, VEGFA	330	15	16792	10.177	1	0.729787	0.726056	upregulated
Biological Process	GO:0043065~positive regulation of apoptotic process	12	3.03797	0.0347373	FOSL1, NR4A1, ALDH1A3, IL6, GAL, GADD45A, BNIP3, CYP1B1, HMOX1, ADM, PNMA2, DUSP6	330	300	16792	2.03539	1	0.729787	0.726056	upregulated
Biological Process	GO:0043066~negative regulation of apoptotic process	16	4.05063	0.0350737	PLK3, ANGPT4, CDKN1A, EGR3, SPHK1, BNIP3, AMIGO2, GATA6, GLI3, VEGFA, SOCS2, IL6, PROC, PIM1, SPRY2, ANGPTL4	330	455	16792	1.78936	1	0.729787	0.726056	upregulated
Biological Process	GO:0006629~lipid metabolic process	8	2.02532	0.0351985	FADS3, HMGCS1, LIPG, SC5D, ACSL4, ACAT2, FADS1, MGLL	330	157	16792	2.59286	1	0.729787	0.726056	upregulated
Biological Process	GO:0006874~cellular calcium ion homeostasis	6	1.51899	0.0359918	SLC24A4, STC2, CAV1, ATP2B4, STC1, GRIK2	330	93	16792	3.28289	1	0.729787	0.726056	upregulated
Biological Process	GO:0007154~cell communication	4	1.01266	0.0379541	GJB2, GJA3, GJB3, GJB5	330	38	16792	5.3563	1	0.729787	0.726056	upregulated
Biological Process	GO:0019933~cAMP-mediated signaling	4	1.01266	0.0379541	GAL, PDE2A, ADM, ADCY7	330	38	16792	5.3563	1	0.729787	0.726056	upregulated
Biological Process	GO:0006955~immune response	15	3.79747	0.0382115	CR2, CXCL8, IL1R2, C5AR1, LIF, IL18, TNFRSF11B, TNFRSF10A, BMP6, APLN, IL1RL1, IL6, TNFSF9, IL7R, TNFRSF21	330	421	16792	1.813	1	0.729787	0.726056	upregulated
Biological Process	GO:0030949~positive regulation of vascular endothelial growth factor receptor signaling pathway	3	0.759494	0.0383224	ITGB3, ITGA5, VEGFA	330	16	16792	9.54091	1	0.729787	0.726056	upregulated
Biological Process	GO:0070848~response to growth factor	3	0.759494	0.0383224	ANXA3, GATA6, DUSP6	330	16	16792	9.54091	1	0.729787	0.726056	upregulated
Biological Process	GO:0052695~cellular glucuronidation	3	0.759494	0.0383224	UGT1A1, UGT1A7, UGT1A6	330	16	16792	9.54091	1	0.729787	0.726056	upregulated
Biological Process	GO:1900745~positive regulation of p38MAPK cascade	3	0.759494	0.0383224	GADD45A, XDH, VEGFA	330	16	16792	9.54091	1	0.729787	0.726056	upregulated
Biological Process	GO:0051384~response to glucocorticoid	5	1.26582	0.0385363	IL6, ANXA3, ADM, AREG, BMP6	330	65	16792	3.91422	1	0.729787	0.726056	upregulated
Biological Process	GO:0009115~xanthine catabolic process	2	0.506329	0.0388026	AOX1, XDH	330	2	16792	50.8848	1	0.729787	0.726056	upregulated
Biological Process	GO:0002384~hepatic immune response	2	0.506329	0.0388026	IL6, IL6R	330	2	16792	50.8848	1	0.729787	0.726056	upregulated
Biological Process	GO:1903243~negative regulation of cardiac muscle hypertrophy in response to stress	2	0.506329	0.0388026	ERRFI1, ATP2B4	330	2	16792	50.8848	1	0.729787	0.726056	upregulated
Biological Process	GO:0036303~lymph vessel morphogenesis	2	0.506329	0.0388026	PKD1, VEGFA	330	2	16792	50.8848	1	0.729787	0.726056	upregulated
Biological Process	GO:0030154~cell differentiation	16	4.05063	0.0393844	SLC2A14, FHL1, MYO7B, INHBA, ETV4, ETV5, DUSP6, SLC7A5, HHEX, RGS20, FYN, DHCR7, ANGPTL4, ROS1, INA, KRT6A	330	462	16792	1.76225	1	0.733675	0.729924	upregulated
Biological Process	GO:0030890~positive regulation of B cell proliferation	4	1.01266	0.040539	CDKN1A, TFRC, CLCF1, IRS2	330	39	16792	5.21896	1	0.734207	0.730453	upregulated
Biological Process	GO:0032570~response to progesterone	4	1.01266	0.040539	FOSL1, GJB2, CAV1, FOSB	330	39	16792	5.21896	1	0.734207	0.730453	upregulated
Biological Process	GO:0030199~collagen fibril organization	4	1.01266	0.040539	P4HA1, COL12A1, CYP1B1, LOXL2	330	39	16792	5.21896	1	0.734207	0.730453	upregulated
Biological Process	GO:0032868~response to insulin	5	1.26582	0.0423419	IL6, GAL, VGF, ADM, FADS1	330	67	16792	3.79738	1	0.741404	0.737613	upregulated
Biological Process	GO:0055093~response to hyperoxia	3	0.759494	0.042881	CDKN1A, BNIP3, CYP1A1	330	17	16792	8.97968	1	0.741404	0.737613	upregulated
Biological Process	GO:0042310~vasoconstriction	3	0.759494	0.042881	HTR7, CAV1, HTR1D	330	17	16792	8.97968	1	0.741404	0.737613	upregulated
Biological Process	GO:0031589~cell-substrate adhesion	3	0.759494	0.042881	ITGA2, ITGB3, ITGA5	330	17	16792	8.97968	1	0.741404	0.737613	upregulated
Biological Process	GO:2000811~negative regulation of anoikis	3	0.759494	0.042881	CAV1, PDK4, ITGA5	330	17	16792	8.97968	1	0.741404	0.737613	upregulated
Biological Process	GO:0048468~cell development	4	1.01266	0.0432107	GDF15, GATA6, INHBA, INHBE	330	40	16792	5.08848	1	0.741404	0.737613	upregulated
Biological Process	GO:0007166~cell surface receptor signaling pathway	11	2.78481	0.0440037	CDA, MARCO, UPK1A, ADGRF4, CLCF1, GLP2R, TNFRSF10A, INHBA, SSTR1, IL7R, SIRPB1	330	274	16792	2.04282	1	0.748445	0.744619	upregulated
Biological Process	GO:0043524~negative regulation of neuron apoptotic process	7	1.77215	0.0456197	AXL, CLCF1, C5AR1, HMOX1, FYN, GRIK2, GCLM	330	132	16792	2.69844	1	0.768494	0.764565	upregulated
Biological Process	GO:0043408~regulation of MAPK cascade	4	1.01266	0.0459682	GDF15, INHBA, BMP6, INHBE	330	41	16792	4.96438	1	0.768494	0.764565	upregulated
Biological Process	GO:0051412~response to corticosterone	3	0.759494	0.0476301	FOSL1, CDKN1A, FOSB	330	18	16792	8.48081	1	0.769954	0.766017	upregulated
Biological Process	GO:0001935~endothelial cell proliferation	3	0.759494	0.0476301	ANGPT4, HMOX1, LOXL2	330	18	16792	8.48081	1	0.769954	0.766017	upregulated
Biological Process	GO:0031668~cellular response to extracellular stimulus	3	0.759494	0.0476301	FOSL1, CDKN1A, AXL	330	18	16792	8.48081	1	0.769954	0.766017	upregulated
Biological Process	GO:0033280~response to vitamin D	3	0.759494	0.0476301	CYP27B1, STC2, STC1	330	18	16792	8.48081	1	0.769954	0.766017	upregulated
Cellular Component	GO:0005615~extracellular space	54	13.6709	2.82498e-07	ECM2, CXCL8, SERPINE2, TFRC, COL12A1, SERPINE1, ADM, LAMC2, PLAT, ENO2, AREG, LOXL2, LIPG, PRSS3, IL6R, TIMP4, IGFBP1, WNT5B, GPX3, IL18, KRT34, F3, SERPINB5, GAL, VGF, ACTBL2, MFNG, ANGPTL4, INA, HBEGF, CSTA, STC1, TNFRSF11B, SRPX2, STC2, HMOX1, IGFBP6, XDH, ANGPT4, GDF15, LIF, IGFL1, BMP6, INHBE, ENOX1, APLN, VEGFA, EPGN, IL6, PROC, AXL, ARTN, TNFSF9, TGFBI	346	1347	18224	2.11151	7.96613e-05	7.96645e-05	7.8817e-05	upregulated
Cellular Component	GO:0005886~plasma membrane	112	28.3544	2.42461e-05	RAB3B, LY6K, KCNG3, TFRC, SERPINE1, MSMO1, IRS2, TMEM97, ENO2, HTR7, PIM1, BVES, SLC16A3, ROS1, IL6R, CD177, SLC34A3, WNT5B, DAPK1, IL1R2, COL23A1, ANK1, CACNB1, MAP1B, SLCO2A1, KCNQ5, PHLDB2, KCNE5, SLC1A1, C5AR1, SLC1A4, TNFRSF11B, NDRG1, HRH1, NPBWR1, HMOX1, SLAMF7, TCAF2, CARMIL2, JAG1, OSBPL6, CAV1, PDE2A, HTR1D, RAB39B, TNFRSF10A, L1CAM, SYT6, MARCO, GJB2, TNFSF9, TGFBI, BMPR1B, IL7R, ULBP1…	346	4121	18224	1.43147	0.00681415	0.00341869	0.00338233	upregulated
Cellular Component	GO:0009986~cell surface	25	6.32911	0.000110622	LY6K, TFRC, ITGB3, C5AR1, PLAT, SLC1A4, SLC7A11, AREG, PKD1, CLMP, SRPX2, LIPG, ROS1, PPFIA4, IL6R, CD55, WNT5B, ITGA2, TNFRSF10A, L1CAM, F3, VEGFA, AXL, ITGA5, HBEGF	346	542	18224	2.42945	0.0307156	0.0103985	0.0102879	upregulated
Cellular Component	GO:0005576~extracellular region	52	13.1646	0.000183321	CDA, LY6K, CXCL8, SERPINE2, TFRC, LAMC3, COL12A1, SERPINE1, ADM, LAMC2, PLAT, WFDC3, ACP7, LIPG, PRSS3, IL6R, IGFBP1, WNT5B, FAM24B, GPX3, IL1R2, IL18, GAL, COL4A1, CRISPLD2, PLIN2, ANGPTL4, HBEGF, PCOLCE2, LAMA3, TNFRSF11B, STC2, IGFBP6, CD55, ST3GAL3, ANGPT4, JAG1, LAMB3, GDF15, LIF, INHBA, KLK10, BMP6, INHBE, APLN, VEGFA, IL6, PROC, ARTN, CLCF1, TGFBI, IL7R	346	1610	18224	1.70116	0.0503874	0.0129241	0.0127866	upregulated
Cellular Component	GO:0005887~integral component of plasma membrane	44	11.1392	0.00139657	SLC24A4, TFRC, ITGB3, C5AR1, SLC1A1, SLC1A4, TNFRSF11B, GRIK2, SLC7A11, PTPRH, SLC2A6, PKD1, SIRPB1, MILR1, HRH1, MMP24, HTR7, UPK1A, NPBWR1, SLC16A3, CD55, JAG1, UGT1A1, CAV1, HTR1D, ATP2B4, SLC35G2, TNFRSF10A, GPR3, SSTR1, SLC16A13, SLC7A5, MARCO, EPGN, GPRC5A, SLCO4A1, AXL, SLCO2A1, BMPR1B, KCNK1, TRABD2B, TNFRSF21, SLC26A6, HBEGF	346	1415	18224	1.63781	0.325719	0.0787665	0.0779285	upregulated
Cellular Component	GO:0005789~endoplasmic reticulum membrane	30	7.59494	0.00203848	ERO1A, MSMO1, HSD17B7, AREG, CLGN, FADS3, FKBP9P1, CYP1B1, HMOX1, SC5D, GPAT3, FADS1, UGT1A7, UGT1A6, OSBPL6, UGT1A1, CAV1, CYP4F3, CYP51A1, ACSL4, ELOVL6, CYP4F11, CYP26A1, SQLE, CYP1A1, PNPLA3, RDH5, DHCR7, LPIN1, MGLL	346	862	18224	1.83308	0.437541	0.0958084	0.0947891	upregulated
Cellular Component	GO:0016324~apical plasma membrane	14	3.5443	0.00378813	SLC34A3, JAG1, CAV1, SLC1A1, STK39, STC1, MYO7A, OSMR, SLC7A5, UPK1A, KCNK1, IL6R, CD55, SLC26A6	346	291	18224	2.53398	0.657088	0.152079	0.150462	upregulated
Cellular Component	GO:0005783~endoplasmic reticulum	28	7.08861	0.00431431	ERO1A, KCNG3, MSMO1, HSD17B7, CLGN, UPK1A, STC2, HMOX1, SLAMF7, GPAT3, UGT1A7, UGT1A6, ELOVL4, UGT1A1, BNIP3, CAV1, PDE2A, CYP51A1, ELOVL6, SQLE, PROC, P4HA1, P4HA2, PLIN2, ITGA5, DHCR7, ULBP1, SLC26A6	346	828	18224	1.78113	0.704553	0.152079	0.150462	upregulated
Cellular Component	GO:0005856~cytoskeleton	16	4.05063	0.00494082	SPAG4, MYO7B, STK39, NEXN, ARAP3, MYO7A, SLC7A11, ANK1, AKAP12, ACTBL2, NPHP1, FSCN1, TRIM36, SPRY2, VIM, CTNNAL1	346	371	18224	2.2715	0.752604	0.154812	0.153165	upregulated
Cellular Component	GO:0031090~organelle membrane	7	1.77215	0.00615755	CYP26A1, SQLE, CYP4F3, CYP51A1, CYP1A1, CYP1B1, CYP4F11	346	87	18224	4.23786	0.824795	0.173643	0.171796	upregulated
Cellular Component	GO:0005922~connexon complex	4	1.01266	0.00694567	GJB2, GJA3, GJB3, GJB5	346	21	18224	10.0325	0.859916	0.175005	0.173143	upregulated
Cellular Component	GO:0016323~basolateral plasma membrane	10	2.53165	0.00744703	TFRC, CAV1, C5AR1, STK39, ATP2B4, CA9, IL6R, PKD1, ANK1, SLC26A6	346	180	18224	2.92614	0.87851	0.175005	0.173143	upregulated
Cellular Component	GO:0005788~endoplasmic reticulum lumen	9	2.27848	0.0301291	ERO1A, PROC, WNT5B, P4HA1, COL4A1, P4HA2, COL23A1, COL12A1, RDH5	346	192	18224	2.46893	0.999821	0.603533	0.597112	upregulated
Cellular Component	GO:0005921~gap junction	3	0.759494	0.0318918	CALB2, PANX2, GJB3	346	15	18224	10.5341	0.999893	0.603533	0.597112	upregulated
Cellular Component	GO:0005578~proteinaceous extracellular matrix	11	2.78481	0.0321028	IL1RL1, ECM2, MMP24, WNT5B, CRISPLD2, LAMC3, TNFRSF11B, TGFBI, ANGPTL4, TIMP4, VEGFA	346	268	18224	2.16185	0.999899	0.603533	0.597112	upregulated
Cellular Component	GO:0070062~extracellular exosome	66	16.7089	0.047443	RAB3B, TFRC, GDA, ITGB3, COL12A1, SERPINE1, PLAT, PYGL, ENO2, ALDH1L2, PKD1, HS6ST2, SIRPB1, MMP24, UPK1A, AOX1, PRSS3, KRT6B, KRT6A, CD177, CR2, WNT5B, ANXA3, GPX3, IL18, MYO7B, KRT34, ACSL4, F3, SERPINB5, GAREM2, SLC7A5, ALDH1A3, GPRC5A, ACTBL2, CRISPLD2, FSCN1, TRABD2B, PADI1, CSTA, PCOLCE2, FGL1, FUT11, LAMA3, SLC1A1, SLC1A4, NDRG1, ACAT2, SEC14L2, SCEL, CLMP, GNG4, GCNT3, IGFBP6, CD55, UGT1A…	346	2811	18224	1.23666	0.999999	0.751201	0.743209	upregulated
Cellular Component	GO:0031528~microvillus membrane	3	0.759494	0.049437	ITGB3, CA9, S100P	346	19	18224	8.3164	0.999999	0.751201	0.743209	upregulated
Molecular Function	GO:0005506~iron ion binding	15	3.79747	1.80972e-06	EGLN3, CYP4F3, CYP51A1, MSMO1, CYP4F11, CYP26A1, CYP27B1, P4HA1, P4HA2, CYP1A1, SC5D, CYP1B1, AOX1, XDH, ALOXE3	330	153	16881	5.01515	0.00106174	0.0010623	0.00105145	upregulated
Molecular Function	GO:0008083~growth factor activity	14	3.5443	1.77093e-05	JAG1, GDF15, LIF, INHBA, AREG, BMP6, INHBE, VEGFA, IL6, EPGN, VGF, ARTN, CLCF1, HBEGF	330	162	16881	4.42076	0.0103416	0.00519768	0.00514455	upregulated
Molecular Function	GO:0005198~structural molecule activity	17	4.3038	2.88305e-05	FLG, CSTA, JAG1, LAMB3, LAMC3, CAV1, LAMA3, SPAG4, KRT34, ANK1, KRT17, MAP1B, NCR3LG1, NPHP1, VIM, BVES, KRT6A	330	247	16881	3.52076	0.0167814	0.00564117	0.00558351	upregulated
Molecular Function	GO:0005125~cytokine activity	12	3.03797	0.000687824	IL6, GDF15, CLCF1, IL18, LIF, TNFSF9, TNFRSF11B, INHBA, AREG, BMP6, INHBE, VEGFA	330	176	16881	3.48781	0.332283	0.0966518	0.0956638	upregulated
Molecular Function	GO:0016705~oxidoreductase activity, acting on paired donors, with incorporation or reduction of molecular oxygen	7	1.77215	0.000823269	CYP26A1, CYP27B1, EGLN3, CYP4F3, CYP51A1, CYP1B1, CYP4F11	330	57	16881	6.28214	0.383353	0.0966518	0.0956638	upregulated
Molecular Function	GO:0001618~virus receptor activity	7	1.77215	0.00240885	CR2, TFRC, AXL, ITGA2, ITGB3, ITGA5, CD55	330	70	16881	5.11545	0.757244	0.235665	0.233257	upregulated
Molecular Function	GO:0005102~receptor binding	16	4.05063	0.00405391	IGFBP1, WNT5B, SERPINE2, IZUMO1, CAV1, LAMA3, SERPINE1, LIF, ADM, PLAT, APLN, SRPX2, ARTN, CLCF1, TNFSF9, IGFBP6	330	353	16881	2.31862	0.907863	0.290577	0.287607	upregulated
Molecular Function	GO:0042803~protein homodimerization activity	26	6.58228	0.00466001	CDA, TFRC, PYGL, GRIK2, HHEX, UPK1A, STC2, HMOX1, XDH, IL6R, UGT1A7, UGT1A6, CR2, UGT1A1, HMGCS1, HELT, IZUMO1, BNIP3, PDE2A, MYO7A, SYT6, VEGFA, ALDH1A3, MVD, MGLL, ATF3	330	730	16881	1.82194	0.935547	0.290577	0.287607	upregulated
Molecular Function	GO:0004896~cytokine receptor activity	5	1.26582	0.00510383	IL1RL1, IL7R, OSMR, IL6R, F3	330	36	16881	7.1048	0.950393	0.290577	0.287607	upregulated
Molecular Function	GO:0043184~vascular endothelial growth factor receptor 2 binding	3	0.759494	0.00539339	ITGB3, ITGA5, VEGFA	330	6	16881	25.5773	0.958185	0.290577	0.287607	upregulated
Molecular Function	GO:0020037~heme binding	9	2.27848	0.00544523	CYP26A1, CYP27B1, STC2, CYP4F3, CYP51A1, CYP1A1, CYP1B1, HMOX1, CYP4F11	330	137	16881	3.36052	0.959445	0.290577	0.287607	upregulated
Molecular Function	GO:0016491~oxidoreductase activity	11	2.78481	0.0059736	ERO1A, FADS3, SQLE, ALDH1A3, EGLN3, CYP1A1, SC5D, AOX1, MSMO1, FADS1, ENOX1	330	200	16881	2.8135	0.970312	0.292209	0.289222	upregulated
Molecular Function	GO:0001948~glycoprotein binding	6	1.51899	0.00867504	TFRC, FBXO27, FYN, PLAT, VIM, BMPR1B	330	65	16881	4.72196	0.993991	0.350882	0.347295	upregulated
Molecular Function	GO:0003774~motor activity	6	1.51899	0.00924012	MYO1B, MYH15, MYO7B, KIF1A, KIF3C, MYO7A	330	66	16881	4.65041	0.9957	0.350882	0.347295	upregulated
Molecular Function	GO:0000982~transcription factor activity, RNA polymerase II core promoter proximal region sequence-specific binding	4	1.01266	0.00973034	FOSL1, FOSB, ATF3, ARNTL2	330	23	16881	8.89644	0.996784	0.350882	0.347295	upregulated
Molecular Function	GO:0001972~retinoic acid binding	4	1.01266	0.00973034	CYP26A1, UGT1A1, UGT1A7, UGT1A6	330	23	16881	8.89644	0.996784	0.350882	0.347295	upregulated
Molecular Function	GO:0005179~hormone activity	7	1.77215	0.0101618	VGF, STC2, STC1, ADM, INHBA, INHBE, APLN	330	94	16881	3.80938	0.99751	0.350882	0.347295	upregulated
Molecular Function	GO:0015171~amino acid transmembrane transporter activity	5	1.26582	0.0130819	SLC7A5, SLC7A5P1, SLC1A1, SLC1A4, SLC7A11	330	47	16881	5.44197	0.99956	0.426616	0.422255	upregulated
Molecular Function	GO:0015293~symporter activity	5	1.26582	0.0172564	SLC24A4, SLC1A1, SLC1A4, SLC16A3, SLC16A13	330	51	16881	5.01515	0.999963	0.533131	0.527682	upregulated
Molecular Function	GO:0005536~glucose binding	3	0.759494	0.0185429	HKDC1, PYGL, HK2	330	11	16881	13.9512	0.999983	0.538931	0.533422	upregulated
Molecular Function	GO:0004857~enzyme inhibitor activity	4	1.01266	0.020187	UGT1A1, ANGPTL4, UGT1A7, CD55	330	30	16881	6.82061	0.999994	0.538931	0.533422	upregulated
Molecular Function	GO:0005200~structural constituent of cytoskeleton	7	1.77215	0.0207022	TUBB2B, KRT17, VIM, ANK1, INA, KRT6B, KRT6A	330	110	16881	3.25529	0.999995	0.538931	0.533422	upregulated
Molecular Function	GO:0031994~insulin-like growth factor I binding	3	0.759494	0.0219683	IGFBP1, ITGB3, IGFBP6	330	12	16881	12.7886	0.999998	0.538931	0.533422	upregulated
Molecular Function	GO:0005154~epidermal growth factor receptor binding	4	1.01266	0.0220347	EPGN, ITGA5, AREG, HBEGF	330	31	16881	6.60059	0.999998	0.538931	0.533422	upregulated
Molecular Function	GO:0044325~ion channel binding	7	1.77215	0.0232826	TCAF2, CAV1, KCNE5, FHL1, PDE4B, FYN, PKD1	330	113	16881	3.16887	0.999999	0.546676	0.541089	upregulated
Molecular Function	GO:0004497~monooxygenase activity	5	1.26582	0.0263755	CYP4F3, CYP51A1, CYP1A1, CYP1B1, CYP4F11	330	58	16881	4.40987	1	0.595478	0.589392	upregulated
Molecular Function	GO:0005243~gap junction channel activity	3	0.759494	0.0295254	GJB2, GJA3, GJB3	330	14	16881	10.9617	1	0.618978	0.612651	upregulated
Molecular Function	GO:0016702~oxidoreductase activity, acting on single donors with incorporation of molecular oxygen, incorporation of two atoms of oxygen	3	0.759494	0.0295254	P4HA1, P4HA2, ALOXE3	330	14	16881	10.9617	1	0.618978	0.612651	upregulated
Molecular Function	GO:0009055~electron carrier activity	6	1.51899	0.0312742	ACOXL, P4HA2, ME1, AOX1, XDH, LOXL2	330	90	16881	3.4103	1	0.633034	0.626563	upregulated
Molecular Function	GO:0005161~platelet-derived growth factor receptor binding	3	0.759494	0.0336363	ITGB3, ITGA5, VEGFA	330	15	16881	10.2309	1	0.658149	0.651422	upregulated
Molecular Function	GO:0008201~heparin binding	8	2.02532	0.0374763	ECM2, PCOLCE2, SERPINE2, CRISPLD2, LIPG, LAMC2, VEGFA, HBEGF	330	160	16881	2.55773	1	0.666418	0.659606	upregulated
Molecular Function	GO:0001228~transcriptional activator activity, RNA polymerase II transcription regulatory region sequence-specific binding	6	1.51899	0.0381679	MAFF, PAX9, GATA6, ARID3B, ATF3, ETV5	330	95	16881	3.23081	1	0.666418	0.659606	upregulated
Molecular Function	GO:0004854~xanthine dehydrogenase activity	2	0.506329	0.0386	AOX1, XDH	330	2	16881	51.1545	1	0.666418	0.659606	upregulated
Molecular Function	GO:0000248~C-5 sterol desaturase activity	2	0.506329	0.0386	SC5D, FADS1	330	2	16881	51.1545	1	0.666418	0.659606	upregulated
Molecular Function	GO:0005112~Notch binding	3	0.759494	0.0471802	DLL4, JAG1, CHAC1	330	18	16881	8.52576	1	0.764421	0.756608	upregulated
Molecular Function	GO:0002020~protease binding	6	1.51899	0.0475772	CSTA, ITGB3, SERPINE1, TNFRSF10A, F3, TIMP4	330	101	16881	3.03888	1	0.764421	0.756608	upregulated
Molecular Function	GO:0005160~transforming growth factor beta receptor binding	4	1.01266	0.0481833	GDF15, INHBA, BMP6, INHBE	330	42	16881	4.87186	1	0.764421	0.756608	upregulated
Biological Process	GO:0045926~negative regulation of growth	5	1.19904	0.000400065	MT2A, IGFBP5, MT1F, MT1X, MT1E	321	19	16792	13.7662	0.478286	0.435385	0.435118	downregulated
Biological Process	GO:0007588~excretion	6	1.43885	0.000643643	SCNN1B, ATP6V0A4, AQP5, CLDN16, AQP2, ATP6V1B1	321	37	16792	8.48295	0.648976	0.435385	0.435118	downregulated
Biological Process	GO:0001775~cell activation	4	0.959233	0.00100979	LYPD2, CD59, CD24, SLURP1	321	11	16792	19.0224	0.806551	0.435385	0.435118	downregulated
Biological Process	GO:0042632~cholesterol homeostasis	7	1.67866	0.00135387	ABCA1, MYLIP, ACSM3, CAV3, EPHX2, CD24, ABCG1	321	64	16792	5.72157	0.889517	0.435385	0.435118	downregulated
Biological Process	GO:0030593~neutrophil chemotaxis	7	1.67866	0.00158949	CSF3R, EDN2, CCL22, CCL17, VAV1, S100A8, CX3CL1	321	66	16792	5.54819	0.924722	0.435385	0.435118	downregulated
Biological Process	GO:0042476~odontogenesis	5	1.19904	0.00160659	WNT10A, TGFB3, AXIN2, AQP5, AQP1	321	27	16792	9.68732	0.926789	0.435385	0.435118	downregulated
Biological Process	GO:0015670~carbon dioxide transport	3	0.719424	0.0021178	RHAG, AQP5, AQP1	321	4	16792	39.2336	0.968165	0.461958	0.461674	downregulated
Biological Process	GO:0006935~chemotaxis	9	2.15827	0.00234425	CCR1, CCL22, PLAU, CXCL17, LGALS9, CCL17, CCR3, CX3CL1, AMOT	321	122	16792	3.85905	0.977989	0.461958	0.461674	downregulated
Biological Process	GO:0006954~inflammatory response	17	4.07674	0.00255696	CCR1, NGFR, CCL22, EPHX2, TRIL, IL17RE, TACR1, ITGAL, KIT, BLNK, CHI3L1, CD14, LGALS9, TLR5, CCL17, S100A8, CCR3	321	379	16792	2.34643	0.984438	0.461958	0.461674	downregulated
Biological Process	GO:0006811~ion transport	9	2.15827	0.00300812	GABRP, LRRC26, SLC12A3, CLDN10, CHRNA3, SLC15A2, SLC1A2, CLDN16, LRRC55	321	127	16792	3.70712	0.992543	0.489121	0.48882	downregulated
Biological Process	GO:0071294~cellular response to zinc ion	4	0.959233	0.00529725	MT2A, MT1F, MT1X, MT1E	321	19	16792	11.013	0.999822	0.737243	0.73679	downregulated
Biological Process	GO:0001942~hair follicle development	5	1.19904	0.00573525	EDAR, WNT10A, SOX18, FUZ, APCDD1	321	38	16792	6.8831	0.999913	0.737243	0.73679	downregulated
Biological Process	GO:0007166~cell surface receptor signaling pathway	13	3.11751	0.00649799	CCR1, EDN2, CD82, IL1R1, NPY1R, TACR1, TNFSF10, KLRF1, CD59, CD14, CD36, CLEC2D, LY6E	321	274	16792	2.48193	0.999975	0.737243	0.73679	downregulated
Biological Process	GO:0060373~regulation of ventricular cardiac muscle cell membrane depolarization	3	0.719424	0.00713633	CAV3, GJA5, GPD1L	321	7	16792	22.4192	0.999991	0.737243	0.73679	downregulated
Biological Process	GO:0007155~cell adhesion	18	4.31655	0.00718951	CCR1, CSF3R, OLFM4, ITGAL, MSLN, SLURP1, CX3CL1, CLDN10, AZGP1, ISLR, PDZD2, CLCA2, LY6D, SSPO, APBA1, CD36, CD24, CCR3	321	459	16792	2.05143	0.999992	0.737243	0.73679	downregulated
Biological Process	GO:0055085~transmembrane transport	12	2.8777	0.00725455	SLC46A3, SVOPL, AZGP1, SLC15A2, SV2C, PIP, SPNS3, GJA5, MFSD3, FLVCR2, SLC5A1, ABCG1	321	244	16792	2.5727	0.999993	0.737243	0.73679	downregulated
Biological Process	GO:0071347~cellular response to interleukin-1	6	1.43885	0.0113812	PTGIS, CCL22, ANKRD1, CHI3L1, CCL17, CX3CL1	321	71	16792	4.42069	1	1	1	downregulated
Biological Process	GO:0019221~cytokine-mediated signaling pathway	8	1.91847	0.0128079	CCR1, CSF3R, EDN2, CISH, KIT, IL17RE, IL17RC, CX3CL1	321	131	16792	3.1946	1	1	1	downregulated
Biological Process	GO:0002576~platelet degranulation	7	1.67866	0.0139727	ISLR, SPARC, TGFB3, SELENOP, TIMP3, CD36, CLU	321	103	16792	3.55515	1	1	1	downregulated
Biological Process	GO:0015992~proton transport	5	1.19904	0.0139895	SLC15A2, MFSD3, SLC4A11, ATP6V0A4, ATP6V1B1	321	49	16792	5.33791	1	1	1	downregulated
Biological Process	GO:0010038~response to metal ion	3	0.719424	0.0147255	MT2A, TNNC1, MT1X	321	10	16792	15.6935	1	1	1	downregulated
Biological Process	GO:0055114~oxidation-reduction process	20	4.79616	0.0190758	PTGIS, MAOA, DCXR, AKR1D1, BBOX1, CYP4B1, FMO3, FMO4, CP, DHRS2, CYP4Z1, CYP4X1, SESN3, LDHD, ALDH1A1, HSD17B2, GPD1L, FMO6P, PRODH, CYP4Z2P	321	592	16792	1.76728	1	1	1	downregulated
Biological Process	GO:0006814~sodium ion transport	6	1.43885	0.01923	SLC4A8, SLC12A3, SCNN1B, SLC23A1, SLC4A11, SLC5A1	321	81	16792	3.87493	1	1	1	downregulated
Biological Process	GO:0034220~ion transmembrane transport	10	2.39808	0.0195875	SCNN1B, TSC22D3, CLCA2, ATP13A5, ATP2A1, ATP6V0A4, SFXN2, AQP5, AQP2, ATP6V1B1	321	210	16792	2.49103	1	1	1	downregulated
Biological Process	GO:0007626~locomotory behavior	6	1.43885	0.0221384	CHRNA3, SELENOP, NPY1R, APBA1, ESPN, SLURP1	321	84	16792	3.73654	1	1	1	downregulated
Biological Process	GO:0035556~intracellular signal transduction	15	3.59712	0.0229651	IGFBP5, CISH, MAGI3, PLCL1, AKAP6, NRG2, DEPTOR, KIT, STAC2, PPP1R1B, BLNK, TSSK3, TNS2, CAPS, TNS1	321	403	16792	1.94708	1	1	1	downregulated
Biological Process	GO:0070555~response to interleukin-1	4	0.959233	0.0245326	TRIM63, IL1R1, CHI3L1, LGALS9	321	33	16792	6.34079	1	1	1	downregulated
Biological Process	GO:0010718~positive regulation of epithelial to mesenchymal transition	4	0.959233	0.0245326	RGCC, TGFB3, ZNF703, AXIN2	321	33	16792	6.34079	1	1	1	downregulated
Biological Process	GO:0009992~cellular water homeostasis	3	0.719424	0.0245828	AQP5, AQP2, AQP1	321	13	16792	12.0719	1	1	1	downregulated
Biological Process	GO:0015793~glycerol transport	3	0.719424	0.0245828	AQP5, AQP2, AQP1	321	13	16792	12.0719	1	1	1	downregulated
Biological Process	GO:0030335~positive regulation of cell migration	9	2.15827	0.0247496	CCR1, SUN2, SEMA3C, PLAU, ARHGEF39, KIT, ZNF703, SEMA3E, LGR6	321	184	16792	2.55872	1	1	1	downregulated
Biological Process	GO:0001516~prostaglandin biosynthetic process	3	0.719424	0.028324	PLA2G4F, EDN2, PTGIS	321	14	16792	11.2096	1	1	1	downregulated
Biological Process	GO:0010628~positive regulation of gene expression	11	2.63789	0.0290755	EDAR, WNT10A, TRIM6, MYCN, RGCC, EPHX2, ID2, PIP, KIT, AGR2, LGALS9	321	262	16792	2.19629	1	1	1	downregulated
Biological Process	GO:0043065~positive regulation of apoptotic process	12	2.8777	0.0293658	NGFR, SCIN, TGFB3, SMPD1, ANKRD1, TNFSF10, CLU, VAV1, GADD45G, ARHGEF6, MAP2K6, SPDEF	321	300	16792	2.09246	1	1	1	downregulated
Biological Process	GO:0086005~ventricular cardiac muscle cell action potential	3	0.719424	0.0322767	CAV3, GJA5, GPD1L	321	15	16792	10.4623	1	1	1	downregulated
Biological Process	GO:0046928~regulation of neurotransmitter secretion	3	0.719424	0.0322767	SYT12, SNCG, SNCAIP	321	15	16792	10.4623	1	1	1	downregulated
Biological Process	GO:0003097~renal water transport	2	0.479616	0.0377513	AQP2, AQP1	321	2	16792	52.3115	1	1	1	downregulated
Biological Process	GO:0072139~glomerular parietal epithelial cell differentiation	2	0.479616	0.0377513	CD24, PROM1	321	2	16792	52.3115	1	1	1	downregulated
Biological Process	GO:0008207~C21-steroid hormone metabolic process	2	0.479616	0.0377513	AKR1D1, DHRS2	321	2	16792	52.3115	1	1	1	downregulated
Biological Process	GO:0035378~carbon dioxide transmembrane transport	2	0.479616	0.0377513	RHAG, AQP1	321	2	16792	52.3115	1	1	1	downregulated
Biological Process	GO:0036018~cellular response to erythropoietin	2	0.479616	0.0377513	MT2A, MT1X	321	2	16792	52.3115	1	1	1	downregulated
Biological Process	GO:0032496~response to lipopolysaccharide	8	1.91847	0.0378752	NGFR, TRIM6, SPARC, CD6, PALM3, CSF2RB, LGALS9, S100A8	321	164	16792	2.55178	1	1	1	downregulated
Biological Process	GO:0071276~cellular response to cadmium ion	3	0.719424	0.0407792	MT1F, MT1X, MT1E	321	17	16792	9.23145	1	1	1	downregulated
Biological Process	GO:0051056~regulation of small GTPase mediated signal transduction	7	1.67866	0.043366	STARD8, RHOU, ARHGAP25, VAV1, RAP1GAP, ARHGEF6, AMOT	321	134	16792	2.73269	1	1	1	downregulated
Biological Process	GO:0043547~positive regulation of GTPase activity	18	4.31655	0.0434486	CCL22, ARHGEF39, STARD8, ARHGEF38, CSF2RB, NRG2, AXIN2, RASGRP2, ARHGAP25, CX3CL1, VAV1, RAP1GAP, PLEKHG4B, KIT, ALDH1A1, RGL1, CCL17, ARHGEF6	321	565	16792	1.66656	1	1	1	downregulated
Biological Process	GO:0043691~reverse cholesterol transport	3	0.719424	0.0453112	ABCA1, CLU, ABCG1	321	18	16792	8.71859	1	1	1	downregulated
Biological Process	GO:0034142~toll-like receptor 4 signaling pathway	3	0.719424	0.0453112	TRIL, CD14, LGALS9	321	18	16792	8.71859	1	1	1	downregulated
Biological Process	GO:0070098~chemokine-mediated signaling pathway	5	1.19904	0.0465089	CCR1, CCL22, CCL17, CCR3, CX3CL1	321	71	16792	3.68391	1	1	1	downregulated
Biological Process	GO:0010629~negative regulation of gene expression	7	1.67866	0.0474119	CCR1, TRIM6, MYCN, ID2, LGALS9, UPK3B, CRYAB	321	137	16792	2.67285	1	1	1	downregulated
Cellular Component	GO:0005887~integral component of plasma membrane	56	13.4293	2.43099e-07	PIGR, CSF3R, CHRM1, CD82, UPK2, SLC23A1, ATP2A1, AQP5, AQP2, AQP1, GJA5, MFSD3, TNFSF10, CNGA2, CD36, CCR3, SLC15A2, SCARA5, MME, IL1R1, SLC6A14, NPY1R, SLC6A12, IL17RE, TACR1, IL17RC, SCNN1B, KLRF1, TLR5, ABCG1, LY6E, CSF2RB, SLC5A1, APCDD1, SLC7A2, ART3, P2RY2, KIAA1324, CLCA2, ST3GAL5, PROM1, MPP1, ABCA1, CCR1, SLC12A3, NGFR, GPR12, GPR55, PCDH8, SLC4A11, SLC4A8, CD6, ATP13A5, RHAG, LGR6, CLEC…	346	1415	18224	2.08449	5.68836e-05	5.68852e-05	5.49404e-05	downregulated
Cellular Component	GO:0005615~extracellular space	52	12.47	1.53024e-06	PIGR, SPARC, COL14A1, CRISP3, CXCL17, MSLN, CLU, CX3CL1, EFEMP1, PLAU, SMPD1, TNFSF10, TIMP3, SOSTDC1, CD36, LGALS9, RBBP8NL, MSMB, PTGIS, EDN2, SPINK8, NRG2, OLFM4, AZGP1, SELENOP, KIT, CHI3L1, LCP1, ACPP, S100A8, SEMA3C, LRRC17, SEMA3E, AEBP1, SELENBP1, CPAMD8, AGR2, CD59, CD14, PROM1, CCL17, WNT10A, CCL22, PSAPL1, TGFB3, MUC5B, CP, VASN, SLURP1, PPFIBP2, PIP, SSPO	346	1347	18224	2.03331	0.000358012	0.000179038	0.000172917	downregulated
Cellular Component	GO:0070062~extracellular exosome	84	20.1439	1.58802e-05	SLC46A3, CLIC5, PIGR, ANXA8L1, CD82, PSCA, CALML5, COL14A1, CAB39L, UPK2, CRISP3, SLC23A1, AQP5, ITGAL, AQP2, CLU, AQP1, SCPEP1, ISLR, EFEMP1, PLAU, PRADC1, SMPD1, TNFSF10, TIMP3, LGALS9, BCAS1, GAMT, SLC15A2, MME, DCXR, SLC6A14, KRT79, VPS37D, OLFM4, UPK3B, UPB1, AZGP1, SCNN1B, SELENOP, ALDH1A1, CHI3L1, LCP1, ACPP, CRYAB, DSC1, S100A8, ATP6V1B1, SEMA3C, AKR1D1, LYPD2, AEBP1, SLC5A1, NDRG2, ART3,…	346	2811	18224	1.57393	0.00370911	0.00123866	0.00119631	downregulated
Cellular Component	GO:0005886~plasma membrane	110	26.3789	6.63319e-05	LY6L, SPARC, IFITM2, CHRM1, CSF3R, CD82, SLC23A1, AQP5, AQP2, PLB1, AQP1, PLAU, TNS2, MYLIP, SLC15A2, CISH, SLC30A2, IL1R1, MAGI3, SLC6A14, NPY1R, SLC6A12, OLFM4, RUNDC3A, SYTL3, EDAR, AZGP1, SCNN1B, DOK7, LY6D, KLRF1, DSC1, S100A8, ABCG1, CHRNA3, SLC1A2, LYPD2, CSF2RB, SLC5A1, RASGRP2, LRRC55, HCAR2, SLC9A3R2, CPAMD8, CLCA2, ATP6V0A4, CD14, PROM1, ABCA1, CCR1, NGFR, CAV3, TGFB3, ARHGEF39, VASN, …	346	4121	18224	1.40591	0.0154023	0.00388042	0.00374775	downregulated
Cellular Component	GO:0009986~cell surface	25	5.9952	0.000110622	SPARC, SLC1A2, ITGAL, MSLN, CLU, CX3CL1, AMOT, SCUBE3, PLAU, CD59, CD36, PROM1, TNS1, NGFR, KRT4, CAV3, SCARA5, TGFB3, IL1R1, IL17RC, VASN, LY6D, CD24, CLEC2D, CRYAB	346	542	18224	2.42945	0.0255548	0.00517712	0.00500013	downregulated
Cellular Component	GO:0016324~apical plasma membrane	15	3.59712	0.00136669	SLC12A3, UPK2, SLC23A1, AQP5, SLC5A1, AQP2, PLB1, AQP1, SLC9A3R2, SCNN1B, PIP, ATP6V0A4, CD36, PROM1, ATP6V1B1	346	291	18224	2.71498	0.273868	0.0533008	0.0514786	downregulated
Cellular Component	GO:0005903~brush border	6	1.43885	0.0055056	SCIN, MME, DCXR, ATP6V0A4, ESPN, AQP1	346	60	18224	5.26705	0.725243	0.160096	0.154623	downregulated
Cellular Component	GO:0031225~anchored component of membrane	8	1.91847	0.00571669	LY6L, PSCA, VNN2, LY6D, LYPD2, MSLN, ART3, LY6E	346	113	18224	3.72889	0.738558	0.160096	0.154623	downregulated
Cellular Component	GO:0031090~organelle membrane	7	1.67866	0.00615755	CYP4Z1, CYP4X1, CYP4B1, FMO2, FMO3, FMO4, FMO6P	346	87	18224	4.23786	0.764329	0.160096	0.154623	downregulated
Cellular Component	GO:0016021~integral component of membrane	120	28.777	0.00684958	GALNT12, SLC46A3, IFITM2, CSF3R, CD82, FAIM2, AQP2, PLB1, AQP1, AMOT, CYP4Z1, CREB3L4, CREB3L1, GJA5, TNFSF10, SLC15A2, SLC30A2, IL1R1, SPNS3, SLC6A14, NPY1R, SLC6A12, LEMD1, EDAR, MYCN, C1ORF115, ANTXRL, SCNN1B, TMEM139, SIDT1, KLRF1, DSC1, ABCG1, CHRNA3, MAOA, SLC1A2, CSF2RB, SLC5A1, NDRG2, LRRC55, ART3, HCAR2, GJC3, CYP4X1, ST3GAL5, ATP6V0A4, PROM1, CCR1, PRRT3, GGT6, GPR12, CAV3, SLC4A11, VAS…	346	5163	18224	1.22418	0.799775	0.16028	0.1548	downregulated
Cellular Component	GO:0031362~anchored component of external side of plasma membrane	4	0.959233	0.00793105	GGT6, CD59, CD14, CD24	346	22	18224	9.57646	0.844835	0.168715	0.162947	downregulated
Cellular Component	GO:0031982~vesicle	8	1.91847	0.011027	PLA2G4F, CAV3, SPNS3, SLC6A14, CD59, LGR6, PROM1, CAPS	346	128	18224	3.29191	0.925328	0.215026	0.207675	downregulated
Cellular Component	GO:0031526~brush border membrane	5	1.19904	0.0156869	SLC6A14, ATP6V0A4, CD36, SLC5A1, AQP1	346	51	18224	5.16378	0.975272	0.282365	0.272711	downregulated
Cellular Component	GO:0009925~basal plasma membrane	4	0.959233	0.0187125	SLC23A1, CLCA2, AQP5, AQP1	346	30	18224	7.02274	0.987968	0.312766	0.302073	downregulated
Cellular Component	GO:0005576~extracellular region	43	10.3118	0.0208954	SPARC, CSF3R, COL14A1, CRISP3, CXCL17, LYPD2, SEMA3E, CLU, CX3CL1, LFNG, SCUBE3, ISLR, EFEMP1, PDZD2, PLAU, OBP2B, PRADC1, CPAMD8, CLCA2, TNFSF10, TIMP3, LIPK, CD14, MUC15, CCL17, PAMR1, NGFR, WNT10A, CCL22, EDN2, IGFBP5, TGFB3, IL1R1, NRG2, IL17RE, CP, SLURP1, AZGP1, CD6, PIP, SELENOP, MZB1, S100A8	346	1610	18224	1.40673	0.992855	0.325968	0.314824	downregulated
Cellular Component	GO:0005622~intracellular	35	8.39329	0.0461644	FAM49A, DIRAS3, DIRAS2, MT1X, CSF2RB, RASGRP2, CLU, RERG, TRIM6, CAPN9, DEPTOR, RAB26, BLNK, LGALS9, TNS2, MAPK4, MAP2K6, TNS1, MPP1, MYLIP, EDN2, IGFBP5, PLCL1, NRG2, VAV1, CAPN13, PPFIBP2, STAC2, DCHS1, RHOU, CD24, RGL1, ACPP, ZNF233, ARHGEF6	346	1332	18224	1.38399	0.999984	0.675155	0.652073	downregulated
Molecular Function	GO:0004499~N,N-dimethylaniline monooxygenase activity	4	0.959233	0.000125799	FMO2, FMO3, FMO4, FMO6P	318	6	16881	35.3899	0.0622647	0.0642835	0.0642835	downregulated
Molecular Function	GO:0005509~calcium ion binding	26	6.23501	0.00227048	ANXA8L1, SPARC, CALML5, ATP2A1, RASGRP2, S100A7A, SCUBE3, CAPN9, CRACR2B, EFEMP1, SCIN, PAMR1, TNNC1, PCDH8, SYTL3, CAPN13, SYT12, MGP, FAT2, DCHS1, PLCH1, LCP1, DSC1, S100A8, CDH18, CAPS	318	717	16881	1.92498	0.686994	0.580108	0.580108	downregulated
Molecular Function	GO:0046983~protein dimerization activity	9	2.15827	0.00746867	TFAP2B, MYCN, ASCL4, ID2, PIP, SLC4A11, ASCL2, ABCG1, MXD3	318	150	16881	3.18509	0.978308	1	1	downregulated
Molecular Function	GO:0004435~phosphatidylinositol phospholipase C activity	4	0.959233	0.0137457	CCR1, CHRM1, PLCL1, PLCH1	318	27	16881	7.86443	0.999152	1	1	downregulated
Molecular Function	GO:0015254~glycerol channel activity	3	0.719424	0.0204893	AQP5, AQP2, AQP1	318	12	16881	13.2712	0.999975	1	1	downregulated
Molecular Function	GO:0004497~monooxygenase activity	5	1.19904	0.0234103	PTGIS, CYP4B1, FMO2, FMO3, FMO6P	318	58	16881	4.57628	0.999994	1	1	downregulated
Molecular Function	GO:0050661~NADP binding	4	0.959233	0.0275677	FMO2, FMO3, FMO4, FMO6P	318	35	16881	6.06685	0.999999	1	1	downregulated
Molecular Function	GO:0050660~flavin adenine dinucleotide binding	5	1.19904	0.0321562	LDHD, FMO2, FMO3, FMO4, FMO6P	318	64	16881	4.14726	1	1	1	downregulated
Molecular Function	GO:0050431~transforming growth factor beta binding	3	0.719424	0.0354656	TGFB3, CD36, VASN	318	16	16881	9.95342	1	1	1	downregulated
Molecular Function	GO:0015250~water channel activity	3	0.719424	0.0354656	AQP5, AQP2, AQP1	318	16	16881	9.95342	1	1	1	downregulated
Molecular Function	GO:0035379~carbon dioxide transmembrane transporter activity	2	0.479616	0.0372055	RHAG, AQP1	318	2	16881	53.0849	1	1	1	downregulated
Molecular Function	GO:0015168~glycerol transmembrane transporter activity	2	0.479616	0.0372055	AQP2, AQP1	318	2	16881	53.0849	1	1	1	downregulated
Molecular Function	GO:0032947~protein complex scaffold	4	0.959233	0.03888	SLC9A3R2, CAV3, MAGI3, AKAP6	318	40	16881	5.30849	1	1	1	downregulated
Šidák, Z. (1967). "Rectangular Confidence Regions for the Means of Multivariate Normal Distributions." Journal of the American Statistical Association 62:626-633.
Benjamini, Y. and Hochberg, Y. (1995). "Controlling the False Discovery Rate: A Practical and Powerful Approach to Multiple Testing." Journal of the Royal Statistical Society. Series B, Statistical Methodology 57:289-300.
Benjamini, Y., and Hochberg, Y. (2000). "On the Adaptive Control of the False Discovery Rate in Multiple Testing with Independent Statistics." Journal of Educational and Behavioral Statistics 25:60-83.
