# Supplementary material for: Integrated analysis reveals effects of bioactive ingredients from Limonium Sinense (Girard) Kuntze on hypoxia-inducible factor (HIF) activation
Source: Front Plant Sci. 2022 Oct 27;13:994036. doi: 10.3389/fpls.2022.994036 (PMC9646520; doi:10.3389/fpls.2022.994036)
Supplement: Supplementary file 1 [file DataSheet_1.zip › Additional File_submitted/Table S3.xlsx]

## Sheet: Table S3
Table S3. KEGG pathway analysis in MDA-MB-468 cells exposed to LSW.
"Gene Count" is the number of genes belonging to an annotation term.
"%" is refers to the percentage of DAVID genes in the list associated with particular annotation term.
"P-value" is the modified Fisher Exact Pvalue, referring to one-tail Fisher Exact probability value used for gene-enrichment analysis. The smaller, the more enriched.
"Genes" are the official gene symbol of the involved genes.
"List Total" is the total genes in the gene list (User's input gene list).
"Pop Hits" are the population hits, which means the total number of genes involved in the specific pathway or database.
"Pop Total" is the population total, which means the total genes in the genome background.
"Fold Enrichment" is the ratio of the input genes involved in specific annotation term proportion on background associated genes in the same term porportion.
"Bonferroni" is the Bonferroni Šidák p-value (Šidák 1967) which is a technique slightly less conservative than Bonferroni.
"Benjamini" in DAVID requests adjusted p-values by using the linear step-up method of Benjamini and Hochberg (1995).
"FDR" in DAVID requests adaptive linear step-up adjusted p-values for approximate control of the false discovery rate, as discussed in Benjamini and Hochberg (2000). Use the lowest slope method to estimate the number of true NULL hypotheses.
"DEG" shows the direction of the enriched pathways.
The data list is organized here from minimal to maximal P-value.
Term	Gene Count	%	P-value	Genes	List Total	Pop Hits	Pop Total	Fold Enrichment	Bonferroni	Benjamini	FDR	DEG
HIF-1 signaling pathway	14	3.5443	3.15e-07	ANGPT4, CDKN1A, EGLN3, PFKFB3, TFRC, SERPINE1, ENO2, HK2, VEGFA, IL6, HKDC1, HMOX1, IL6R, PDK1	163	96	6879	6.15452	6.6e-05	6.6e-05	6.32e-05	upregulated
Steroid biosynthesis	7	1.77215	4.59e-06	SQLE, CYP27B1, CYP51A1, SC5D, MSMO1, DHCR7, HSD17B7	163	20	6879	14.7709	0.000962	0.000481	0.000461	upregulated
Hematopoietic cell lineage	10	2.53165	0.00019	IL6, CR2, TFRC, ITGA2, ITGB3, IL1R2, ITGA5, IL7R, IL6R, CD55	163	87	6879	4.85086	0.0391082	0.0132965	0.0127267	upregulated
Cytokine-cytokine receptor interaction	16	4.05063	0.000569	CXCL8, IL1R2, LIF, IL18, TNFRSF11B, TNFRSF10A, INHBA, OSMR, INHBE, IL6, CLCF1, TNFSF9, BMPR1B, IL7R, IL6R, TNFRSF21	163	243	6879	2.77876	0.11269	0.0298818	0.0286011	upregulated
Metabolic pathways	45	11.3924	0.00166887	CDA, GDA, MSMO1, PYGL, HSD17B7, ENO2, HK2, ACAT2, CYP27B1, LIPG, ME1, GCNT3, SC5D, AOX1, GPAT3, UPP1, RIMKLA, XDH, UGT1A7, ST3GAL3, UGT1A6, UGT1A1, HMGCS1, GFPT2, SPHK1, CYP4F3, CYP51A1, ACSL4, NMNAT2, ALDH1A3, INPP4B, CYP26A1, SQLE, P4HA1, P4HA2, HKDC1, CTH, CYP1A1, PNPLA3, MVD, DHCR7, LPIN1, NAT8L, GCLM, MGLL	163	1219	6879	1.55792	0.295844	0.0700924	0.0670884	upregulated
Retinol metabolism	7	1.77215	0.00377412	CYP26A1, UGT1A1, CYP1A1, RDH5, AOX1, UGT1A7, UGT1A6	163	64	6879	4.61589	0.547996	0.099882	0.0956014	upregulated
Biosynthesis of antibiotics	13	3.29114	0.00415464	HMGCS1, GFPT2, CYP51A1, MSMO1, ENO2, HSD17B7, ACAT2, HK2, SQLE, HKDC1, CTH, SC5D, MVD	163	212	6879	2.58789	0.582842	0.099882	0.0956014	upregulated
ECM-receptor interaction	8	2.02532	0.00425179	LAMB3, COL4A1, LAMC3, ITGA2, ITGB3, LAMA3, LAMC2, ITGA5	163	87	6879	3.88069	0.591302	0.099882	0.0956014	upregulated
Drug metabolism - other enzymes	6	1.51899	0.00428066	CDA, UGT1A1, UPP1, XDH, UGT1A7, UGT1A6	163	46	6879	5.50467	0.593783	0.099882	0.0956014	upregulated
Complement and coagulation cascades	7	1.77215	0.00548105	CR2, PROC, C5AR1, SERPINE1, PLAT, F3, CD55	163	69	6879	4.28141	0.684686	0.115102	0.110169	upregulated
PI3K-Akt signaling pathway	17	4.3038	0.00705036	ANGPT4, CDKN1A, LAMB3, LAMC3, ITGB3, ITGA2, LAMA3, LAMC2, OSMR, VEGFA, NR4A1, IL6, COL4A1, GNG4, ITGA5, IL7R, IL6R	163	345	6879	2.07954	0.773683	0.134598	0.128829	upregulated
Steroid hormone biosynthesis	6	1.51899	0.0114228	UGT1A1, CYP1A1, CYP1B1, HSD17B7, UGT1A7, UGT1A6	163	58	6879	4.36577	0.910418	0.197849	0.189369	upregulated
Amoebiasis	8	2.02532	0.0122478	IL6, CXCL8, LAMB3, COL4A1, LAMC3, IL1R2, LAMA3, LAMC2	163	106	6879	3.18509	0.924823	0.197849	0.189369	upregulated
Bladder cancer	5	1.26582	0.0152489	CDKN1A, CXCL8, DAPK1, VEGFA, HBEGF	163	41	6879	5.14664	0.960321	0.228733	0.21893	upregulated
Focal adhesion	11	2.78481	0.0232644	LAMB3, COL4A1, LAMC3, ITGA2, CAV1, ITGB3, LAMA3, FYN, LAMC2, ITGA5, VEGFA	163	206	6879	2.25353	0.992869	0.325702	0.311743	upregulated
Ovarian steroidogenesis	5	1.26582	0.0276247	CYP1A1, CYP1B1, HSD17B7, ADCY7, BMP6	163	49	6879	4.30637	0.997213	0.362575	0.347036	upregulated
Metabolism of xenobiotics by cytochrome P450	6	1.51899	0.0298123	ALDH1A3, UGT1A1, CYP1A1, CYP1B1, UGT1A7, UGT1A6	163	74	6879	3.42182	0.998263	0.36827	0.352487	upregulated
Fructose and mannose metabolism	4	1.01266	0.0386066	PFKFB4, PFKFB3, HKDC1, HK2	163	32	6879	5.27531	0.999743	0.440106	0.421244	upregulated
Chemical carcinogenesis	6	1.51899	0.0398191	ALDH1A3, UGT1A1, CYP1A1, CYP1B1, UGT1A7, UGT1A6	163	80	6879	3.16518	0.999803	0.440106	0.421244	upregulated
Pathways in cancer	16	4.05063	0.0432479	CDKN1A, EGLN3, CXCL8, WNT5B, LAMB3, DAPK1, LAMC3, ITGA2, LAMA3, LAMC2, ADCY7, GLI3, VEGFA, IL6, COL4A1, GNG4	163	393	6879	1.71817	0.999907	0.454103	0.434642	upregulated
Glycerolipid metabolism	5	1.26582	0.0470994	LIPG, PNPLA3, GPAT3, LPIN1, MGLL	163	58	6879	3.63814	0.99996	0.470994	0.450808	upregulated
Small cell lung cancer	6	1.51899	0.0495509	LAMB3, COL4A1, LAMC3, ITGA2, LAMA3, LAMC2	163	85	6879	2.979	0.999977	0.472986	0.452715	upregulated
Hematopoietic cell lineage	8	1.91847	0.00158568	CSF3R, MME, IL1R1, KIT, CD59, CD14, CD36, CD24	137	87	6879	4.61717	0.268477	0.312378	0.312378	downregulated
Cytokine-cytokine receptor interaction	12	2.8777	0.00846694	EDAR, CCR1, NGFR, CSF3R, CCL22, IL1R1, TGFB3, TNFSF10, CSF2RB, CCL17, CCR3, CX3CL1	137	243	6879	2.47959	0.812708	0.706747	0.706747	downregulated
Mineral absorption	5	1.19904	0.0107626	MT2A, MT1F, MT1X, SLC5A1, MT1E	137	44	6879	5.70587	0.881369	0.706747	0.706747	downregulated
Amphetamine addiction	5	1.19904	0.0410705	CALML5, MAOA, CREB3L4, CREB3L1, PPP1R1B	137	66	6879	3.80392	0.999742	1	1	downregulated
cAMP signaling pathway	9	2.15827	0.0420412	HCAR2, CHRM1, CALML5, CREB3L4, CREB3L1, PPP1R1B, NPY1R, CNGA2, VAV1	137	198	6879	2.28235	0.999788	1	1	downregulated
Transcriptional misregulation in cancer	8	1.91847	0.0471351	NGFR, MYCN, CDKN2C, PLAU, ID2, CD14, PROM1, PBX1	137	167	6879	2.40535	0.999926	1	1	downregulated
Šidák, Z. (1967). "Rectangular Confidence Regions for the Means of Multivariate Normal Distributions." Journal of the American Statistical Association 62:626-633.
Benjamini, Y. and Hochberg, Y. (1995). "Controlling the False Discovery Rate: A Practical and Powerful Approach to Multiple Testing." Journal of the Royal Statistical Society. Series B, Statistical Methodology 57:289-300.
Benjamini, Y., and Hochberg, Y. (2000). "On the Adaptive Control of the False Discovery Rate in Multiple Testing with Independent Statistics." Journal of Educational and Behavioral Statistics 25:60-83.
