# Supplementary material for: Integrated analysis reveals effects of bioactive ingredients from Limonium Sinense (Girard) Kuntze on hypoxia-inducible factor (HIF) activation
Source: Front Plant Sci. 2022 Oct 27;13:994036. doi: 10.3389/fpls.2022.994036 (PMC9646520; doi:10.3389/fpls.2022.994036)
Supplement: Supplementary file 1 [file DataSheet_1.zip › Additional File_submitted/Table S2.xlsx]

## Sheet: w_last_hallmarks
Table S2. GSEA in MDA-MB-468 cells exposed to LSW.
List of 25 significantly enriched hallmarks (FDR < 0.05) (Jüri Reimand 2019) from the molecular signature database (MSigDB) between the control group and the LSW treatment group.
"Gene Count" is the number of genes in the gene set after filtering out those genes not in the expression dataset.
"ES" is the enrichment score for gene set, that is, the degree to which this gene set is overrepresented at the top or bottom of the ranked list of genes in the expression dataset.
"NES" is the normalized enrichment score, that is, the enrichment score for the gene set after it has been normalized across analysed gene sets.
"P-value" is the Nominal Pvalue, that is, the statistical significance of the enrichment score. The nominal Pvalue is not adjusted fot gene set size or multiple hypothesis testing.
"FDR" is the false discovery rate, that is, the estimated probability that the normalized enrichment score represents a false positive finding.
"FWER p-val" is familywise-error rate, that is, a more conservatively estimated probability that the normalized enrichment score represents a false positive finding. Because the goal of GSEA is to generate hypotheses, the GSEA team recommends focusing on the FDR statistic.
"RANK AT MAX" is the position in the ranked list at which the maximum enrichment score occurred. The more interesting gene sets achieve the maximum enrichment score near the top or bottom of the ranked list; that is, the rank at max is either very small or very large.
The data list is organized here from maximal to minimal NES.
Hallmarks	Gene Count	ES	NES	P-value	FDR	FWER p-val	RANK AT MAX
TNFA_SIGNALING_VIA_NFKB	177	0.627248	2.71441	1e-07	1e-07	1e-07	1850
MTORC1_SIGNALING	197	0.576777	2.56215	1e-07	1e-07	1e-07	2687
HYPOXIA	177	0.582138	2.55775	1e-07	1e-07	1e-07	2861
CHOLESTEROL_HOMEOSTASIS	69	0.610089	2.27821	1e-07	1e-07	1e-07	2871
GLYCOLYSIS	182	0.502984	2.21372	1e-07	1e-07	1e-07	3233
EPITHELIAL_MESENCHYMAL_TRANSITION	153	0.496021	2.15561	1e-07	1e-07	1e-07	3152
INFLAMMATORY_RESPONSE	145	0.491956	2.09	1e-07	0.000236	0.001	1726
MYC_TARGETS_V2	57	0.572187	2.02	1e-07	0.000464	0.002	5397
UNFOLDED_PROTEIN_RESPONSE	112	0.467092	1.91	1e-07	0.000412	0.002	3909
KRAS_SIGNALING_UP	140	0.445918	1.9	1e-07	0.000371	0.002	2093
IL2_STAT5_SIGNALING	166	0.413343	1.8	1e-07	0.000846	0.005	2594
UV_RESPONSE_DN	129	0.430106	1.77763	1e-07	0.00189853	0.013	3287
ANGIOGENESIS	20	0.607265	1.71415	0.0090703	0.00322715	0.023	1306
UV_RESPONSE_UP	141	0.400107	1.68994	1e-07	0.0038851	0.03	2585
ALLOGRAFT_REJECTION	116	0.400382	1.66991	0.00248139	0.00493791	0.041	3064
P53_PATHWAY	186	0.371977	1.63536	1e-07	0.00697767	0.061	1622
ANDROGEN_RESPONSE	96	0.404294	1.60871	0.00238095	0.00795209	0.075	1966
TGF_BETA_SIGNALING	53	0.42979	1.55608	0.0111359	0.0121365	0.12	4051
REACTIVE_OXYGEN_SPECIES_PATHWAY	46	0.425401	1.48239	0.0374707	0.0230785	0.228	3130
COMPLEMENT	155	0.340503	1.47214	0.00253165	0.0234239	0.24	1454
APICAL_JUNCTION	167	0.340716	1.45613	0.00257069	0.0250446	0.265	1880
APOPTOSIS	139	0.339283	1.43228	0.00995025	0.0290815	0.313	1431
ESTROGEN_RESPONSE_EARLY	182	0.326116	1.41762	0.008	0.0318536	0.356	2357
KRAS_SIGNALING_DN	118	-0.506891	-1.98818	1e-07	0.000531	0.001	2828
G2M_CHECKPOINT	199	-0.404345	-1.69933	1e-07	0.0111732	0.036	3248
Jüri Reimand, Ruth Isserlin, Veronique Voisin, Mike Kucera, Christian Tannus-Lopes, Asha Rostamianfar, Lina Wadi, Mona Meyer, Jeff Wong, Changjiang Xu, Daniele Merico & Gary D. Bader. (2019). "Pathway enrichment analysis and visualization of omics data using g:Profiler, GSEA, Cytoscape and EnrichmentMap." Nature protocols 14(2): 482-517.
