# Supplementary material for: Integrated analysis reveals effects of bioactive ingredients from Limonium Sinense (Girard) Kuntze on hypoxia-inducible factor (HIF) activation
Source: Front Plant Sci. 2022 Oct 27;13:994036. doi: 10.3389/fpls.2022.994036 (PMC9646520; doi:10.3389/fpls.2022.994036)
Supplement: Supplementary file 1 [file DataSheet_1.zip › Additional File_submitted/CSV_raw_data_R scripts/Table rawdata1_Effect of LSW on different types of breast cell lines.xlsx]

## Sheet: MCF10
24h
	media	control	125μg/ml	250μg/ml	500μg/ml
	1020.05	11720000	11720000	9938000	9948000
	1317.08	12030000	11450000	10510000	9015000
	1384.08	11290000	11060000	10470000	9703000
48h
	media	control	125μg/ml	250μg/ml	500μg/ml
	1654.12	20700000	15090000	14410000	12060000
	1858.15	19850000	14100000	13510000	12060000
	1850.15	18520000	14440000	13600000	12170000

## Sheet: BT20
24h
	media	control	125μg/ml	250μg/ml	500μg/ml
	220	10000000	11000000	10000000	9400000
	210	11000000	9900000	9800000	9600000
	260	10000000	10000000	10000000	10000000
48h
	media	ctrl1	125μg/ml	250μg/ml	500μg/ml
	290	10000000	11000000	8900000	7300000
	220	9900000	10000000	8800000	7200000
	180	11000000	10000000	8700000	6800000

## Sheet: MDA-MB-157
24h
	media	ctrl1	125μg/ml	250μg/ml	500μg/ml
	220	8900000	9700000	8600000	8200000
	210	9600000	9000000	8900000	8000000
	260	9000000	9200000	9100000	7900000
48h
	media	ctrl1	125μg/ml	250μg/ml	500μg/ml
	290	9800000	9300000	8300000	7600000
	220	9400000	9200000	8800000	7600000
	180	9500000	11000000	8800000	7600000

## Sheet: MDA-MB-231
24h
	media	ctrl1	125μg/ml	250μg/ml	500μg/ml
	220	9029000	8741000	7705000	6934000
	210	8881000	8679000	7675000	6903000
	260	9008000	9843000	7535000	6070000
48h
	media	ctrl1	125μg/ml	250μg/ml	500μg/ml
	290	8716000	8279000	6011000	5070000
	220	7958000	7513000	5565000	4988000
	180	8501000	7197000	5861000	5088000

## Sheet: MDA-MB-468
24h
	media	ctrl1	125μg/ml	250μg/ml	500μg/ml
	220	13000000	12000000	11000000	9200000
	210	13000000	11000000	11000000	8700000
	260	12000000	10000000	10000000	8800000
48h
	media	ctrl1	125μg/ml	250μg/ml	500μg/ml
	498	6322000	3272000	3332000	3114000
	416	6241000	3600000	3031000	2970000
	430	6572000	3500000	3775000	2833000

## Sheet: HCC1395
24h
	media	control	125μg/ml	250μg/ml	500μg/ml
	404.036	2400000	2600000	2400000	1900000
	338.018	2500000	2600000	2500000	2000000
	394.007	2300000	2500000	2400000	2000000
48h
	media	control	125μg/ml	250μg/ml	500μg/ml
	404.036	2900000	3200000	2900000	2100000
	338.018	3100000	3100000	2700000	1700000
	394.007	3000000	3100000	2800000	1600000

## Sheet: HCC1806
24h
	media	ctrl1	125μg/ml	250μg/ml	500μg/ml
	380	17000000	16000000	15000000	13000000
	420	16000000	17000000	15000000	13000000
	460	16000000	17000000	15000000	14000000
48h
	media	ctrl1	125μg/ml	250μg/ml	500μg/ml
	380	12540000	12030000	10960000	8968000
	420	12260000	11920000	10480000	8562000
	460	12800000	12560000	9530000	9172000

## Sheet: HCC1937
24h
	media	ctrl1	125μg/ml	250μg/ml	500μg/ml
	380	11460000	9876000	9846000	9272000
	420	10300000	9882000	9700000	9211000
	460	9861000	9262000	8800000	8740000
48h
	media	ctrl1	125μg/ml	250μg/ml	500μg/ml
	380	8877000	8184000	7984000	7351000
	420	9262000	8363000	7719000	7186000
	460	9976000	9075000	8093000	7542000
