# Supplementary material for: Integrated analysis reveals effects of bioactive ingredients from Limonium Sinense (Girard) Kuntze on hypoxia-inducible factor (HIF) activation
Source: Front Plant Sci. 2022 Oct 27;13:994036. doi: 10.3389/fpls.2022.994036 (PMC9646520; doi:10.3389/fpls.2022.994036)
Supplement: Supplementary file 1 [file DataSheet_1.zip › Additional File_submitted/CSV_raw_data_R scripts/Table rawdata2_Effect of LSW on MDA-MB-468 cells in 3D culture.xlsx]

## Sheet: MFE
dim>40um																							total number	MFE	%
c-1	3	5	1	3	2	6	5	9	2	5	3	4	6	6	5	1	5	3	4	6	3	7	94	0.0188	1.88
c-2	3	5	6	3	4	3	4	8	3	11	4	3	5	5	4	2	4	4	7	6	5	6	105	0.021	2.1
c-3	4	3	3	5	5	4	3	9	7	5	5	2	4	3	4	3	7	2	4	5	3	3	93	0.0186	1.86
w-1	0	0	0	0	0	1	0	0	2	0	0	2	1	0	0	0	0	1	1	0	1	0	9	0.0018	0.18
w-2	1	0	2	1	1	2	3	0	5	1	1	0	0	0	2	0	0	0	0	0	1	0	20	0.004	0.4
w-3	0	0	0	2	2	0	1	3	6	1	1	2	2	1	1	3	0	0	0	1	0	0	26	0.0052	0.52

## Sheet: cell length and volume
control length																LSW-treated length
	Length	1/2length: r	r^3	volume		Length	1/2length: r	r^3	volume		Length	1/2length: r	r^3	volume			Length	1/2length: r	r^3	volume		Length	1/2length: r	r^3	volume		Length	1/2length: r	r^3	volume
1	31.9	15.95	4057.72	16988.3	1	87.466	43.733	83642.7	350184	1	56.1	28.05	22069.8	92398.9		1	37.95	18.975	6831.96	28603.1	1	40.87	20.435	8533.44	35726.7	1	32.2	16.1	4173.28	17472.1
2	91.288	45.644	95093.6	398125	2	74.25	37.125	51168.1	214224	2	44.55	22.275	11052.3	46272.3		2	31.35	15.675	3851.44	16124.7	2	54.45	27.225	20179.2	84483.5	2	44.843	22.4215	11271.8	47191.3
3	90.765	45.3825	93468.5	391321	3	72.6	36.3	47832.1	200257	3	49.61	24.805	15262.2	63897.8		3	49.527	24.7635	15185.7	63577.6	3	57.774	28.887	24105	100920	3	41.637	20.8185	9022.94	37776.1
4	57.962	28.981	24341.1	101908	4	69.32	34.66	41637.6	174323	4	44.55	22.275	11052.3	46272.3		4	44.581	22.2905	11075.4	46369	4	56.1	28.05	22069.8	92398.9	4	49.816	24.908	15453.1	64697.1
5	72.619	36.3095	47869.7	200415	5	70.95	35.475	44644.4	186911	5	39.737	19.8685	7843.24	32837		5	46.2	23.1	12326.4	51606.5	5	44.166	22.083	10769	45086.1	5	49.269	24.6345	14949.7	62589.2
6	64.371	32.1855	33341.2	139588	6	74.25	37.125	51168.1	214224	6	64.35	32.175	33308.5	139452		6	44.672	22.336	11143.4	46653.5	6	37.25	18.625	6460.84	27049.4	6	52.6	26.3	18191.4	76161.5
7	72.675	36.3375	47980.5	200879	7	62.7	31.35	30811.5	128997	7	54.55	27.275	20290.6	84949.9		7	56.124	28.062	22098.1	92517.6	7	59.614	29.807	26482.2	110872	7	51.637	25.8185	17210.5	72054.5
8	57.844	28.922	24192.7	101287	8	56.197	28.0985	22184.5	92879.1	8	54.475	27.2375	20207	84600		8	54.55	27.275	20290.6	84949.9	8	54.475	27.2375	20207	84600	8	40.969	20.4845	8595.6	35986.9
9	72.675	36.3375	47980.5	200879	9	64.35	32.175	33308.5	139452	9	61.072	30.536	28473.2	119208		9	39.634	19.817	7782.4	32582.3	9	51.389	25.6945	16963.7	71021.3	9	47.65	23.825	13523.8	56619.6
10	99.22	49.61	122098	511183	10	67.65	33.825	38700.2	162025	10	54.849	27.4245	20626.1	86354.4		10	51.177	25.5885	16754.6	70146	10	44.55	22.275	11052.3	46272.3	10	46.082	23.041	12232.2	51212.1
11	69.379	34.6895	41744	174768	11	75.9	37.95	54655.7	228825	11	62.787	31.3935	30939.9	129535		11	49.527	24.7635	15185.7	63577.6	11	34.689	17.3445	5217.78	21845.1	11	56.021	28.0105	21976.7	92009.1
12	71.027	35.5135	44789.9	187521	12	74.25	37.125	51168.1	214224	12	44.22	22.11	10808.5	45251.7		12	37.162	18.581	6415.16	26858.1	12	55.071	27.5355	20877.5	87407.2	12	61.072	30.536	28473.2	119208
13	75.9	37.95	54655.7	228825	13	32.2	16.1	4173.28	17472.1	13	51.389	25.6945	16963.7	71021.3		13	50.867	25.4335	16452	68879	13	38.093	19.0465	6909.48	28927.7	13	50.061	25.0305	15682.3	65656.4
14	69.32	34.66	41637.6	174323	14	33.45	16.725	4678.41	19586.9	14	69.379	34.6895	41744	174768							14	36.337	18.1685	5997.32	25108.8	14	49.993	24.9965	15618.4	65389.2
15	33.862	16.931	4853.42	20319.6	15	79.2	39.6	62099.1	259988	15	41.382	20.691	8858.18	37086.2							15	49.379	24.6895	15050	63009.4	15	59.97	29.985	26959.5	112871
16	74.268	37.134	51205.3	214380	16	66.021	33.0105	35971.3	150600	16	46.2	23.1	12326.4	51606.5							16	64.435	32.2175	33440.7	140005	16	49.766	24.883	15406.7	64502.5
17	74.268	37.134	51205.3	214380	17	35.6	17.8	5639.75	23611.8	17	61.05	30.525	28442.5	119079							17	41.546	20.773	8963.91	37528.9	17	49.239	24.6195	14922.4	62475
18	66.082	33.041	36071.1	151018	18	61.05	30.525	28442.5	119079	18	48.556	24.278	14310	59911.1							18	64.54	32.27	33604.5	140691	18	48.336	24.168	14116.3	59100.4
19	46.318	23.159	12421.1	52002.9	19	67.67	33.835	38734.6	162169	19	40.45	20.225	8273.05	34636.5							19	56.082	28.041	22048.6	92310	19	57.962	28.981	24341.1	101908
20	56.124	28.062	22098.1	92517.6	20	72.6	36.3	47832.1	200257	20	50.48	25.24	16079.3	67318.8							20	52.826	26.413	18426.9	77147.5	20	54.475	27.2375	20207	84600
21	47.878	23.939	13718.9	57436.3	21	59.4	29.7	26198.1	109683	21	39.634	19.817	7782.4	32582.3							21	41.027	20.5135	8632.16	36140	21	46	23	12167	50939.2
22	57.774	28.887	24105	100920	22	66.021	33.0105	35971.3	150600	22	46.464	23.232	12538.9	52496.2							22	40.917	20.4585	8562.91	35850	22	34.65	17.325	5200.2	21771.5
23	80.917	40.4585	66226.1	277267	23	84.166	42.083	74528.1	312024	23	49.527	24.7635	15185.7	63577.6							23	49.527	24.7635	15185.7	63577.6	23	49.61	24.805	15262.2	63897.8
24	62.787	31.3935	30939.9	129535	24	33.761	16.8805	4810.12	20138.4	24	47.878	23.939	13718.9	57436.3							24	42.648	21.324	9696.3	40595.2	24	45.918	22.959	12102	50667.2
25	62.895	31.4475	31099.9	130205	25	87.466	43.733	83642.7	350184	25	33.981	16.9905	4904.77	20534.6												25	51.177	25.5885	16754.6	70146
26	74.25	37.125	51168.1	214224	26	67.003	33.5015	37600.4	157420	26	90.885	45.4425	93839.7	392876												26	37.986	18.993	6851.42	28684.6
27	90.75	45.375	93422.2	391127	27	79.2	39.6	62099.1	259988	27	57.277	28.6385	23488.3	98337.5												27	41.25	20.625	8773.68	36732.5
28	71.122	35.561	44969.9	188274	28	72.6	36.3	47832.1	200257	28	64.435	32.2175	33440.7	140005												28	67.65	33.825	38700.2	162025
29	74.268	37.134	51205.3	214380	29	61.072	30.536	28473.2	119208	29	64.371	32.1855	33341.2	139588												29	41.283	20.6415	8794.76	36820.7
30	82.5	41.25	70189.5	293860	30	72.619	36.3095	47869.7	200415	30	43.027	21.5135	9957.11	41687.1												30	37.95	18.975	6831.96	28603.1
31	90.75	45.375	93422.2	391127	31	52.8	26.4	18399.7	77033.6	31	41.283	20.6415	8794.76	36820.7
32	70.969	35.4845	44680.3	187062	32	70.969	35.4845	44680.3	187062	32	47.878	23.939	13718.9	57436.3
33	71.027	35.5135	44789.9	187521	33	52.826	26.413	18426.9	77147.5	33	56.487	28.2435	22529.7	94324.4
34	69.3	34.65	41601.6	174172	34	49.527	24.7635	15185.7	63577.6	34	62.787	31.3935	30939.9	129535
35	61.139	30.5695	28567	119601	35	54.45	27.225	20179.2	84483.5	35	51.256	25.628	16832.3	70471.3
36	61.05	30.525	28442.5	119079	36	77.55	38.775	58298.2	244075	36	69.261	34.6305	41531.4	173878
37	64.35	32.175	33308.5	139452	37	64.35	32.175	33308.5	139452	37	54.45	27.225	20179.2	84483.5
38	72.6	36.3	47832.1	200257	38	30.65	15.325	3599.16	15068.5	38	82.566	41.283	70358	294566
39	67.67	33.835	38734.6	162169	39	87.45	43.725	83596.8	349992	39	66.082	33.041	36071.1	151018
40	79.2	39.6	62099.1	259988	40	80.85	40.425	66061.8	276579	40	42.836	21.418	9825.09	41134.4
41	72.619	36.3095	47869.7	200415	41	70.95	35.475	44644.4	186911	41	31.01	15.505	3727.48	15605.7
42	67.971	33.9855	39253.7	164342	42	62.7	31.35	30811.5	128997	42	66.021	33.0105	35971.3	150600
43	74.415	37.2075	51510	215655	43	57.75	28.875	24075	100794	43	62.83	31.415	31003.5	129801
44	80.867	40.4335	66103.4	276753	44	61.05	30.525	28442.5	119079	44	56.197	28.0985	22184.5	92879.1
45	82.648	41.324	70567.9	295444	45	59.4	29.7	26198.1	109683	45	56.1	28.05	22069.8	92398.9
46	102.42	51.21	134296	562254	46	75.9	37.95	54655.7	228825	46	56.703	28.3515	22789.1	95410.6
47	57.774	28.887	24105	100920	47	75.918	37.959	54694.6	228988	47	59.423	29.7115	26228.5	109810
48	34.145	17.0725	4976.13	20833.4	48	30.664	15.332	3604.1	15089.2	48	49.747	24.8735	15389	64428.7
49	70.95	35.475	44644.4	186911	49	52.8	26.4	18399.7	77033.6	49	50.48	25.24	16079.3	67318.8
50	64.371	32.1855	33341.2	139588	50	90.765	45.3825	93468.5	391321	50	57.75	28.875	24075	100794
51	56.1	28.05	22069.8	92398.9	51	66.021	33.0105	35971.3	150600	51	54.55	27.275	20290.6	84949.9
52	97.364	48.682	115373	483029	52	57.75	28.875	24075	100794	52	42.067	21.0335	9305.39	38958.6
53	37.25	18.625	6460.84	27049.4	53	61.05	30.525	28442.5	119079	53	45.397	22.6985	11694.8	48962.1
54	54.475	27.2375	20207	84600	54	82.516	41.258	70230.3	294031	54	39.669	19.8345	7803.04	32668.7
55	70.95	35.475	44644.4	186911	55	99.014	49.507	121339	508005	55	47.964	23.982	13792.9	57746.4
56	74.907	37.4535	52538.4	219961	56	79.2	39.6	62099.1	259988	56	44.824	22.412	11257.5	47131.4
57	35.6	17.8	5639.75	23611.8	57	64.877	32.4385	34133.6	142906	57	73.067	36.5335	48761.1	204147
58	75.972	37.986	54811.4	229477	58	90.81	45.405	93607.6	391904	58	64.074	32.037	32881.8	137665
59	62.722	31.361	30843.9	129133	59	67.65	33.825	38700.2	162025	59	66	33	35937	150456
60	51.177	25.5885	16754.6	70146	60	49.747	24.8735	15389	64428.7	60	54.45	27.225	20179.2	84483.5
61	90.75	45.375	93422.2	391127	61	69.3	34.65	41601.6	174172	61	62.7	31.35	30811.5	128997
62	47.878	23.939	13718.9	57436.3	62	49.5	24.75	15160.9	63473.7	62	45.307	22.6535	11625.3	48671.5
63	66	33	35937	150456	63	47.85	23.925	13694.8	57335.6	63	39.669	19.8345	7803.04	32668.7
64	61.072	30.536	28473.2	119208	64	54.45	27.225	20179.2	84483.5	64	49.224	24.612	14908.7	62417.9
65	62.722	31.361	30843.9	129133	65	87.466	43.733	83642.7	350184	65	49.445	24.7225	15110.4	63262.4
66	71.256	35.628	45224.6	189340	66	94.05	47.025	103989	435366	66	35.612	17.806	5645.46	23635.6
67	62.722	31.361	30843.9	129133	67	74.268	37.134	51205.3	214380	67	42.9	21.45	9869.2	41319
68	79.269	39.6345	62261.6	260668	68	69.3	34.65	41601.6	174172	68	39.634	19.817	7782.4	32582.3
69	57.774	28.887	24105	100920	69	72.6	36.3	47832.1	200257	69	44.672	22.336	11143.4	46653.5
70	75.918	37.959	54694.6	228988	70	69.32	34.66	41637.6	174323	70	46.229	23.1145	12349.6	51703.7
71	74.834	37.417	52385	219319	71	82.5	41.25	70189.5	293860	71	51.177	25.5885	16754.6	70146
72	89.115	44.5575	88463.2	370366	72	61.072	30.536	28473.2	119208	72	49.5	24.75	15160.9	63473.7
73	81.119	40.5595	66723.3	279348	73	56.124	28.062	22098.1	92517.6	73	88.993	44.4965	88100.3	368847
74	30.65	15.325	3599.16	15068.5	74	57.75	28.875	24075	100794	74	42.932	21.466	9891.3	41411.6
75	87.45	43.725	83596.8	349992	75	66.021	33.0105	35971.3	150600	75	44.672	22.336	11143.4	46653.5
76	79.217	39.6085	62139.1	260156	76	69.3	34.65	41601.6	174172	76	36.3	18.15	5979.02	25032.2
77	84.15	42.075	74485.6	311846	77	72.6	36.3	47832.1	200257	77	44.672	22.336	11143.4	46653.5
78	69.3	34.65	41601.6	174172	78	72.619	36.3095	47869.7	200415	78	49.747	24.8735	15389	64428.7
79	70.969	35.4845	44680.3	187062	79	66	33	35937	150456	79	40.146	20.073	8087.92	33861.4
80	54.45	27.225	20179.2	84483.5	80	64.35	32.175	33308.5	139452	80	69.3	34.65	41601.6	174172
81	51.177	25.5885	16754.6	70146	81	37.15	18.575	6408.94	26832.1	81	77.55	38.775	58298.2	244075
82	52.826	26.413	18426.9	77147.5	82	67.65	33.825	38700.2	162025	82	51.15	25.575	16728.1	70035
83	57.774	28.887	24105	100920	83	62.7	31.35	30811.5	128997	83	72.6	36.3	47832.1	200257
84	95.828	47.914	109999	460528	84	74.25	37.125	51168.1	214224	84	75.972	37.986	54811.4	229477
85	61.072	30.536	28473.2	119208	85	80.85	40.425	66061.8	276579	85	51.574	25.787	17147.6	71791.1
86	61.05	30.525	28442.5	119079	86	66	33	35937	150456	86	49.61	24.805	15262.2	63897.8
87	56.197	28.0985	22184.5	92879.1	87	38.9	19.45	7357.98	30805.4	87	42.932	21.466	9891.3	41411.6
88	56.318	28.159	22328.1	93480.3	88	62.722	31.361	30843.9	129133	88	61.05	30.525	28442.5	119079
89	56.197	28.0985	22184.5	92879.1	89	62.7	31.35	30811.5	128997	89	80.85	40.425	66061.8	276579
90	30.988	15.494	3719.55	15572.5	90	72.6	36.3	47832.1	200257	90	80.85	40.425	66061.8	276579
91	75.918	37.959	54694.6	228988	91	72.619	36.3095	47869.7	200415	91	69.32	34.66	41637.6	174323
92	70.95	35.475	44644.4	186911	92	62.722	31.361	30843.9	129133	92	66.021	33.0105	35971.3	150600
93	95.757	47.8785	109754	459505	93	67.65	33.825	38700.2	162025	93	66.021	33.0105	35971.3	150600
94	67.831	33.9155	39011.7	163329	94	85.8	42.9	78953.6	330552	94	47.85	23.925	13694.8	57335.6
95	64.877	32.4385	34133.6	142906	95	64.35	32.175	33308.5	139452	95	57.774	28.887	24105	100920
96	53.441	26.7205	19078	79873.4	96	74.25	37.125	51168.1	214224	96	52.8	26.4	18399.7	77033.6
97	90.81	45.405	93607.6	391904	97	67.65	33.825	38700.2	162025	97	74.268	37.134	51205.3	214380
98	71.39	35.695	45480.2	190410	98	82.5	41.25	70189.5	293860	98	66.082	33.041	36071.1	151018
99	48.556	24.278	14310	59911.1	99	72.899	36.4495	48425.6	202742	99	49.36	24.68	15032.6	62936.7
100	26.4	13.2	2299.97	9629.2	100	54.475	27.2375	20207	84600	100	61.649	30.8245	29287.9	122619
101	34.65	17.325	5200.2	21771.5	101	37.061	18.5305	6362.99	26639.7	101	71.256	35.628	45224.6	189340
102	61.228	30.614	28692	120124	102	54.45	27.225	20179.2	84483.5	102	66	33	35937	150456
103	57.962	28.981	24341.1	101908	103	66	33	35937	150456
					104	59.4	29.7	26198.1	109683
					105	92.4	46.2	98611.1	412852
					106	44.55	22.275	11052.3	46272.3
					107	64.877	32.4385	34133.6	142906
					108	53.441	26.7205	19078	79873.4
					109	90.81	45.405	93607.6	391904
					110	71.39	35.695	45480.2	190410
					111	48.556	24.278	14310	59911.1
					112	26.4	13.2	2299.97	9629.2
					113	34.65	17.325	5200.2	21771.5
					114	61.228	30.614	28692	120124
					115	57.962	28.981	24341.1	101908
					116	62.787	31.3935	30939.9	129535

## Sheet: volume data
	398125	350184	92398.9		63577.6	35726.7	47191.3
	391321	214224	46272.3		46369	84483.5	37776.1
	101908	200257	63897.8		51606.5	100920	64697.1
	200415	174323	46272.3		46653.5	92398.9	62589.2
	139588	186911	139452		92517.6	45086.1	76161.5
	200879	214224	84949.9		84949.9	110872	72054.5
	101287	128997	84600		70146	84600	35986.9
	200879	92879.1	119208		63577.6	71021.3	56619.6
	511183	139452	86354.4		68879	46272.3	51212.1
	174768	162025	129535			87407.2	92009.1
	187521	228825	45251.7			63009.4	119208
	228825	214224	71021.3			140005	65656.4
	174323	259988	174768			37528.9	65389.2
	214380	150600	37086.2			140691	112871
	214380	119079	51606.5			92310	64502.5
	151018	162169	119079			77147.5	62475
	52002.9	200257	59911.1			36140	59100.4
	92517.6	109683	34636.5			35850	101908
	57436.3	150600	67318.8			63577.6	84600
	100920	312024	52496.2			40595.2	50939.2
	277267	350184	63577.6				63897.8
	129535	157420	57436.3				50667.2
	130205	259988	392876				70146
	214224	200257	98337.5				36732.5
	391127	119208	140005				162025
	188274	200415	139588				36820.7
	214380	77033.6	41687.1
	293860	187062	36820.7
	391127	77147.5	57436.3		65364.1	74282.1	69355.2
	187062	63577.6	94324.4
	187521	84483.5	129535
	174172	244075	70471.3
	119601	139452	173878
	119079	349992	84483.5
	139452	276579	294566
	200257	186911	151018
	162169	128997	41134.4
	259988	100794	150600
	200415	119079	129801
	164342	109683	92879.1
	215655	228825	92398.9
	276753	228988	95410.6
	295444	77033.6	109810
	562254	391321	64428.7
	100920	150600	67318.8
	186911	100794	100794
	139588	119079	84949.9
	92398.9	294031	38958.6
	483029	508005	48962.1
	84600	259988	57746.4
	186911	142906	47131.4
	219961	391904	204147
	229477	162025	137665
	129133	64428.7	150456
	70146	174172	84483.5
	391127	63473.7	128997
	57436.3	57335.6	48671.5
	150456	84483.5	62417.9
	119208	350184	63262.4
	129133	435366	41319
	189340	214380	46653.5
	129133	174172	51703.7
	260668	200257	70146
	100920	174323	63473.7
	228988	293860	368847
	219319	119208	41411.6
	370366	92517.6	46653.5
	279348	100794	46653.5
	349992	150600	64428.7
	260156	174172	33861.4
	311846	200257	174172
	174172	200415	244075
	187062	150456	70035
	84483.5	139452	200257
	70146	162025	229477
	77147.5	128997	71791.1
	100920	214224	63897.8
	460528	276579	41411.6
	119208	150456	119079
	119079	129133	276579
	92879.1	128997	276579
	93480.3	200257	174323
	92879.1	200415	150600
	228988	129133	150600
	186911	162025	57335.6
	459505	330552	100920
	163329	139452	77033.6
	142906	214224	214380
	79873.4	162025	151018
	391904	293860	62936.7
	190410	202742	122619
	59911.1	84600	189340
	120124	84483.5	150456
	101908	150456
		109683
		412852
		46272.3
		142906
		79873.4
		391904
		190410
		59911.1
		120124
		101908
		129535
Mean
	198469	182887	107297		65364.1	74282.1	19355.2
average
	162884
	121.847	40.1291
	112.28	45.6042
	65.8733	11.8828

## Sheet: cell viability
blank	Ctrl	LSW
244.003	566400	29830
166.001	597100	37110
204.002	666800	28360
	589900	18100
	538400	24570
	504200	26500
