# Supplementary material for: Integrated analysis reveals effects of bioactive ingredients from Limonium Sinense (Girard) Kuntze on hypoxia-inducible factor (HIF) activation
Source: Front Plant Sci. 2022 Oct 27;13:994036. doi: 10.3389/fpls.2022.994036 (PMC9646520; doi:10.3389/fpls.2022.994036)
Supplement: Supplementary file 1 [file DataSheet_1.zip › Additional File_submitted/CSV_raw_data_R scripts/Table rawdata9_go_kegg.csv]

Category	Term	Gene_Count	PValue	Genes	Fold Enrichment	FDR	group
BP	positive regulation of angiogenesis	13	2.66E-06	ANGPT4, CXCL8, ANXA3, SPHK1, C5AR1, SERPINE1, GATA6, ADM, F3, VEGFA, CYP1B1, HMOX1, ANGPTL4	5.752200264	0.00481326	Up regulated genes
BP	leukocyte migration	13	4.95E-06	ANGPT4, ITGB3, CAV1, C5AR1, SLC7A11, L1CAM, SLC7A5, PROC, PDE4B, FYN, ITGA5, SLC16A3, CD177	5.422155986	0.00481326	Up regulated genes
BP	oxidation-reduction process	29	1.63E-05	ERO1A, MSMO1, HSD17B7, ALKBH6, ALDH1L2, LOXL2, FADS3, CYP27B1, ME1, CYP1B1, SC5D, AOX1, XDH, ALOXE3, FADS1, EGLN3, GPX3, CYP4F3, CYP51A1, CYP4F11, ENOX1, ALDH1A3, CYP26A1, SQLE, P4HA1, P4HA2, CYP1A1, RDH5, DHCR7	2.492669943	0.010579717	Up regulated genes
BP	response to drug	19	3.29E-05	CDKN1A, UGT1A1, HMGCS1, ITGA2, HTR1D, GATA6, TNFRSF11B, INHBA, DUSP6, FOSL1, IL6, GAL, CYP1A1, FOSB, CA9, FYN, PLIN2, GCLM, TIMP4	3.18030303	0.011426266	Up regulated genes
BP	extracellular matrix organization	15	3.32E-05	ERO1A, ECM2, LAMB3, LAMC3, ITGB3, ITGA2, LAMA3, SERPINE1, LAMC2, TNFRSF11B, SERPINB5, COL4A1, CRISPLD2, TGFBI, ITGA5	3.894248609	0.011426266	Up regulated genes
CC	extracellular space	54	2.82E-07	ECM2, CXCL8, SERPINE2, TFRC, COL12A1, SERPINE1, ADM, LAMC2, PLAT, ENO2, AREG, LOXL2, LIPG, PRSS3, IL6R, TIMP4, IGFBP1, WNT5B, GPX3, IL18, KRT34, F3, SERPINB5, GAL, VGF, ACTBL2, MFNG, ANGPTL4, INA, HBEGF, CSTA, STC1, TNFRSF11B, SRPX2, STC2, HMOX1, IGFBP6, XDH, ANGPT4, GDF15, LIF, IGFL1, BMP6, INHBE, ENOX1, APLN, VEGFA, EPGN, IL6, PROC, AXL, ARTN, TNFSF9, TGFBI	2.11151306	7.88E-05	Up regulated genes
CC	plasma membrane	112	2.42E-05	RAB3B, LY6K, KCNG3, TFRC, SERPINE1, MSMO1, IRS2, TMEM97, ENO2, HTR7, PIM1, BVES, SLC16A3, ROS1, IL6R, CD177, SLC34A3, WNT5B, DAPK1, IL1R2, COL23A1, ANK1, CACNB1, MAP1B, SLCO2A1, KCNQ5, PHLDB2, KCNE5, SLC1A1, C5AR1, SLC1A4, TNFRSF11B, NDRG1, HRH1, NPBWR1, HMOX1, SLAMF7, TCAF2, CARMIL2, JAG1, OSBPL6, CAV1, PDE2A, HTR1D, RAB39B, TNFRSF10A, L1CAM, SYT6, MARCO, GJB2, TNFSF9, TGFBI, BMPR1B, IL7R, ULBP1…	1.431472523	0.003382325	Up regulated genes
CC	cell surface	25	1.11E-04	LY6K, TFRC, ITGB3, C5AR1, PLAT, SLC1A4, SLC7A11, AREG, PKD1, CLMP, SRPX2, LIPG, ROS1, PPFIA4, IL6R, CD55, WNT5B, ITGA2, TNFRSF10A, L1CAM, F3, VEGFA, AXL, ITGA5, HBEGF	2.42945204	0.010287872	Up regulated genes
CC	extracellular region	52	1.83E-04	CDA, LY6K, CXCL8, SERPINE2, TFRC, LAMC3, COL12A1, SERPINE1, ADM, LAMC2, PLAT, WFDC3, ACP7, LIPG, PRSS3, IL6R, IGFBP1, WNT5B, FAM24B, GPX3, IL1R2, IL18, GAL, COL4A1, CRISPLD2, PLIN2, ANGPTL4, HBEGF, PCOLCE2, LAMA3, TNFRSF11B, STC2, IGFBP6, CD55, ST3GAL3, ANGPT4, JAG1, LAMB3, GDF15, LIF, INHBA, KLK10, BMP6, INHBE, APLN, VEGFA, IL6, PROC, ARTN, CLCF1, TGFBI, IL7R	1.70115966	0.012786617	Up regulated genes
CC	integral component of plasma membrane	44	0.001396569	SLC24A4, TFRC, ITGB3, C5AR1, SLC1A1, SLC1A4, TNFRSF11B, GRIK2, SLC7A11, PTPRH, SLC2A6, PKD1, SIRPB1, MILR1, HRH1, MMP24, HTR7, UPK1A, NPBWR1, SLC16A3, CD55, JAG1, UGT1A1, CAV1, HTR1D, ATP2B4, SLC35G2, TNFRSF10A, GPR3, SSTR1, SLC16A13, SLC7A5, MARCO, EPGN, GPRC5A, SLCO4A1, AXL, SLCO2A1, BMPR1B, KCNK1, TRABD2B, TNFRSF21, SLC26A6, HBEGF	1.63781123	0.077928536	Up regulated genes
MF	iron ion binding	15	1.81E-06	EGLN3, CYP4F3, CYP51A1, MSMO1, CYP4F11, CYP26A1, CYP27B1, P4HA1, P4HA2, CYP1A1, SC5D, CYP1B1, AOX1, XDH, ALOXE3	5.015151515	0.001051446	Up regulated genes
MF	growth factor activity	14	1.77E-05	JAG1, GDF15, LIF, INHBA, AREG, BMP6, INHBE, VEGFA, IL6, EPGN, VGF, ARTN, CLCF1, HBEGF	4.420763187	0.005144552	Up regulated genes
MF	structural molecule activity	17	2.88E-05	FLG, CSTA, JAG1, LAMB3, LAMC3, CAV1, LAMA3, SPAG4, KRT34, ANK1, KRT17, MAP1B, NCR3LG1, NPHP1, VIM, BVES, KRT6A	3.520758189	0.005583513	Up regulated genes
MF	cytokine activity	12	6.88E-04	IL6, GDF15, CLCF1, IL18, LIF, TNFSF9, TNFRSF11B, INHBA, AREG, BMP6, INHBE, VEGFA	3.487809917	0.095663843	Up regulated genes
MF	oxidoreductase activity	7	8.23E-04	CYP26A1, CYP27B1, EGLN3, CYP4F3, CYP51A1, CYP1B1, CYP4F11	6.282137161	0.095663843	Up regulated genes
BP	negative regulation of growth	5	0.0004	MT2A, IGFBP5, MT1F, MT1X, MT1E	13.76619118	0.435117547	Down regulated genes
BP	excretion	6	0.000644	SCNN1B, ATP6V0A4, AQP5, CLDN16, AQP2, ATP6V1B1	8.48295024	0.435117547	Down regulated genes
BP	cell activation	4	0.001009787	LYPD2, CD59, CD24, SLURP1	19.02237327	0.435117547	Down regulated genes
BP	cholesterol homeostasis	7	0.001353873	ABCA1, MYLIP, ACSM3, CAV3, EPHX2, CD24, ABCG1	5.721573209	0.435117547	Down regulated genes
BP	neutrophil chemotaxis	7	0.001589493	CSF3R, EDN2, CCL22, CCL17, VAV1, S100A8, CX3CL1	5.548192202	0.435117547	Down regulated genes
CC	integral component of plasma membrane	56	0.000000243	PIGR, CSF3R, CHRM1, CD82, UPK2, SLC23A1, ATP2A1, AQP5, AQP2, AQP1, GJA5, MFSD3, TNFSF10, CNGA2, CD36, CCR3, SLC15A2, SCARA5, MME, IL1R1, SLC6A14, NPY1R, SLC6A12, IL17RE, TACR1, IL17RC, SCNN1B, KLRF1, TLR5, ABCG1, LY6E, CSF2RB, SLC5A1, APCDD1, SLC7A2, ART3, P2RY2, KIAA1324, CLCA2, ST3GAL5, PROM1, MPP1, ABCA1, CCR1, SLC12A3, NGFR, GPR12, GPR55, PCDH8, SLC4A11, SLC4A8, CD6, ATP13A5, RHAG, LGR6, CLEC…	2.08448702	0.0000549	Down regulated genes
CC	extracellular space	52	0.00000153	PIGR, SPARC, COL14A1, CRISP3, CXCL17, MSLN, CLU, CX3CL1, EFEMP1, PLAU, SMPD1, TNFSF10, TIMP3, SOSTDC1, CD36, LGALS9, RBBP8NL, MSMB, PTGIS, EDN2, SPINK8, NRG2, OLFM4, AZGP1, SELENOP, KIT, CHI3L1, LCP1, ACPP, S100A8, SEMA3C, LRRC17, SEMA3E, AEBP1, SELENBP1, CPAMD8, AGR2, CD59, CD14, PROM1, CCL17, WNT10A, CCL22, PSAPL1, TGFB3, MUC5B, CP, VASN, SLURP1, PPFIBP2, PIP, SSPO	2.033308873	0.000173	Down regulated genes
CC	extracellular exosome	84	0.0000159	SLC46A3, CLIC5, PIGR, ANXA8L1, CD82, PSCA, CALML5, COL14A1, CAB39L, UPK2, CRISP3, SLC23A1, AQP5, ITGAL, AQP2, CLU, AQP1, SCPEP1, ISLR, EFEMP1, PLAU, PRADC1, SMPD1, TNFSF10, TIMP3, LGALS9, BCAS1, GAMT, SLC15A2, MME, DCXR, SLC6A14, KRT79, VPS37D, OLFM4, UPK3B, UPB1, AZGP1, SCNN1B, SELENOP, ALDH1A1, CHI3L1, LCP1, ACPP, CRYAB, DSC1, S100A8, ATP6V1B1, SEMA3C, AKR1D1, LYPD2, AEBP1, SLC5A1, NDRG2, ART3,…	1.573932301	0.001196311	Down regulated genes
CC	plasma membrane	110	0.0000663	LY6L, SPARC, IFITM2, CHRM1, CSF3R, CD82, SLC23A1, AQP5, AQP2, PLB1, AQP1, PLAU, TNS2, MYLIP, SLC15A2, CISH, SLC30A2, IL1R1, MAGI3, SLC6A14, NPY1R, SLC6A12, OLFM4, RUNDC3A, SYTL3, EDAR, AZGP1, SCNN1B, DOK7, LY6D, KLRF1, DSC1, S100A8, ABCG1, CHRNA3, SLC1A2, LYPD2, CSF2RB, SLC5A1, RASGRP2, LRRC55, HCAR2, SLC9A3R2, CPAMD8, CLCA2, ATP6V0A4, CD14, PROM1, ABCA1, CCR1, NGFR, CAV3, TGFB3, ARHGEF39, VASN, …	1.405910513	0.003747753	Down regulated genes
CC	cell surface	25	0.000111	SPARC, SLC1A2, ITGAL, MSLN, CLU, CX3CL1, AMOT, SCUBE3, PLAU, CD59, CD36, PROM1, TNS1, NGFR, KRT4, CAV3, SCARA5, TGFB3, IL1R1, IL17RC, VASN, LY6D, CD24, CLEC2D, CRYAB	2.42945204	0.005000127	Down regulated genes
MF	N,N-dimethylaniline monooxygenase activity	4	0.000126	FMO2, FMO3, FMO4, FMO6P	35.38993711	0.064283536	Down regulated genes
MF	calcium ion binding	26	0.00227048	ANXA8L1, SPARC, CALML5, ATP2A1, RASGRP2, S100A7A, SCUBE3, CAPN9, CRACR2B, EFEMP1, SCIN, PAMR1, TNNC1, PCDH8, SYTL3, CAPN13, SYT12, MGP, FAT2, DCHS1, PLCH1, LCP1, DSC1, S100A8, CDH18, CAPS	1.924975659	0.580107569	Down regulated genes
MF	protein dimerization activity	9	0.007468666	TFAP2B, MYCN, ASCL4, ID2, PIP, SLC4A11, ASCL2, ABCG1, MXD3	3.18509434	1	Down regulated genes
MF	phosphatidylinositol phospholipase C activity	4	0.013745697	CCR1, CHRM1, PLCL1, PLCH1	7.864430468	1	Down regulated genes
MF	glycerol channel activity	3	0.020489322	AQP5, AQP2, AQP1	13.27122642	1	Down regulated genes
KEGG	HIF-1 signaling pathway	14	3.15E-07	ANGPT4, CDKN1A, EGLN3, PFKFB3, TFRC, SERPINE1, ENO2, HK2, VEGFA, IL6, HKDC1, HMOX1, IL6R, PDK1	6.15452454	6.32E-05	Up regulated genes
KEGG	Steroid biosynthesis	7	4.59E-06	SQLE, CYP27B1, CYP51A1, SC5D, MSMO1, DHCR7, HSD17B7	14.7708589	4.61E-04	Up regulated genes
KEGG	Hematopoietic cell lineage	10	1.90E-04	IL6, CR2, TFRC, ITGA2, ITGB3, IL1R2, ITGA5, IL7R, IL6R, CD55	4.85085678	0.012726697	Up regulated genes
KEGG	Cytokine-cytokine receptor interaction	16	5.69E-04	CXCL8, IL1R2, LIF, IL18, TNFRSF11B, TNFRSF10A, INHBA, OSMR, INHBE, IL6, CLCF1, TNFSF9, BMPR1B, IL7R, IL6R, TNFRSF21	2.778762402	0.028601135	Up regulated genes
KEGG	Metabolic pathways	45	0.001668867	CDA, GDA, MSMO1, PYGL, HSD17B7, ENO2, HK2, ACAT2, CYP27B1, LIPG, ME1, GCNT3, SC5D, AOX1, GPAT3, UPP1, RIMKLA, XDH, UGT1A7, ST3GAL3, UGT1A6, UGT1A1, HMGCS1, GFPT2, SPHK1, CYP4F3, CYP51A1, ACSL4, NMNAT2, ALDH1A3, INPP4B, CYP26A1, SQLE, P4HA1, P4HA2, HKDC1, CTH, CYP1A1, PNPLA3, MVD, DHCR7, LPIN1, NAT8L, GCLM, MGLL	1.557924881	0.06708844	Up regulated genes
KEGG	Retinol metabolism	7	0.003774116	CYP26A1, UGT1A1, CYP1A1, RDH5, AOX1, UGT1A7, UGT1A6	4.615893405	0.095601373	Up regulated genes
KEGG	Biosynthesis of antibiotics	13	0.004154635	HMGCS1, GFPT2, CYP51A1, MSMO1, ENO2, HSD17B7, ACAT2, HK2, SQLE, HKDC1, CTH, SC5D, MVD	2.587886329	0.095601373	Up regulated genes
KEGG	ECM-receptor interaction	8	0.004251788	LAMB3, COL4A1, LAMC3, ITGA2, ITGB3, LAMA3, LAMC2, ITGA5	3.880685424	0.095601373	Up regulated genes
KEGG	Drug metabolism - other enzymes	6	0.004280659	CDA, UGT1A1, UPP1, XDH, UGT1A7, UGT1A6	5.504667911	0.095601373	Up regulated genes
KEGG	Complement and coagulation cascades	7	0.005481048	CR2, PROC, C5AR1, SERPINE1, PLAT, F3, CD55	4.281408376	0.110169068	Up regulated genes
KEGG	Hematopoietic cell lineage	8	0.001585676	CSF3R, MME, IL1R1, KIT, CD59, CD14, CD36, CD24	4.61716587	0.312378194	Down regulated genes
KEGG	Cytokine-cytokine receptor interaction	12	0.008466938	EDAR, CCR1, NGFR, CSF3R, CCL22, IL1R1, TGFB3, TNFSF10, CSF2RB, CCL17, CCR3, CX3CL1	2.479589078	0.706747055	Down regulated genes
KEGG	Mineral absorption	5	0.010762646	MT2A, MT1F, MT1X, SLC5A1, MT1E	5.705872595	0.706747055	Down regulated genes
KEGG	Amphetamine addiction	5	0.041070499	CALML5, MAOA, CREB3L4, CREB3L1, PPP1R1B	3.803915063	1	Down regulated genes
KEGG	cAMP signaling pathway	9	0.042041248	HCAR2, CHRM1, CALML5, CREB3L4, CREB3L1, PPP1R1B, NPY1R, CNGA2, VAV1	2.282349038	1	Down regulated genes
KEGG	Transcriptional misregulation in cancer	8	0.047135084	NGFR, MYCN, CDKN2C, PLAU, ID2, CD14, PROM1, PBX1	2.405349884	1	Down regulated genes
