# Supplementary material for: Integrated analysis reveals effects of bioactive ingredients from Limonium Sinense (Girard) Kuntze on hypoxia-inducible factor (HIF) activation
Source: Front Plant Sci. 2022 Oct 27;13:994036. doi: 10.3389/fpls.2022.994036 (PMC9646520; doi:10.3389/fpls.2022.994036)
Supplement: Supplementary file 1 [file DataSheet_1.zip › Additional File_submitted/CSV_raw_data_R scripts/Table rawdata6_Expression change of HIF target genes exposed to LSW.xlsx]

## Sheet: Sheet1
CA9	control	LSW-treated
	0.790378	4.81376
	1.10158	5.4956
	1.14855	5.83586
	1.44003	4.34765
	0.880682	4.67339
	0.788515	5.42417
	0.953141	5.03074
	0.995553	5.06261
	1.05385	5.62852
VEGFA	control	LSW-treated
	0.837697	1.39683
	0.759374	0.986641
	0.26909	0.977496
	0.376435	0.909565
	0.722153	1.70889
	0.976765	0.948248
	0.986096	1.45234
	1.06656	1.93991
	1.05997	1.70889
