# Supplementary material for: Integrated analysis reveals effects of bioactive ingredients from Limonium Sinense (Girard) Kuntze on hypoxia-inducible factor (HIF) activation
Source: Front Plant Sci. 2022 Oct 27;13:994036. doi: 10.3389/fpls.2022.994036 (PMC9646520; doi:10.3389/fpls.2022.994036)
Supplement: Supplementary file 1 [file DataSheet_1.zip › Additional File_submitted/CSV_raw_data_R scripts/Table rawdata5_Effect of LSW on luciferase activity.xlsx]

## Sheet: Sheet1
	blank control	DMSO	DMOG	LSW
LAR	117000	86200	90310	112600
	156200	90130	83070	132800
	206300	62600	61910	109500
	146200	41430	68910	105700
	143100	41960	54530	103100
	163500	57950	55390	86690
	blank control	DMSO	DMOG	LSW
stop&Glo	52130	110500	66880	16810
	49540	79710	37340	23350
	52710	59750	31500	16280
	41010	49130	36890	21350
	31160	37570	26000	28500
	74060	62380	35900	19100
	blank control	DMSO	DMOG	LSW
LAR/stop&Glo	2.24439	0.78009	1.35033	6.69839
	3.15301	1.13072	2.22469	5.68737
	3.91387	1.0477	1.9654	6.72604
	3.56498	0.843273	1.86799	4.95082
	4.59243	1.11685	2.09731	3.61754
	2.20767	0.928984	1.5429	4.53874
