# Supplementary material for: Integrated analysis reveals effects of bioactive ingredients from Limonium Sinense (Girard) Kuntze on hypoxia-inducible factor (HIF) activation
Source: Front Plant Sci. 2022 Oct 27;13:994036. doi: 10.3389/fpls.2022.994036 (PMC9646520; doi:10.3389/fpls.2022.994036)
Supplement: Supplementary file 1 [file DataSheet_1.zip › Additional File_submitted/CSV_raw_data_R scripts/Table rawdata12_LSW_DEGs.csv]

Gene_name	baseMean	log2FoldChange	P-value	P-adj	Control_1	Control_2	Control_3	LSW_1	LSW_2	LSW_3
CYP1A1	2947.784169	6.699422657	0	0	53.17170058	50.45836017	55.17770672	5484.922956	5782.870116	5304.47944
KRT34	4.534766873	6.24663334	9.35E-06	4.73E-05	0	0	0	11.49879026	18.36123231	10.95287929
ACOXL	28.0034483	5.571067951	5.23E-11	4.84E-10	0	0	3.065428151	62.28511393	56.91982016	63.52669988
INHBA	133.6490957	4.712051977	1.06E-72	8.82E-71	12.44444056	11.56337421	18.39256891	388.0841714	368.1427078	382.2554872
SIRPB1	7.836022378	4.349979499	2.38E-05	0.000113015	0	0	2.043618767	16.28995287	23.869602	23.00104651
PRSS3	2.799164404	4.336691576	0.000714699	0.0026291	0	0	0	5.749395132	7.344492923	5.476439645
IL1RL1	7.097582995	4.304478971	3.48E-05	0.000160448	0	2.102431674	0	14.37348783	21.11541715	26.28691029
IL6	5.028879668	4.219275172	0.000165634	0.000684734	1.131312778	0	0	8.624092697	14.68898585	15.33403101
UGT1A7	4.665359017	4.089285071	0.000343744	0.001341577	1.131312778	0	0	2.874697566	15.60704746	19.71518272
AL596223.1	5.623889339	4.063720583	0.000214077	0.000866536	0	1.051215837	0	10.54055774	11.01673939	13.14345515
HKDC1	25.34094885	4.031815239	1.27E-12	1.35E-11	2.262625556	5.256079184	1.021809384	63.24334645	44.06695754	49.2879568
AOX1	4.687251292	4.023467802	0.000291973	0.0011511	0	1.051215837	0	8.624092697	11.934801	14.23874308
RORA	6.648361695	4.012730865	0.000574671	0.002149035	0	0	0	5.749395132	6.426431308	2.190575858
GDF15	29.90314983	3.914069277	4.97E-16	6.66E-15	4.525251113	3.153647511	5.109046918	54.61925375	80.78942216	74.47957917
NMRAL2P	68.83823679	3.776172949	8.71E-29	2.20E-27	3.393938335	9.460942532	12.2617126	121.6955303	118.4299484	124.8628239
LIF	390.8146699	3.700985545	5.14E-183	1.69E-180	82.58583281	66.22659772	75.61389439	916.070291	972.2272507	1044.904684
FOSL1	488.8097815	3.647284682	3.35E-187	1.16E-184	80.32320725	69.38024523	85.83198822	923.7361511	1057.606981	986.854424
AL022724.3	4.259191041	3.631166885	0.00072017	0.002647219	1.131312778	0	0	12.45702279	6.426431308	9.85759136
KRT6A	155.1760652	3.607801156	1.29E-74	1.10E-72	32.80807057	28.3828276	34.74151904	384.2512413	423.2264047	378.9696234
SYT6	14.32846831	3.606998982	2.17E-06	1.20E-05	1.131312778	1.051215837	2.043618767	20.12288296	26.62378685	19.71518272
LINC01564	32.626274	3.596913144	3.61E-18	5.61E-17	3.393938335	8.409726695	7.152665685	80.49153184	80.78942216	86.52774639
AC004264.1	8.015872409	3.589832134	3.39E-05	0.000156861	0	2.102431674	1.021809384	18.20641792	12.85286262	23.00104651
ROS1	12.28604959	3.457404611	5.95E-08	3.99E-07	1.131312778	4.204863347	2.043618767	34.49637079	30.29603331	32.85863787
PTPRH	44.23560487	3.428046667	1.56E-19	2.63E-18	7.919189447	12.61459004	5.109046918	114.9879026	78.95329893	98.5759136
AC089983.1	11.86667899	3.361746226	7.78E-07	4.55E-06	1.131312778	4.204863347	1.021809384	39.2875334	21.11541715	20.81047065
MAP1B	251.7016002	3.34488567	7.11E-65	5.02E-63	16.96969167	35.74133845	28.61066274	315.2584997	257.0572523	273.8219822
AC009093.4	83.95890888	3.309972742	3.45E-35	1.09E-33	18.10100445	13.66580588	23.50161582	187.8135743	179.022015	199.3424031
MRPS24	55.02425662	3.238015904	5.23E-22	9.89E-21	14.70706612	8.409726695	7.152665685	97.73971724	99.15065447	99.67120153
AL033397.1	15.91663941	3.23548182	3.91E-09	3.00E-08	5.656563891	6.307295021	0	40.24576592	40.39471108	47.09738094
MYH15	7.405075964	3.090684547	8.65E-05	0.000374134	0	2.102431674	2.043618767	15.33172035	21.11541715	14.23874308
GPAT3	192.4936759	3.086611982	1.66E-45	7.40E-44	22.62625556	18.92188506	21.45799706	189.7300393	187.2845695	168.6743411
TIMP4	17.53787783	3.070679538	1.69E-06	9.46E-06	1.131312778	3.153647511	2.043618767	20.12288296	31.21409492	14.23874308
ARHGAP9	2.996409824	3.060502711	0.002771509	0.009000679	0	1.051215837	0	7.665860175	6.426431308	9.85759136
SPOCD1	3.229807595	3.026852229	0.002852361	0.009233884	0	1.051215837	0	10.54055774	7.344492923	5.476439645
CLMP	86.13489961	2.982638881	3.45E-40	1.29E-38	31.67675779	23.12674841	27.58885336	220.39348	216.6625412	227.8198892
AC009229.1	22.98873505	2.977539748	4.31E-10	3.64E-09	6.787876669	4.204863347	3.065428151	36.41283583	41.31277269	44.90680509
AC019117.2	19.95780672	2.957869191	9.34E-10	7.63E-09	2.262625556	9.460942532	5.109046918	54.61925375	34.88634139	59.14554816
AL121956.1	5.276095704	2.942593645	0.000603681	0.002247988	2.262625556	0	1.021809384	7.665860175	15.60704746	16.42931893
PDE2A	4.477933695	2.917087217	0.002966676	0.009567233	0	0	1.021809384	7.665860175	3.672246462	9.85759136
SP8	54.88157011	2.896716951	8.28E-23	1.62E-21	18.10100445	11.56337421	13.28352199	111.1549725	104.6590242	116.1005205
KIF1A	16.24876932	2.863640507	0.00025823	0.001028941	1.131312778	1.051215837	1.021809384	12.45702279	9.180616154	12.04816722
NECAB2	10.1181622	2.824982876	0.000437238	0.001675791	2.262625556	0	1.021809384	15.33172035	11.01673939	7.667015503
SERPINE1	24.98518682	2.794005022	2.37E-10	2.05E-09	2.262625556	9.460942532	7.152665685	54.61925375	44.98501916	47.09738094
TMEM200B	13.07433346	2.773609043	1.65E-05	7.99E-05	1.131312778	2.102431674	3.065428151	18.20641792	14.68898585	23.00104651
RAB39B	27.17082908	2.773354446	2.32E-06	1.27E-05	2.262625556	2.102431674	3.065428151	22.99758053	10.09867777	29.57277408
LINC00707	3.753258289	2.756452586	0.003804207	0.012002834	0	0	1.021809384	7.665860175	4.590308077	7.667015503
ALOXE3	12.51284064	2.746016458	3.10E-05	0.000144458	0	3.153647511	3.065428151	13.41525531	27.54184846	14.23874308
LUCAT1	199.122759	2.744798541	4.27E-59	2.67E-57	42.98988557	57.81687103	36.78513781	319.0914298	280.9268543	342.8251218
RPS6KA2-IT1	11.25028732	2.708993894	6.73E-05	0.000297934	1.131312778	2.102431674	2.043618767	18.20641792	12.85286262	15.33403101
MYO7B	8.425919804	2.707851327	2.69E-05	0.000126619	2.262625556	3.153647511	2.043618767	21.08111548	22.03347877	19.71518272
TUBB2B	136.5200218	2.706553135	6.91E-39	2.46E-37	27.15150668	23.12674841	37.80694719	212.7276199	203.8096786	171.9602048
GPR3	12.98340199	2.699133526	2.02E-06	1.12E-05	1.131312778	4.204863347	4.087237534	22.039348	26.62378685	26.28691029
NT5DC4	3.73336459	2.689011623	0.003863941	0.012179418	1.131312778	0	1.021809384	10.54055774	3.672246462	15.33403101
CCN3	21.99161795	2.659685129	2.58E-08	1.81E-07	2.262625556	5.256079184	7.152665685	30.6634407	27.54184846	49.2879568
KRT16P2	5.290512463	2.657284272	0.000705607	0.00259767	0	3.153647511	1.021809384	13.41525531	18.36123231	9.85759136
SOCS2	29.85628078	2.648246603	3.30E-10	2.82E-09	6.787876669	9.460942532	3.065428151	40.24576592	47.739204	44.90680509
AC009229.2	14.19825113	2.636071324	5.37E-07	3.21E-06	2.262625556	3.153647511	7.152665685	25.87227809	38.55858785	28.47748615
KLHDC7B	106.3307043	2.610244959	1.14E-41	4.50E-40	39.59594724	37.84377013	49.04685041	248.1822232	261.6475604	278.2031339
AC034213.1	8.355774839	2.604691366	0.002963523	0.009558655	0	0	2.043618767	11.49879026	7.344492923	4.381151716
PPFIA4	206.8416246	2.600673766	3.06E-56	1.80E-54	56.56563891	64.12416605	61.30856302	405.3323568	336.0105512	380.0649113
GDA	164.5348663	2.596708106	3.15E-56	1.85E-54	61.09089002	51.50957601	50.0686598	333.4649176	304.7964563	358.1591528
UGT1A1	48.68079799	2.585967957	2.78E-18	4.34E-17	11.31312778	21.02431674	19.41437829	94.86501967	106.4951474	127.0533998
AREG	59.28821378	2.579961668	2.08E-16	2.87E-15	14.70706612	10.51215837	9.196284453	66.11804401	77.1171757	72.28900331
AL109615.2	24.67279288	2.540623222	5.73E-10	4.79E-09	6.787876669	11.56337421	8.174475069	64.20157897	43.14889593	63.52669988
HTR1D	77.31146516	2.539560776	4.26E-24	9.03E-23	20.36363001	22.07553257	28.61066274	132.236088	158.8246595	133.6251273
HES7	52.80316189	2.501474708	4.34E-18	6.70E-17	16.96969167	18.92188506	18.39256891	91.99032211	116.5938252	113.9099446
PCOLCE2	12.34396975	2.463045259	1.44E-05	7.08E-05	6.787876669	2.102431674	2.043618767	28.74697566	23.869602	20.81047065
HTR7	36.45358213	2.460733384	5.18E-12	5.21E-11	12.44444056	11.56337421	6.130856302	56.53571879	67.93655954	52.57382059
GLP2R	8.680297881	2.452816406	0.000680047	0.002510196	0	1.051215837	3.065428151	9.582325219	11.934801	13.14345515
AC011455.6	12.57837396	2.449059867	2.72E-05	0.000127707	1.131312778	5.256079184	2.043618767	15.33172035	19.27929392	24.09633444
FLG	709.4655015	2.434456853	2.00E-57	1.20E-55	270.383754	316.4159669	343.3279529	1984.499553	1431.258058	1680.171683
MYOSLID	4.215501472	2.430657344	0.002693886	0.008766201	2.262625556	0	1.021809384	14.37348783	11.01673939	6.571727574
PLAT	5.994495836	2.429988016	0.000764454	0.002797807	1.131312778	3.153647511	1.021809384	7.665860175	15.60704746	20.81047065
TEX37	22.42140334	2.382066828	9.85E-07	5.68E-06	3.393938335	2.102431674	7.152665685	21.08111548	31.21409492	25.19162237
TMEM156	685.6129157	2.359050502	4.40E-169	1.17E-166	248.8888112	327.9793411	299.3901494	1490.051572	1587.328533	1443.58949
GCNT3	16.54217017	2.348403989	1.99E-07	1.25E-06	9.050502226	4.204863347	7.152665685	36.41283583	34.88634139	47.09738094
DLL4	18.4087928	2.345920367	0.001598115	0.00545479	0	2.102431674	1.021809384	2.874697566	12.85286262	9.85759136
AL359834.1	3.817347222	2.339476807	0.003829659	0.012079209	0	1.051215837	2.043618767	15.33172035	8.262554539	7.667015503
INHBA-AS1	2.386810554	2.33415031	0.006964157	0.020643485	0	1.051215837	0	10.54055774	5.508369693	4.381151716
IRS2	720.6663622	2.312583852	1.24E-154	2.98E-152	231.9191195	273.3161176	245.2342521	1307.987392	1162.266005	1279.296301
AC080128.3	3.272518658	2.30561723	0.007326114	0.021577948	1.131312778	0	1.021809384	13.41525531	1.836123231	12.04816722
RMDN2-AS1	3.853079871	2.284760776	0.006687721	0.01990618	0	2.102431674	0	11.49879026	5.508369693	6.571727574
XDH	56.24733537	2.28387324	1.14E-16	1.61E-15	21.49494279	28.3828276	21.45799706	153.3172035	92.72422316	118.2910963
SFTA1P	241.4915836	2.280623848	1.52E-55	8.64E-54	73.53533058	83.04605111	96.05008206	431.2046349	416.7999734	397.5895182
IGFBP1	7.476745082	2.258994485	0.000428416	0.001644578	5.656563891	3.153647511	0	26.83051061	11.934801	19.71518272
FGL1	27.94763757	2.25179982	2.82E-10	2.43E-09	6.787876669	18.92188506	11.23990322	65.15981149	62.42818985	64.62198781
MARCO	20.71765883	2.232551504	8.54E-08	5.62E-07	10.181815	6.307295021	10.21809384	59.41041636	51.41145046	29.57277408
SLC35G2	26.23916788	2.221450708	1.11E-07	7.20E-07	7.919189447	11.56337421	2.043618767	28.74697566	43.14889593	40.52565337
LAMB3	1154.319561	2.207177745	2.36E-226	1.31E-223	474.0200541	524.5567026	529.2972607	2266.219914	2524.669442	2289.151771
IL7R	108.105199	2.195636739	8.69E-35	2.73E-33	49.77776224	58.86808686	59.26494425	261.5974785	258.8933756	265.0596788
CYP1B1	11610.91101	2.190554812	0	0	4016.160363	4205.914563	4192.483901	18908.80236	18274.01646	19617.7021
UGT1A6	143.6984088	2.187132102	5.95E-41	2.28E-39	61.09089002	67.27781356	76.63570377	317.1749648	298.370025	336.2533942
OLFML3	1175.652623	2.16446615	8.99E-260	6.71E-257	582.6260808	681.1878623	601.8457269	2731.92092	2890.976027	2764.506733
CA9	396.660357	2.15568013	1.64E-88	1.74E-86	169.6969167	200.7822248	250.343299	964.9401496	930.914478	898.1361017
SLC16A1-AS1	127.167472	2.149887059	6.53E-31	1.79E-29	53.17170058	54.66322352	38.82875658	243.3910606	208.3999867	211.3905703
AC041005.1	5.201578302	2.139122331	0.002612249	0.008530592	0	1.051215837	3.065428151	12.45702279	8.262554539	10.95287929
ANKRD29	18.33416235	2.124671302	3.33E-06	1.79E-05	6.787876669	7.358510858	4.087237534	34.49637079	36.72246462	20.81047065
TGFBI	482.7434485	2.114098687	6.87E-122	1.20E-119	200.2423617	214.4480307	219.6890175	923.7361511	931.8325397	906.8984052
FYN	356.2252749	2.111138364	1.13E-40	4.33E-39	54.30301335	42.04863347	52.11227856	195.4794345	238.69602	215.771722
AL136169.1	11.60657213	2.108840867	0.000469075	0.00178722	2.262625556	4.204863347	1.021809384	18.20641792	10.09867777	16.42931893
NAT8L	184.3006462	2.093046121	5.32E-46	2.40E-44	82.58583281	69.38024523	91.96284453	330.5902201	376.4052623	348.3015614
AKAP12	23.01991927	2.076283266	1.27E-05	6.28E-05	3.393938335	2.102431674	7.152665685	19.16465044	22.03347877	23.00104651
IL1R2	51.67014551	2.075752202	2.24E-16	3.09E-15	29.41413223	31.53647511	23.50161582	120.7372978	129.4466878	120.4816722
TIPARP	1030.409528	2.074235527	5.69E-159	1.42E-156	257.9393134	305.9038085	276.910343	1223.662931	1190.725915	1142.38531
EPGN	14.82348041	2.070871998	6.57E-05	0.00029124	5.656563891	9.460942532	0	37.37106836	24.78766362	16.42931893
ECM2	20.05765454	2.051581298	1.92E-06	1.07E-05	6.787876669	13.66580588	4.087237534	44.07869601	40.39471108	31.76334994
GJB2	155.985326	2.05016666	2.57E-32	7.58E-31	61.09089002	71.48267691	51.09046918	239.5581305	257.9753139	278.2031339
CLCF1	111.4575073	2.044977809	7.62E-28	1.86E-26	36.2020089	49.40714433	60.28675363	212.7276199	210.2361099	196.0565393
BX640514.2	44.57299973	2.042509449	2.24E-10	1.94E-09	13.57575334	13.66580588	9.196284453	53.66102123	60.59206662	46.00209302
ADGRF4	140.3797764	2.037977737	9.38E-33	2.79E-31	75.79795614	51.50957601	65.39580055	266.3886411	255.2211291	283.6795736
FOXI3	18.19278616	2.010379996	0.001018199	0.003622609	1.131312778	3.153647511	1.021809384	5.749395132	11.934801	13.14345515
ANKRD33B	282.5962155	1.993481946	4.01E-53	2.18E-51	104.0807756	114.5825262	100.1373196	429.2881698	409.4554805	445.7821871
KCNE5	6.7691457	1.992961587	0.005305953	0.016132391	0	1.051215837	2.043618767	8.624092697	3.672246462	12.04816722
IL6R	84.54447032	1.982937707	1.95E-05	9.38E-05	2.262625556	3.153647511	5.109046918	20.12288296	18.36123231	10.95287929
PNMA2	65.43534874	1.982268658	2.08E-17	3.08E-16	26.0201939	30.48525927	28.61066274	119.7790652	113.8396403	116.1005205
GAL	82.81083896	1.980363353	2.98E-17	4.35E-16	40.72726002	54.66322352	29.63247212	139.9019482	221.2528493	150.0544463
STC1	1802.84686	1.976475285	0	0	937.8582931	959.7600591	961.52263	3930.669805	3575.849992	3768.885763
ARTN	1535.440256	1.974065104	1.91E-288	1.77E-285	782.8684425	776.8485034	787.8150348	3103.715139	3061.735487	3075.568504
LAMC3	24.01239065	1.962012312	4.35E-08	2.97E-07	14.70706612	9.460942532	13.28352199	49.82809114	58.75594339	51.47853266
HIF1A-AS3	114.6924702	1.952005173	1.11E-18	1.77E-17	28.28281946	33.63890678	20.43618767	91.99032211	113.8396403	123.767536
CYP27B1	17.76831712	1.94514256	3.60E-05	0.000165732	3.393938335	6.307295021	4.087237534	22.99758053	17.44317069	24.09633444
LINP1	21.28581687	1.94143729	9.31E-05	0.000400732	5.656563891	2.102431674	3.065428151	17.24818539	20.19735554	13.14345515
TNFRSF11B	32.74287428	1.923889167	2.69E-09	2.10E-08	12.44444056	18.92188506	14.30533137	53.66102123	62.42818985	72.28900331
LURAP1L-AS1	8.703434229	1.920990851	0.001477929	0.005081215	4.525251113	1.051215837	1.021809384	13.41525531	12.85286262	9.85759136
FYB1	3.485640571	1.92025941	0.007202719	0.021275877	2.262625556	1.051215837	0	9.582325219	6.426431308	12.04816722
AP003733.3	20.65725413	1.91681813	3.28E-06	1.77E-05	5.656563891	11.56337421	5.109046918	29.70520818	30.29603331	37.23978958
F3	1409.030311	1.914020522	2.01E-259	1.44E-256	729.6967419	757.9266184	674.3941932	2700.299247	2761.529339	2700.980033
NCR3LG1	44.28973825	1.910397026	1.32E-08	9.57E-08	9.050502226	11.56337421	17.37075952	71.86743914	36.72246462	48.19266887
PFKFB4	598.388831	1.901277395	1.88E-115	3.08E-113	261.3332518	294.3404343	249.3214896	1003.26945	1037.409625	979.1874085
SLC34A3	7.48911847	1.900970532	0.010196258	0.028853209	0	2.102431674	0	1.916465044	5.508369693	10.95287929
AC005336.1	49.73928706	1.88256598	2.35E-09	1.85E-08	9.050502226	17.87066923	10.21809384	52.70278871	51.41145046	43.81151716
AC133644.3	12.94098852	1.870352419	0.000732009	0.002688697	5.656563891	3.153647511	7.152665685	60.36864888	5.508369693	15.33403101
UPP1	3456.895933	1.868235753	0	0	1541.979317	1633.58941	1624.67692	5669.861832	6166.619871	5715.212413
KLF4	291.3780687	1.865454731	5.25E-46	2.38E-44	85.97977114	109.326447	77.65751315	320.0496623	328.6660583	359.2544407
RIMKLA	119.606502	1.862682677	4.59E-16	6.17E-15	38.46463446	23.12674841	20.43618767	93.90678715	99.15065447	115.0052325
INA	355.8846717	1.858940964	8.67E-57	5.18E-55	108.6060267	119.8386054	111.3772228	384.2512413	415.8819118	446.877475
NRAD1	15.47966639	1.842177477	5.27E-05	0.000237173	1.131312778	11.56337421	7.152665685	22.99758053	32.13215654	31.76334994
ASB2	4.595671504	1.840690704	0.004503772	0.013955867	0	2.102431674	3.065428151	9.582325219	12.85286262	12.04816722
CR2	6.363473987	1.838511952	0.006766439	0.020112714	1.131312778	2.102431674	0	6.707627654	10.09867777	5.476439645
RAB3B	47.85990579	1.833068339	2.00E-10	1.75E-09	21.49494279	19.9731009	17.37075952	85.28269445	70.69074439	66.81256366
PANX2	147.9370803	1.817891241	6.75E-28	1.66E-26	53.17170058	69.38024523	88.89741637	244.3492931	250.630821	270.5361184
ANGPT4	7.154585983	1.799082219	0.002383524	0.00784973	0	4.204863347	3.065428151	18.20641792	12.85286262	8.762303431
FHL1	108.7574838	1.793673436	9.89E-22	1.84E-20	50.90907502	60.97051854	45.98142226	191.6465044	190.0387544	179.6272203
PYGL	495.9888487	1.784774016	7.06E-79	6.49E-77	185.5352956	195.5261457	217.6453987	678.4286255	739.957662	659.3633332
NEXN	93.10368778	1.764794853	5.70E-17	8.22E-16	75.79795614	37.84377013	54.15589733	197.3958995	184.5303847	205.9141306
LINC01895	759.7424381	1.76424036	4.56E-144	9.94E-142	494.3836841	522.4542709	484.3376478	1739.192027	1719.529406	1656.075349
AL133517.1	11.48927328	1.757840505	0.006939226	0.020582164	1.131312778	1.051215837	1.021809384	6.707627654	5.508369693	7.667015503
SUGT1P4-STRA6LP	27.36175162	1.754362856	6.98E-05	0.000307666	3.393938335	8.409726695	3.065428151	12.45702279	21.11541715	27.38219822
NDRG1	4384.294927	1.75189545	0	0	2186.8276	2053.024529	2042.596958	6975.93276	6951.562552	7247.520226
MAFF	721.6226152	1.751501769	2.51E-91	2.80E-89	373.3332168	288.0331393	318.8045277	1056.930472	1138.396403	1117.193688
BNIP3	1573.804645	1.747380018	1.32E-242	8.23E-240	825.8583281	774.7460718	815.4038881	2699.341014	2772.546079	2652.787364
INHBE	18.2765359	1.742856062	2.18E-05	0.00010398	7.919189447	5.256079184	12.2617126	26.83051061	34.88634139	38.33507751
CYP1B1-AS1	174.6192313	1.74219382	1.46E-27	3.52E-26	54.30301335	55.71443935	79.70113192	215.6023174	212.0722332	222.3434496
NIBAN1	1829.443134	1.713832109	4.39E-167	1.15E-164	605.2523363	623.3709913	686.6559058	2196.26894	1988.521459	2122.668006
PADI1	48.18405058	1.706295581	1.38E-11	1.34E-10	26.0201939	30.48525927	34.74151904	104.4473449	93.64228477	117.1958084
FOSB	127.3912404	1.703165514	1.60E-16	2.24E-15	39.59594724	25.22918008	37.80694719	118.8208327	118.4299484	107.338217
SSTR1	19.04000594	1.70163873	2.72E-05	0.000127747	6.787876669	12.61459004	6.130856302	35.45460331	32.13215654	29.57277408
LINC02615	78.94242295	1.692983115	9.98E-15	1.23E-13	29.41413223	51.50957601	45.98142226	164.8159938	126.6925029	136.9109911
CXCL8	70.71315764	1.688548443	2.28E-16	3.14E-15	52.0403878	43.09984931	48.02504103	161.9412962	156.9885362	157.7214618
LIPG	1409.495879	1.687465486	3.55E-198	1.38E-195	699.1512969	672.7781356	719.3538061	2164.647267	2284.137299	2305.58109
NPBWR1	28.73417093	1.684012282	1.82E-07	1.15E-06	16.96969167	17.87066923	17.37075952	74.74213671	62.42818985	46.00209302
PDE4B	217.1941346	1.678417905	2.95E-40	1.10E-38	125.5757184	138.7604905	158.3804545	429.2881698	459.9488693	484.1172646
TSC22D1	2370.51798	1.677264992	1.48E-280	1.25E-277	1158.464285	1209.949428	1279.305348	3800.350182	3912.778605	3983.562198
HBEGF	206.9765039	1.661628634	2.67E-19	4.44E-18	45.25251113	32.58769094	31.67609089	113.0714376	127.6105645	112.8146567
SERPINE2	47.76520028	1.659966515	1.70E-08	1.22E-07	15.83837889	17.87066923	23.50161582	49.82809114	71.608806	74.47957917
SLC7A11	1405.360299	1.645919738	6.47E-106	9.10E-104	293.0100096	368.9767587	326.9790028	1105.80033	983.2439901	1025.189501
FSCN1	775.6468685	1.645053025	2.33E-77	2.10E-75	181.0100445	190.2700665	220.7108269	632.4334645	646.3153773	585.979042
TNFRSF21	1541.376683	1.640114045	1.80E-203	7.95E-201	793.0502575	798.924036	880.7996887	2581.478414	2572.408646	2577.212497
SPRY4-AS1	16.3689988	1.638414523	5.95E-05	0.000264988	14.70706612	6.307295021	9.196284453	34.49637079	44.06695754	31.76334994
GNG4	7.63167902	1.625454434	0.001772286	0.005997579	4.525251113	2.102431674	5.109046918	16.28995287	22.03347877	13.14345515
EGR3	44.19043976	1.617081985	0.00029132	0.001148995	6.787876669	3.153647511	2.043618767	9.582325219	12.85286262	23.00104651
LAMC2	840.4885106	1.616114434	8.01E-93	8.98E-91	358.6261507	327.9793411	320.8481465	1094.30154	1045.67218	955.091074
STC2	4680.015549	1.615932277	0	0	2484.362861	2271.677423	2444.168046	7176.203357	7432.626839	7486.292994
KRT6B	642.7993435	1.612274697	5.87E-111	9.04E-109	457.0503624	460.4325365	456.7487945	1403.810645	1395.453655	1420.588444
SLC2A6	15.3178533	1.611120995	9.65E-05	0.000414194	7.919189447	6.307295021	10.21809384	31.62167322	30.29603331	27.38219822
SLCO4A1	165.7512711	1.609733293	4.05E-26	9.22E-25	88.2423967	86.19969862	74.592085	234.7669679	249.7127594	290.2513012
TMEM45B	130.6956184	1.609181783	7.36E-20	1.26E-18	73.53533058	59.9193027	51.09046918	187.8135743	192.7929392	194.9612513
SNHG12	385.8147179	1.603278259	4.67E-56	2.72E-54	217.2120534	211.2943832	182.9038797	607.5194189	651.823747	610.0753764
MAGEC1	15.82288435	1.596614541	0.000276375	0.001093829	5.656563891	9.460942532	4.087237534	32.57990575	25.70572523	13.14345515
SPATS2L	123.7884748	1.58549359	1.07E-17	1.60E-16	46.38382391	58.86808686	62.3303724	192.6047369	190.0387544	134.7204153
SRPX2	41.21959609	1.584994764	7.97E-09	5.93E-08	22.62625556	25.22918008	19.41437829	75.70036923	77.1171757	62.43141195
S100P	785.5761472	1.578419294	6.32E-93	7.13E-91	432.1614813	477.2519899	500.686598	1461.304596	1452.373476	1319.821954
LINC02065	24.91389964	1.578034782	3.37E-05	0.000156018	18.10100445	5.256079184	5.109046918	34.49637079	27.54184846	35.04921373
ITGA2	462.4502423	1.576450919	1.56E-56	9.24E-55	229.656494	278.5721968	246.2560615	821.2052713	670.1849793	780.9402933
UPK1A	8.9172078	1.565593844	0.003189884	0.010212366	4.525251113	2.102431674	2.043618767	19.16465044	5.508369693	14.23874308
MMP24	27.13965509	1.559995393	9.29E-06	4.70E-05	12.44444056	10.51215837	8.174475069	39.2875334	32.13215654	31.76334994
VIM	240.3388858	1.559090939	1.95E-40	7.34E-39	160.6464145	141.914138	154.2932169	461.8680756	468.2114239	429.3528681
AC245100.3	22.73794915	1.557471453	1.23E-05	6.09E-05	10.181815	17.87066923	10.21809384	44.07869601	48.65726562	35.04921373
ITGA5	210.0778297	1.556308494	2.26E-28	5.64E-27	90.50502226	101.9679362	94.00646329	311.4255696	248.7946978	297.9183167
BMP6	107.1711819	1.548555473	5.56E-06	2.91E-05	5.656563891	11.56337421	6.130856302	17.24818539	31.21409492	28.47748615
SH3RF3-AS1	31.03745984	1.548018228	1.30E-06	7.40E-06	11.31312778	13.66580588	21.45799706	50.78632366	41.31277269	59.14554816
AC027373.1	30.53478901	1.546874096	2.51E-05	0.000118528	9.050502226	4.204863347	13.28352199	30.6634407	22.95154039	36.14450165
GATA6-AS1	11.18149973	1.546745216	0.001562262	0.005343696	4.525251113	6.307295021	2.043618767	22.039348	18.36123231	10.95287929
MVD	5524.387276	1.545934844	0	0	2845.251637	2701.624701	2856.979037	8249.423781	8330.491098	7975.886698
INPP4B	299.1863306	1.543929749	5.83E-35	1.84E-33	218.3433662	197.6285773	144.0751231	600.8117913	512.2783814	536.6910852
AL136981.3	9.400490459	1.54348364	0.003462073	0.011020126	1.131312778	6.307295021	1.021809384	8.624092697	10.09867777	19.71518272
PDK1	863.2231269	1.542105367	4.25E-119	7.23E-117	523.7978163	537.1712926	505.7956449	1534.130268	1577.229855	1464.399961
LOXL2	2397.823444	1.539663944	3.22E-278	2.60E-275	1511.433872	1540.031201	1463.231037	4313.004581	4385.580337	4446.868991
HOXA9	4.679050095	1.536702132	0.008767545	0.025248499	0	2.102431674	2.043618767	8.624092697	5.508369693	12.04816722
SIRPB2	4.814267996	1.534498125	0.006480497	0.019363641	3.393938335	2.102431674	1.021809384	10.54055774	15.60704746	8.762303431
SLC7A5P1	39.48108818	1.533292923	2.01E-07	1.26E-06	12.44444056	22.07553257	18.39256891	60.36864888	46.82114239	60.24083609
ELOVL6	374.572347	1.530348145	6.97E-56	4.00E-54	261.3332518	223.9089733	226.8416832	704.3009036	698.6448893	665.9350608
KCNQ5	38.91135544	1.52822879	3.54E-08	2.45E-07	32.80807057	17.87066923	28.61066274	76.65860175	79.87136054	88.71832224
ENO2	514.7087025	1.526911823	1.39E-68	1.05E-66	244.3635601	229.1650524	233.9943488	684.1780207	693.1365196	672.5067884
SLAMF7	8.955085745	1.525764454	0.004625542	0.014294384	3.393938335	2.102431674	1.021809384	10.54055774	10.09867777	8.762303431
AC108925.1	115.8321198	1.522509449	1.71E-19	2.88E-18	70.14139225	88.3021303	83.78836946	235.7252004	223.0889725	256.2973754
CYP4F11	366.8309473	1.517573721	7.91E-40	2.91E-38	157.2524762	125.0946846	156.3368357	472.4086333	406.7012956	388.8272148
ETV5	806.9520416	1.516685659	1.70E-86	1.72E-84	359.7574635	344.7987945	314.7172902	972.6060098	991.5065447	957.2816499
TRABD2B	20.96363329	1.502772289	4.31E-05	0.000196788	7.919189447	11.56337421	14.30533137	41.20399844	26.62378685	43.81151716
BATF3	56.89325662	1.496102778	5.36E-09	4.05E-08	28.28281946	18.92188506	28.61066274	67.07627654	93.64228477	65.71727574
OTUB2	36.61035187	1.494504243	3.14E-07	1.93E-06	24.88888112	11.56337421	23.50161582	60.36864888	62.42818985	60.24083609
HDAC9	37.06251334	1.488024077	2.47E-07	1.54E-06	28.28281946	15.76823755	25.54523459	75.70036923	78.95329893	55.85968438
PLK3	350.6879121	1.48706729	4.04E-43	1.68E-41	187.7979212	211.2943832	177.7948327	579.7306758	562.7717703	488.4984163
DUSP6	137.5759037	1.471871592	5.34E-19	8.73E-18	71.27270503	79.8924036	86.85379761	242.432828	206.5638635	228.9151771
GPRC5A	2605.218867	1.470575857	5.91E-237	3.58E-234	1743.352991	1787.066923	1751.381284	5072.882971	4706.901902	4884.984163
FUT11	320.2636808	1.470490079	2.18E-38	7.68E-37	141.4140973	193.423714	182.9038797	491.5732838	496.6713339	465.4973698
CLIP4	362.6468063	1.468643126	5.27E-41	2.03E-39	173.0908551	142.9653538	152.2495982	434.0793324	451.6863148	420.5905647
ELOVL4	327.361049	1.465947385	4.70E-27	1.11E-25	95.03027337	60.97051854	88.89741637	220.39348	239.6140816	225.6293134
ERFL	38.57017685	1.459953672	1.55E-05	7.54E-05	9.050502226	9.460942532	11.23990322	37.37106836	26.62378685	28.47748615
AC009495.3	7.512711494	1.45505773	0.016338047	0.043552411	0	2.102431674	0	8.624092697	3.672246462	3.285863787
CTH	770.3656875	1.446377658	3.17E-72	2.61E-70	332.6059568	367.9255429	385.2221376	934.2767089	1051.18055	993.4261515
FADS3	844.8716773	1.445003094	2.08E-88	2.20E-86	389.1715957	377.3864854	383.1785189	1043.515216	1019.966455	1082.144474
DLGAP1-AS2	144.0311471	1.439321909	2.85E-17	4.17E-16	63.35351558	67.27781356	87.87560699	187.8135743	243.2863281	177.4366445
GCLM	5174.275845	1.439225657	0	0	2396.120464	2492.432749	2378.772245	6612.762634	6628.404863	6484.104539
AC133785.1	9.718447913	1.438069098	0.001464565	0.005037054	7.919189447	5.256079184	4.087237534	20.12288296	22.03347877	19.71518272
SPAG4	98.63400249	1.436062363	9.43E-14	1.08E-12	49.77776224	52.56079184	70.50484747	147.5678084	181.7761999	155.5308859
CTNNAL1	312.8803905	1.429259108	3.71E-40	1.38E-38	204.7676129	188.1676348	172.6857858	536.6102123	486.5726562	513.6900387
RASGEF1A	10.45841487	1.426333817	0.002719499	0.008842131	2.262625556	9.460942532	1.021809384	16.28995287	19.27929392	13.14345515
HERC5	145.262676	1.424705212	1.72E-05	8.35E-05	16.96969167	40.99741764	11.23990322	67.07627654	73.44492923	69.00313952
WNT5B	7.253010993	1.419305446	0.004628405	0.014300953	3.393938335	5.256079184	2.043618767	8.624092697	21.11541715	15.33403101
NUAK1	145.8342676	1.416060405	1.88E-20	3.30E-19	89.37370948	90.40456197	102.1809384	264.4721761	272.6642998	231.105753
CELF5	44.9591432	1.408506267	8.39E-07	4.89E-06	35.07069612	17.87066923	15.32714075	61.3268814	56.91982016	77.76544295
AL357079.1	13.23584948	1.407034925	0.001814246	0.006129951	3.393938335	4.204863347	5.109046918	13.41525531	15.60704746	16.42931893
ARAP3	79.02649899	1.406674898	1.00E-10	9.06E-10	36.2020089	44.15106515	55.17770672	112.1132051	119.34801	146.7685825
ADM	520.0833731	1.405775626	2.23E-55	1.26E-53	252.2827495	271.2136859	225.8198738	672.6792304	674.7752873	650.6010298
CYP26A1	11.16735512	1.399436043	0.001928025	0.006476042	5.656563891	3.153647511	9.196284453	22.99758053	22.95154039	18.61989479
RDH5	5.640797679	1.398418805	0.01266888	0.034868627	0	2.102431674	1.021809384	7.665860175	6.426431308	5.476439645
AL161756.1	7.708854634	1.397883544	0.006520941	0.019463505	1.131312778	5.256079184	2.043618767	12.45702279	5.508369693	21.90575858
ITGB3	36.3833351	1.387474225	4.78E-07	2.88E-06	23.75756834	22.07553257	33.71970966	85.28269445	67.01849793	73.38429124
PICART1	15.44280753	1.382074975	0.001018506	0.003623035	3.393938335	5.256079184	8.174475069	18.20641792	16.52510908	21.90575858
MFNG	51.84163279	1.376311335	1.33E-07	8.58E-07	24.88888112	21.02431674	34.74151904	68.03450906	67.93655954	89.81361017
HMOX1	981.4669137	1.368923498	2.29E-72	1.90E-70	477.4139924	473.0471266	437.3344162	1088.552145	1238.465119	1276.010437
L1CAM	84.73021913	1.358450852	1.14E-10	1.02E-09	47.51513668	45.20228099	43.9378035	115.9461352	107.413209	143.4827187
PIM1	629.4105151	1.35599638	8.39E-68	6.26E-66	371.0705913	339.5427153	344.3497623	893.0727104	941.0131558	877.3256311
KLHL2P1	23.05652894	1.35437611	0.000212451	0.000860674	19.23231723	12.61459004	5.109046918	39.2875334	25.70572523	46.00209302
CDKN1A	1001.800198	1.354333438	5.77E-44	2.45E-42	200.2423617	163.9896706	157.3586451	435.037565	480.1462249	423.8764285
SLCO2A1	300.675087	1.350463396	1.51E-38	5.35E-37	225.1312429	239.6772108	239.1033958	585.4800709	632.544453	594.7413454
MIR210HG	37.66212502	1.349599486	1.17E-06	6.65E-06	22.62625556	27.33161176	21.45799706	67.07627654	59.674005	71.19371538
ETV4	511.8640158	1.345621069	3.57E-60	2.28E-58	373.3332168	354.259737	329.0226215	860.4928047	922.6519235	916.7559965
ANKLE1	211.4455633	1.341788054	3.31E-28	8.21E-27	151.5959123	141.914138	148.1623606	366.0448234	370.8968926	398.6848061
AL354872.2	6.882306615	1.340751966	0.007364205	0.021677012	4.525251113	1.051215837	2.043618767	13.41525531	10.09867777	9.85759136
ANK1	9.674162285	1.340195007	0.003922836	0.012349008	7.919189447	1.051215837	4.087237534	12.45702279	16.52510908	19.71518272
LINC01285	78.29579409	1.34010371	7.38E-11	6.71E-10	47.51513668	72.53389274	51.09046918	176.314784	135.8731191	140.1968549
PRR7-AS1	50.37675566	1.337770565	6.40E-06	3.33E-05	22.62625556	11.56337421	13.28352199	35.45460331	47.739204	48.19266887
HMGCS1	3362.000775	1.337636614	2.63E-225	1.38E-222	1746.74693	1931.083492	1751.381284	4570.76913	4660.08076	4501.633388
ERO1A	2383.354649	1.335246261	2.88E-195	1.05E-192	1271.595563	1359.222077	1269.087254	3249.366482	3343.580403	3265.053316
HRH1	114.667303	1.333910361	4.87E-14	5.70E-13	64.48482836	57.81687103	60.28675363	158.1083661	155.152413	161.0073256
TRIM16L	1997.369843	1.333290316	1.30E-153	3.05E-151	1037.413818	1076.445017	1063.703568	2635.139435	2805.596297	2582.688936
FADS1	869.1832561	1.332225495	3.28E-88	3.42E-86	595.0705213	567.6565519	613.0856302	1454.596968	1461.554092	1577.214618
AC018978.1	18.75812446	1.326939114	0.000149101	0.000620086	14.70706612	16.81945339	11.23990322	41.20399844	45.90308077	37.23978958
FBXO27	53.91616692	1.325731578	1.00E-06	5.78E-06	16.96969167	27.33161176	18.39256891	64.20157897	50.49338885	55.85968438
GJA3	163.3968755	1.325561882	1.61E-09	1.29E-08	26.0201939	23.12674841	22.47980644	54.61925375	67.93655954	65.71727574
LINC01589	20.40528632	1.319902304	0.000200124	0.000814649	6.787876669	18.92188506	14.30533137	39.2875334	33.96827977	44.90680509
PHLDB2	629.4528597	1.31900423	4.00E-74	3.39E-72	444.6059218	477.2519899	478.2067915	1169.043677	1176.954991	1166.481644
PDK4	13.63125145	1.31258444	0.00244897	0.008031182	5.656563891	4.204863347	5.109046918	18.20641792	16.52510908	15.33403101
SLC16A3	1071.598352	1.311003181	1.16E-102	1.52E-100	797.5755086	820.9995686	856.2762635	2041.993504	2128.984886	1991.233455
GADD45A	2972.18831	1.308232713	1.73E-177	5.09E-175	1345.130893	1335.044113	1292.58887	3291.528713	3438.14075	3118.284734
CNTD2	235.1989119	1.306799377	9.68E-24	2.01E-22	107.4747139	105.1215837	103.2027477	273.0962688	259.8114372	260.6785271
RCAN2	183.4997129	1.306784772	4.26E-22	8.07E-21	114.2625906	125.0946846	103.2027477	279.8038964	299.2880866	282.5842857
RGS20	43.61116042	1.306098922	8.14E-06	4.15E-05	9.050502226	25.22918008	30.65428151	53.66102123	68.85462116	55.85968438
LONRF1	115.6677781	1.304414415	1.04E-13	1.18E-12	56.56563891	67.27781356	54.15589733	145.6513433	161.5788443	145.6732945
IL18	623.1484914	1.302686003	2.06E-51	1.06E-49	251.1514368	285.9307076	260.5613928	616.1435116	683.0378419	684.5549556
LAMA3	141.4029567	1.302550027	1.44E-13	1.62E-12	69.01007947	49.40714433	78.67932254	174.398319	142.2995504	186.1989479
COL12A1	963.2930641	1.302258203	7.41E-71	5.87E-69	544.1614463	551.8883144	572.2132548	1502.508594	1248.563797	1386.634518
NEDD9	897.9228376	1.300789243	1.75E-24	3.78E-23	625.6159664	712.7243374	508.861073	1626.12059	1488.177879	1512.59263
ABLIM3	11.23489704	1.299800456	0.002418076	0.007948676	6.787876669	6.307295021	5.109046918	20.12288296	18.36123231	21.90575858
ERRFI1	1665.727377	1.298377282	2.70E-112	4.33E-110	1075.878452	1009.167203	954.3699643	2394.623072	2465.913499	2635.262757
ST3GAL3	58.60926169	1.294961397	1.27E-08	9.19E-08	32.80807057	32.58769094	37.80694719	84.32446193	86.29779185	97.48062567
ENOX1	132.3910418	1.293782284	2.30E-15	2.96E-14	81.45452003	110.3776629	77.65751315	219.4352475	215.7444796	244.2492082
ATF3	530.6358425	1.293110948	5.90E-30	1.56E-28	149.3332867	142.9653538	176.7730234	351.6713355	455.3585613	355.9685769
APLN	12.66580881	1.291662673	0.003171076	0.010160534	5.656563891	3.153647511	4.087237534	12.45702279	15.60704746	15.33403101
SORCS2	93.38404866	1.285451615	1.64E-09	1.31E-08	63.35351558	58.86808686	75.61389439	197.3958995	161.5788443	146.7685825
ULBP1	226.0428836	1.284337549	3.16E-18	4.92E-17	96.16158615	74.63632442	83.78836946	178.2312491	226.761219	227.8198892
CAV1	1868.740545	1.281222903	1.20E-155	2.94E-153	1276.120814	1367.631804	1257.847351	3198.580158	3187.509929	3116.094158
KCTD15	787.9112693	1.278642886	5.62E-69	4.31E-67	564.5250763	501.4299542	576.3004924	1357.815484	1374.338238	1269.43871
TNFSF9	211.6907661	1.278276341	3.10E-22	5.93E-21	99.55552448	117.7361737	117.5080791	280.7621289	270.8281766	276.0125581
PLEKHG1	51.58462324	1.276970706	3.04E-06	1.65E-05	12.44444056	27.33161176	28.61066274	58.45218384	57.83788177	65.71727574
GATA6	259.1244146	1.274798596	3.40E-27	8.06E-26	144.8080356	154.528728	175.751214	368.9195209	387.4220017	411.8282613
BVES	152.0206253	1.27353659	7.47E-17	1.06E-15	74.66664336	75.68754025	95.02827268	201.2288296	197.3832473	210.2952824
AL161431.1	13.59243697	1.271638553	0.001184141	0.00414984	9.050502226	9.460942532	9.196284453	18.20641792	32.13215654	33.9539258
CCDC71L	1872.310709	1.271029376	1.27E-169	3.42E-167	1425.454101	1422.295027	1456.078372	3443.887684	3479.453522	3487.396766
TOX2	123.535738	1.267177492	1.11E-13	1.25E-12	57.69695169	62.02173438	71.52665685	161.9412962	161.5788443	151.1497342
FBXW10	22.61594091	1.266315837	0.001096321	0.003867926	5.656563891	6.307295021	8.174475069	18.20641792	26.62378685	15.33403101
SLC2A14	22.59865791	1.260030113	0.000191029	0.000781064	18.10100445	11.56337421	14.30533137	50.78632366	28.45991008	42.71622923
IGFBP6	76.44460933	1.259337532	8.60E-09	6.37E-08	35.07069612	84.09726695	57.22132548	151.4007385	154.2343514	140.1968549
SERPINB5	209.1901809	1.256905917	2.26E-20	3.94E-19	108.6060267	126.1459004	98.09370083	287.4697566	280.0087927	240.9633444
JCAD	39.726651	1.255938442	9.56E-05	0.000410784	5.656563891	13.66580588	16.34895014	42.16223097	30.29603331	25.19162237
PNPLA3	126.0322272	1.255597665	6.10E-14	7.07E-13	88.2423967	83.04605111	56.1995161	180.1477141	193.7110009	182.9130841
CLGN	138.2944718	1.252792282	7.70E-15	9.53E-14	63.35351558	68.3290294	69.48303809	157.1501336	167.087214	168.6743411
CRISPLD2	709.6016782	1.251235746	8.93E-59	5.50E-57	405.0099746	380.5401329	393.3966127	879.6574551	962.128573	981.3779843
ANGPTL4	17.87563332	1.247134629	0.000719873	0.002646628	6.787876669	22.07553257	9.196284453	40.24576592	34.88634139	35.04921373
CARMIL2	25.6700106	1.245744572	0.000287978	0.001136504	13.57575334	5.256079184	14.30533137	36.41283583	24.78766362	30.66806201
IGFL1	40.76168439	1.244884505	1.30E-06	7.42E-06	28.28281946	29.43404343	37.80694719	73.78390419	92.72422316	77.76544295
ATP2B4	875.5942844	1.244576026	6.54E-56	3.77E-54	546.4240719	501.4299542	611.0420114	1444.056411	1198.070408	1315.440803
COL4A1	28.20227923	1.244158125	0.000261548	0.001041307	7.919189447	11.56337421	10.21809384	25.87227809	33.05021816	23.00104651
KRT16P6	85.02316148	1.243277525	1.98E-11	1.90E-10	59.95957725	67.27781356	83.78836946	161.9412962	180.8581382	176.3413566
GAREM2	36.10902297	1.243116008	5.48E-06	2.87E-05	24.88888112	18.92188506	32.69790028	63.24334645	60.59206662	74.47957917
SBK2	4.882866197	1.242155598	0.009754903	0.027737781	4.525251113	2.102431674	0	5.749395132	22.95154039	7.667015503
JAG1	884.9798732	1.238295634	1.98E-54	1.09E-52	569.0503274	500.3787383	539.5153545	1240.911116	1199.906531	1380.06279
GFPT2	217.3773374	1.237011793	2.09E-20	3.66E-19	101.81815	108.2752312	99.11551021	242.432828	229.5154039	271.6314064
WFDC3	14.7116159	1.233284064	0.001861803	0.006276427	7.919189447	5.256079184	17.37075952	38.32930088	36.72246462	17.52460686
MGLL	703.8820564	1.232976765	3.33E-63	2.26E-61	513.6160013	443.6130832	457.7706039	1121.132051	1148.495081	1067.905731
PFKFB3	1452.058654	1.22588708	8.36E-91	9.21E-89	785.1310681	826.2556478	802.1203661	1883.885138	2034.42454	1742.603095
UCKL1-AS1	56.76779806	1.225777677	6.82E-06	3.53E-05	27.15150668	9.460942532	20.43618767	54.61925375	44.06695754	46.00209302
AC008063.1	25.37404541	1.224200123	0.000163075	0.000675596	18.10100445	11.56337421	20.43618767	58.45218384	31.21409492	44.90680509
LINC02492	37.46823838	1.223607603	7.34E-06	3.78E-05	24.88888112	29.43404343	26.56704397	58.45218384	78.95329893	69.00313952
AC245052.4	24.320644	1.222992447	0.000493083	0.001869148	9.050502226	14.71702172	12.2617126	41.20399844	37.64052623	20.81047065
PRELID3A	396.6887005	1.222872865	3.03E-39	1.09E-37	252.2827495	260.7015275	241.1470145	566.3154205	583.8871874	626.5046953
SAMD4A	406.7822306	1.220467116	1.34E-31	3.81E-30	276.0403179	271.2136859	245.2342521	659.2639751	602.2484197	603.5036488
LINC00431	13.57554427	1.219865659	0.001700893	0.005781188	6.787876669	6.307295021	11.23990322	21.08111548	22.03347877	29.57277408
SAMD12-AS1	27.49111667	1.218172533	0.000116084	0.000492164	19.23231723	19.9731009	15.32714075	45.99516105	54.16563531	43.81151716
CASP16P	6.661600506	1.21756584	0.01034198	0.029201681	1.131312778	5.256079184	0	14.37348783	8.262554539	9.85759136
GRIK2	130.0287591	1.215103285	1.06E-12	1.13E-11	73.53533058	81.99483528	108.3117947	212.7276199	232.2695887	187.2942358
P4HA1	1109.075541	1.214151262	8.41E-82	8.08E-80	496.6463096	509.8396809	503.7520261	1131.672608	1183.381422	1204.816722
ACSL4	1221.787712	1.20890708	7.54E-61	4.89E-59	645.9795964	802.0776835	701.9830465	1713.319749	1571.721486	1717.411473
AC025442.2	10.62544409	1.208162074	0.005374832	0.016321353	7.919189447	4.204863347	2.043618767	10.54055774	23.869602	13.14345515
VEGFA	2553.371397	1.202424823	1.30E-141	2.71E-139	1782.948938	1796.527865	1903.630882	4162.562075	4033.962738	4465.488886
OSBPL6	467.1318583	1.19773254	1.48E-40	5.61E-39	237.5756834	254.3942325	247.2778708	568.2318855	585.7233106	554.215692
HK2	1962.255306	1.19763505	1.39E-152	3.17E-150	1186.747104	1211.000644	1184.277076	2775.999616	2705.527581	2752.458565
PALD1	105.0499356	1.193986533	7.54E-12	7.49E-11	75.79795614	91.45577781	81.74475069	173.4400865	182.6942615	234.3916168
IDI2-AS1	24.90705933	1.191798799	0.000423049	0.001624941	12.44444056	11.56337421	10.21809384	23.95581305	25.70572523	42.71622923
TCAF2	92.97569727	1.19065659	1.33E-10	1.18E-09	58.82826447	59.9193027	47.00323165	129.3613905	123.0202565	140.1968549
KRT17	3573.245258	1.189969712	2.56E-152	5.77E-150	3188.039409	2953.916502	2956.094547	6869.56895	7340.820677	6580.489877
SGTB	245.144869	1.18964059	2.81E-21	5.12E-20	138.0201589	138.7604905	116.4862697	309.5091046	313.9770725	284.7748615
MORN4	155.9759812	1.187330685	1.01E-14	1.25E-13	74.66664336	74.63632442	78.67932254	170.5653889	194.6290625	166.4837652
AKNA	132.5673357	1.184907739	1.07E-12	1.14E-11	74.66664336	88.3021303	105.2463665	226.1428752	187.2845695	216.8670099
CHAC1	536.3513109	1.184653929	1.77E-36	5.86E-35	228.5251812	229.1650524	258.5177741	499.2391439	544.4105379	603.5036488
CCNB1IP1	1777.659943	1.178192341	5.94E-107	8.47E-105	1297.615757	1337.146544	1279.305348	2770.250221	3152.623587	2958.372696
MYO1B	2914.944464	1.175490546	4.27E-204	1.93E-201	1983.1913	2039.358724	1985.375632	4579.393222	4546.24112	4463.29831
MSMO1	4466.012685	1.172876118	8.10E-181	2.58E-178	1910.787282	2135.019365	2070.185811	4542.980386	4729.853443	4544.349617
ME1	1717.979984	1.172188085	2.33E-105	3.23E-103	899.3936587	1029.140304	921.672064	2196.26894	2103.279161	2145.669053
FTH1P2	23.68943127	1.170922959	0.000207572	0.000842316	12.44444056	17.87066923	16.34895014	44.07869601	41.31277269	35.04921373
SLC24A4	11.77199286	1.170891124	0.008423461	0.024355225	1.131312778	5.256079184	2.043618767	10.54055774	7.344492923	13.14345515
ANXA3	1427.803711	1.170786931	1.56E-106	2.21E-104	1156.201659	1097.469334	1022.831193	2446.367628	2509.980457	2433.729778
MYO7A	35.31040192	1.170439143	0.000351539	0.001368696	9.050502226	10.51215837	11.23990322	35.45460331	21.11541715	24.09633444
MXRA7	165.818804	1.169753918	2.95E-17	4.31E-16	116.5252162	104.0703678	110.3554134	262.555711	247.8766362	248.6303599
AMIGO2	296.1014434	1.165082666	7.06E-27	1.66E-25	221.7373045	228.1138366	219.6890175	475.2833309	504.9338885	541.0722369
GJB3	750.3472141	1.163952279	2.79E-62	1.86E-60	532.8483185	497.2250908	555.8643047	1134.547306	1212.759394	1225.627192
ANKZF1	839.6737395	1.162027388	8.44E-71	6.65E-69	553.2119485	535.068861	569.1478267	1203.540048	1258.662475	1263.96227
MILR1	4.403437011	1.161996369	0.011072062	0.031028321	2.262625556	1.051215837	3.065428151	16.28995287	7.344492923	8.762303431
SPRY2	606.7428122	1.160959993	5.54E-53	2.98E-51	420.8483535	398.4108022	439.378035	951.5248943	947.4395871	932.0900275
ESPNP	10.97093584	1.159828369	0.004270195	0.013316625	6.787876669	7.358510858	4.087237534	15.33172035	22.03347877	18.61989479
CALB2	77.71669524	1.158689901	1.19E-08	8.69E-08	47.51513668	65.17538189	56.1995161	135.1107856	145.9717969	113.9099446
TMEFF1	4.7044286	1.157997876	0.011182574	0.031306368	0	2.102431674	4.087237534	14.37348783	9.180616154	8.762303431
CSTA	61.87411435	1.15425135	1.93E-06	1.08E-05	33.93938335	21.02431674	34.74151904	79.53329932	53.24757369	82.14659467
KLK10	1407.938712	1.154121922	7.02E-112	1.11E-109	1259.151122	1238.332256	1211.865929	2694.549852	2856.089686	2721.790503
P4HA2	702.2514112	1.152772552	7.67E-44	3.24E-42	325.8180801	323.7744778	329.0226215	701.4262061	686.7100883	808.3224916
TMEM97	1037.895508	1.151723586	1.32E-70	1.04E-68	678.7876669	747.41446	690.7431433	1510.174455	1677.298571	1535.593676
ARNTL2	277.1014489	1.151508277	6.36E-23	1.26E-21	141.4140973	145.0677855	157.3586451	334.4231502	328.6660583	338.44397
RELB	422.9192876	1.150466888	4.95E-38	1.73E-36	324.6867673	295.3916502	291.2156743	645.8487198	699.562951	692.2219711
AP3B2	39.93444746	1.149279371	0.001082431	0.003826511	10.181815	10.51215837	4.087237534	18.20641792	12.85286262	36.14450165
ACTBL2	8.102432056	1.143956205	0.007973232	0.023219555	7.919189447	5.256079184	1.021809384	15.33172035	12.85286262	23.00104651
GPX3	10.11907836	1.143851005	0.0045533	0.01410033	9.050502226	6.307295021	5.109046918	25.87227809	22.03347877	14.23874308
MANCR	17.56869606	1.140270636	0.00155883	0.005332898	10.181815	21.02431674	8.174475069	44.07869601	35.804403	27.38219822
CACNB1	173.1559055	1.140042207	2.28E-16	3.14E-15	117.6565289	132.4531954	131.8134105	279.8038964	288.2713472	292.441877
AL590004.3	38.9163343	1.136923741	2.83E-05	0.000132703	20.36363001	26.28039592	28.61066274	67.07627654	45.90308077	70.09842745
CD177	8.41703392	1.13423548	0.006980791	0.02068647	1.131312778	6.307295021	9.196284453	20.12288296	16.52510908	19.71518272
CUEDC1	200.9605542	1.133564922	4.10E-15	5.18E-14	95.03027337	89.35334613	112.3990322	191.6465044	217.5806029	259.5832392
AC009236.1	12.76782098	1.130946954	0.003607614	0.011440229	6.787876669	6.307295021	10.21809384	19.16465044	31.21409492	17.52460686
LY6K	545.217591	1.13071092	8.84E-37	2.96E-35	408.4039129	454.1252415	433.2471787	882.5321527	1062.197289	915.6607086
DUSP4	1051.237196	1.130547262	1.20E-66	8.72E-65	915.2320376	740.0559492	833.796457	1843.639372	1817.761999	1807.225083
RFLNB	37.28253259	1.128558496	0.000116866	0.000495113	14.70706612	12.61459004	22.47980644	37.37106836	46.82114239	38.33507751
DNAH11	436.2113741	1.127567542	4.29E-37	1.46E-35	322.4241418	314.3135352	320.8481465	735.9225768	675.693349	696.6031228
GLI3	278.2628431	1.124567063	3.11E-23	6.25E-22	178.747419	189.2188506	179.8384515	441.7451926	362.6343381	407.4471096
IZUMO1	23.83354318	1.124359571	0.002141725	0.007119877	3.393938335	6.307295021	11.23990322	22.99758053	17.44317069	17.52460686
CYP51A1	306.6616162	1.121747078	1.07E-24	2.34E-23	191.1918595	181.8603398	211.5145424	439.8287276	447.0960067	400.875382
AL513534.2	8.22530817	1.121134031	0.008030817	0.02337228	5.656563891	3.153647511	3.065428151	15.33172035	14.68898585	9.85759136
PHLDA1	552.7496019	1.120208388	1.72E-41	6.77E-40	429.8988557	396.3083705	419.9636567	994.6453578	851.9611791	878.420919
CD55	839.6661446	1.117298793	5.38E-48	2.58E-46	447.9998602	465.6886157	537.4717358	999.4365204	1156.757635	1013.141334
SCEL	9.925950756	1.115595584	0.017259109	0.045606642	0	0	3.065428151	4.79116261	5.508369693	6.571727574
OSMR	1278.127087	1.114809278	1.14E-87	1.18E-85	773.8179403	815.7434894	788.8368442	1748.774353	1663.527647	1760.127702
BMPR1B	27.81873449	1.114012657	0.000366779	0.001423746	28.28281946	16.81945339	10.21809384	47.9116261	51.41145046	37.23978958
KCNK1	576.6240775	1.113562254	1.77E-42	7.21E-41	328.0807057	344.7987945	334.1316684	685.1362532	734.4492923	777.6544295
ACP7	92.38288814	1.112441378	3.13E-09	2.42E-08	57.69695169	53.61200768	73.57027562	133.1943205	156.0704746	127.0533998
DAPK1	470.847124	1.112216914	9.46E-35	2.97E-33	276.0403179	314.3135352	295.3029119	663.0969052	594.9039268	676.8879401
TRIM36	106.9119151	1.112172274	0.000938361	0.003372572	9.050502226	7.358510858	4.087237534	22.99758053	16.52510908	12.04816722
SPRY4	269.3395928	1.111049244	6.93E-22	1.30E-20	173.0908551	174.5018289	169.6203577	399.5829616	340.6008593	394.3036544
PROC	86.68328699	1.108423608	3.40E-07	2.09E-06	59.95957725	31.53647511	36.78513781	74.74213671	100.9867777	116.1005205
RAB3IL1	245.2499188	1.104127749	2.27E-21	4.15E-20	174.2221678	213.3968149	207.4273049	395.7500316	459.9488693	444.6868991
GOLGA8A	367.7851334	1.101932956	5.62E-23	1.12E-21	237.5756834	255.4454484	238.0815864	600.8117913	455.3585613	535.5957972
KIF21B	656.1045426	1.101880725	1.08E-39	3.96E-38	399.3534107	361.6182479	465.9450789	906.4879657	829.9277003	921.1371482
HELT	5.940219778	1.096428026	0.014249068	0.03863853	2.262625556	0	1.021809384	1.916465044	4.590308077	14.23874308
ACAT2	5031.486927	1.092989533	1.93E-200	7.79E-198	3449.372661	3490.036578	3355.622016	7243.279633	7616.239162	7119.371538
SLC7A5	10728.45513	1.089947015	1.35E-210	6.41E-208	5830.786059	5899.423277	6225.884574	12440.73283	12832.66526	12956.16091
PKD1P6	165.3136018	1.085179158	8.23E-14	9.44E-13	83.71714559	110.3776629	94.00646329	220.39348	195.5471241	211.3905703
STK39	259.1751824	1.084737986	9.34E-21	1.66E-19	188.929234	180.8091239	185.9693078	363.1701258	406.7012956	427.1622923
FKBP9P1	33.99740554	1.0826967	8.91E-05	0.00038461	21.49494279	31.53647511	20.43618767	45.99516105	61.51012823	65.71727574
AC011447.7	39.20946593	1.080327486	9.56E-05	0.000410854	16.96969167	21.02431674	36.78513781	58.45218384	55.08369693	63.52669988
STARD4	522.7300589	1.080049797	5.51E-29	1.40E-27	214.9494279	272.2649017	290.1938649	590.2712335	533.3937986	541.0722369
PKD1	1306.401248	1.079405809	2.83E-47	1.33E-45	773.8179403	689.597589	876.7124511	1700.862726	1490.932063	1788.605188
ALDH1A3	6179.413665	1.078742707	1.11E-233	6.50E-231	5501.57404	5327.561861	5410.480686	11654.02393	11618.06974	11059.12222
SLC16A13	410.2807434	1.075758232	1.64E-27	3.94E-26	270.383754	245.9845058	274.8667242	561.5242579	561.8537086	562.9779955
SQLE	4953.300915	1.075083676	6.92E-200	2.74E-197	2709.494104	2796.234126	2809.975805	5693.817645	5968.318562	5888.267906
CDA	11.98487705	1.07305637	0.004458496	0.013830219	11.31312778	5.256079184	11.23990322	35.45460331	22.95154039	19.71518272
AXL	14.60216771	1.071802098	0.003885485	0.01224136	10.181815	11.56337421	6.130856302	36.41283583	25.70572523	14.23874308
FAM24B	45.88675465	1.071292459	1.38E-05	6.77E-05	27.15150668	27.33161176	37.80694719	78.5750668	74.36299085	56.9549723
SMIM2-AS1	55.41342744	1.070662243	1.20E-05	5.96E-05	30.54544501	24.17796425	57.22132548	82.40799689	78.03523731	95.29004982
AC027031.2	154.7088721	1.066338075	2.95E-11	2.79E-10	65.61614114	70.43146107	85.83198822	160.0248312	139.5453655	181.8177962
NR4A1	276.6158388	1.064407904	7.86E-16	1.05E-14	117.6565289	119.8386054	113.4208416	238.599898	259.8114372	249.7256478
CCT6P1	125.096363	1.061003352	3.62E-11	3.39E-10	75.79795614	88.3021303	96.05008206	176.314784	194.6290625	189.4848117
LPIN1	1208.520938	1.053904658	1.84E-64	1.28E-62	548.6866974	566.6053361	623.303724	1204.49828	1172.364683	1255.199967
PAX9	37.61398339	1.05346803	0.000474234	0.00180475	16.96969167	14.71702172	37.80694719	48.86985862	52.32951208	65.71727574
RHBDL3	59.71027561	1.053236127	3.73E-06	2.00E-05	37.33332168	26.28039592	39.85056596	65.15981149	85.37973023	78.86073088
KIF3C	451.3547542	1.053182333	6.92E-31	1.90E-29	234.1817451	264.9063909	233.9943488	503.072074	514.1145046	519.1664783
TLCD3A	475.9087666	1.052184521	4.58E-35	1.45E-33	359.7574635	352.1573054	380.1130907	759.8783899	769.3356337	753.5580951
CYP4F3	189.6421729	1.051671149	4.04E-12	4.10E-11	72.40401781	87.25091446	65.39580055	160.9830637	155.152413	163.1979014
PLIN2	1586.978953	1.0493054	1.13E-96	1.33E-94	1297.615757	1326.634386	1229.236688	2578.603717	2743.168107	2672.502547
AC145098.2	65.34724222	1.049100754	5.92E-05	0.000264203	16.96969167	15.76823755	37.80694719	62.28511393	38.55858785	61.33612402
COL23A1	44.61809339	1.045423684	6.27E-05	0.000279113	29.41413223	29.43404343	19.41437829	51.74455618	75.28105247	49.2879568
HHEX	94.20070991	1.044594416	1.84E-08	1.31E-07	67.87876669	62.02173438	47.00323165	115.9461352	141.3814888	121.5769601
LARP6	319.4737185	1.043902689	7.58E-22	1.42E-20	173.0908551	173.4506131	203.3400673	354.5460331	392.0123098	404.1612458
TFRC	10749.4734	1.04322364	3.51E-271	2.73E-268	6893.088758	7085.19474	7033.113987	14872.72697	14325.43345	14151.12004
ZNF404	190.6352713	1.041159289	3.06E-11	2.89E-10	67.87876669	68.3290294	64.37399117	123.6119953	142.2995504	159.9120376
SMIM10L2B	7.553136833	1.041134213	0.012537392	0.034567531	1.131312778	3.153647511	3.065428151	11.49879026	2.754184846	16.42931893
ALKBH6	49.41599817	1.04099238	1.37E-05	6.72E-05	36.2020089	28.3828276	28.61066274	77.61683428	57.83788177	71.19371538
TNFRSF10A	378.4091451	1.040733548	3.06E-24	6.54E-23	178.747419	195.5261457	224.7980644	415.8729145	425.9805896	407.4471096
ADCY7	223.8711638	1.040078754	4.43E-18	6.84E-17	166.3029784	179.7579081	184.9474984	372.752451	353.4537219	385.541351
MXI1	702.5740019	1.038813272	2.42E-48	1.17E-46	504.5654991	495.1226592	534.4063076	1107.716795	1042.917995	1018.617774
NMNAT2	53.7365554	1.038694677	4.24E-06	2.25E-05	48.64644946	31.53647511	41.89418473	96.78148472	88.13391508	82.14659467
HSD17B7	589.6946467	1.034882099	8.51E-40	3.12E-38	395.9594724	385.7962121	414.8546097	849.952247	837.2721933	779.8450054
SPHK1	500.6085386	1.033790862	1.37E-29	3.58E-28	349.5756485	288.0331393	319.8263371	677.470393	705.9893823	590.3601937
C5AR1	52.71473141	1.032517907	0.00054151	0.002035619	5.656563891	13.66580588	14.30533137	30.6634407	23.869602	25.19162237
NPAS2	537.2947909	1.031721477	7.31E-39	2.60E-37	366.5453401	394.2059388	380.1130907	786.7089005	808.8122832	752.4628072
NPIPA9	5.358686952	1.024043426	0.01299841	0.035648453	1.131312778	1.051215837	3.065428151	4.79116261	13.77092423	8.762303431
ZNF829	323.5488181	1.022782006	1.03E-22	2.02E-21	216.0807406	230.2162683	214.5799706	423.5387747	478.3101016	457.8303543
SLC1A1	528.2391002	1.017938414	5.89E-37	2.00E-35	352.9695868	370.0279746	380.1130907	720.5908565	762.9092024	768.8921261
SDAD1P1	65.84188234	1.01732383	6.04E-05	0.000269193	14.70706612	25.22918008	23.50161582	41.20399844	56.91982016	42.71622923
ZFP28	408.7833471	1.015408075	1.05E-26	2.46E-25	236.4443706	230.2162683	245.2342521	453.2439829	503.0977653	498.3560077
HS6ST2	270.7395274	1.014927823	3.00E-21	5.44E-20	231.9191195	235.4723475	202.318258	434.0793324	470.9656087	465.4973698
SLC1A4	930.4460538	1.01434689	2.01E-42	8.14E-41	403.8786618	370.0279746	387.2657564	770.4189476	827.1735155	759.0345347
SUN3	593.6550758	1.009878257	4.31E-37	1.47E-35	463.8382391	427.8448456	408.7237534	932.3602438	862.9779185	837.8952656
SC5D	5746.162863	1.009683243	6.09E-173	1.66E-170	2848.645576	3024.347963	2876.393415	5809.76378	6074.813709	5751.356915
DHCR7	11969.27647	1.009589996	2.67E-259	1.85E-256	7222.300776	7044.197323	7133.251307	14011.27594	14845.97438	14266.12527
SEC14L2	465.0541109	1.009114356	9.28E-28	2.25E-26	335.9998951	274.3673334	312.6736714	626.6840693	623.3638369	624.3141195
VGF	77.59492898	1.007169297	7.87E-06	4.02E-05	31.67675779	33.63890678	29.63247212	73.78390419	51.41145046	79.95601881
KCNG3	33.31215306	1.006440056	0.000677149	0.002499973	14.70706612	23.12674841	13.28352199	30.6634407	36.72246462	51.47853266
EGLN3	1472.842735	1.006249822	9.35E-76	8.10E-74	1253.494558	1158.439852	1097.423278	2350.544376	2419.092357	2294.628211
ALDH1L2	2034.99325	1.005853647	5.51E-81	5.18E-79	1314.585448	1407.578006	1500.016175	2950.397935	2722.05269	2840.0816
RASSF8	750.3238678	1.005704639	1.83E-44	7.91E-43	455.9190496	502.48117	476.1631728	948.6501967	970.3911275	980.2826964
LINC01714	6.84605922	1.00557743	0.012162871	0.033662176	6.787876669	1.051215837	2.043618767	9.582325219	15.60704746	10.95287929
LINC01619	6.155601354	1.004571455	0.012810627	0.035208809	3.393938335	3.153647511	2.043618767	12.45702279	11.01673939	8.762303431
GJB5	309.7531806	1.002600701	8.48E-24	1.77E-22	271.5150668	242.8308583	270.7794867	531.8190497	552.6730925	504.9277352
SLC26A6	805.2994174	1.002307163	3.76E-42	1.50E-40	604.1210236	585.5272211	553.8206859	1170.960142	1091.575261	1253.009391
STAMBPL1	285.3235653	1.001013067	7.70E-18	1.17E-16	188.929234	202.8846565	184.9474984	360.2954282	415.8819118	396.4942303
ARID3B	131.8557601	1.00090675	3.51E-09	2.71E-08	65.61614114	53.61200768	64.37399117	113.0714376	134.9550575	132.5298394
NPHP1	85.15573654	1.000106582	5.83E-07	3.47E-06	52.0403878	47.30471266	64.37399117	113.0714376	112.0035171	120.4816722
FLVCR2	132.0908416	-1.000198251	3.00E-09	2.33E-08	150.4645995	128.2483321	138.9660762	63.24334645	76.19911408	61.33612402
SELENOW	2779.756943	-1.000334839	2.28E-137	4.66E-135	4017.291675	4039.822461	4006.514593	1966.293135	2070.228943	1975.899424
H4C9	149.2527448	-1.000839142	2.47E-11	2.35E-10	246.6261857	223.9089733	201.2964486	109.2385075	125.7744413	89.81361017
S100A7A	164.1934675	-1.00250957	3.05E-14	3.63E-13	346.1817101	322.7232619	314.7172902	169.6071564	167.087214	143.4827187
RAP1GAP	281.9752134	-1.003315696	4.94E-17	7.14E-16	339.3938335	293.2892185	351.502428	157.1501336	141.3814888	186.1989479
SFXN2	159.3948864	-1.003801309	7.32E-11	6.66E-10	259.0706262	212.345599	231.9507301	108.280275	91.80616154	142.3874308
MAP2K6	26.11688247	-1.006702413	0.000643444	0.002384207	56.56563891	36.79255429	54.15589733	21.08111548	14.68898585	28.47748615
TSC22D3	3138.871996	-1.007597238	4.21E-125	7.56E-123	5151.998392	5174.084349	5296.038035	2505.778045	2563.22803	2691.122441
SLC15A2	11.96651078	-1.008886591	0.009729075	0.027672449	6.787876669	14.71702172	15.32714075	0.958232522	4.590308077	6.571727574
PRADC1	311.3565546	-1.011427037	7.80E-19	1.26E-17	314.5049523	337.4402836	360.6987124	137.0272506	175.3497685	184.0083721
FAM167B	41.34755841	-1.011507639	0.000112586	0.000478695	76.92926892	69.38024523	86.85379761	24.91404557	48.65726562	30.66806201
SCNN1B	22.15638112	-1.012076052	0.002479042	0.008121563	23.75756834	15.76823755	38.82875658	10.54055774	9.180616154	12.04816722
MYORG	637.2515129	-1.015706241	1.87E-31	5.31E-30	626.7472791	559.2468252	669.2851463	298.0103143	313.0590109	299.0136046
TYMSOS	85.20918052	-1.015971979	6.44E-08	4.31E-07	134.6262206	156.6311597	165.5331201	69.9509741	87.21585347	58.05026023
LINC01132	64.16118286	-1.016140655	1.02E-06	5.87E-06	128.9696567	135.606843	113.4208416	68.03450906	58.75594339	49.2879568
ADIRF-AS1	168.5657766	-1.016167124	2.14E-12	2.22E-11	268.1211284	240.7284266	209.4709236	114.9879026	125.7744413	104.0523532
SESN3	145.1401597	-1.016437647	5.19E-08	3.50E-07	81.45452003	100.9167203	86.85379761	46.95339357	31.21409492	50.38324473
LYRM9	10.84146796	-1.016978887	0.009147594	0.026218418	22.62625556	7.358510858	15.32714075	7.665860175	5.508369693	1.095287929
VASN	351.6112029	-1.018586001	1.45E-20	2.57E-19	363.1514018	315.3647511	370.9168063	190.6882719	160.6607827	158.8167497
TNS1	530.1258916	-1.020631595	2.26E-31	6.33E-30	785.1310681	818.8971369	837.8836946	423.5387747	349.7814755	421.6858526
PPP1R3C	629.7082774	-1.021693655	3.32E-40	1.24E-38	974.060302	1071.188938	1059.616331	549.0672351	476.4739784	493.9748559
AC092164.1	14.51142702	-1.023701432	0.005531579	0.016750143	24.88888112	23.12674841	18.39256891	5.749395132	15.60704746	2.190575858
CX3CL1	1229.31504	-1.02430934	6.86E-66	4.93E-64	1557.817696	1698.764792	1680.876436	816.4141087	805.1400367	796.2743243
FMO4	50.39935218	-1.025353725	2.45E-05	0.00011605	62.2222028	70.43146107	86.85379761	34.49637079	41.31277269	23.00104651
ARHGEF39	387.4868073	-1.026012873	1.06E-27	2.57E-26	529.4543802	606.5515379	611.0420114	286.5115241	280.0087927	282.5842857
ERMAP	307.3024576	-1.02867922	2.23E-25	4.95E-24	510.222063	527.7103501	517.0355481	238.599898	257.0572523	258.4879512
CD59	8173.149537	-1.029215628	1.77E-227	1.01E-224	10582.29973	10594.1532	10422.45571	5232.907802	5244.886009	4986.84594
PLAU	426.4400176	-1.029297998	2.81E-28	6.98E-27	764.7674381	794.7191727	684.612287	362.2118933	354.3717836	372.3978958
CERS4	1238.194717	-1.029883458	1.22E-76	1.09E-74	2061.251882	1980.490637	1970.048492	1012.851776	991.5065447	923.3277241
AC103957.2	79.27641109	-1.030498975	1.26E-08	9.15E-08	152.7272251	163.9896706	144.0751231	72.82567167	72.52686762	71.19371538
SLC4A8	85.01723745	-1.031653586	1.37E-08	9.94E-08	125.5757184	118.7873896	138.9660762	60.36864888	61.51012823	58.05026023
C1GALT1C1L	25.23246379	-1.032601692	0.000847156	0.003068074	46.38382391	29.43404343	34.74151904	12.45702279	19.27929392	14.23874308
AC080080.1	5.26735182	-1.037057512	0.012127004	0.033577279	2.262625556	6.307295021	18.39256891	0.958232522	3.672246462	0
AC099343.4	31.64353771	-1.037369401	0.00021758	0.000879064	44.12119835	47.30471266	54.15589733	26.83051061	14.68898585	21.90575858
TOLLIP-AS1	14.7227552	-1.039368096	0.003609212	0.011443427	19.23231723	29.43404343	26.56704397	11.49879026	9.180616154	7.667015503
SYNC	16.54302966	-1.042362904	0.003643399	0.011540505	19.23231723	19.9731009	18.39256891	8.624092697	5.508369693	7.667015503
DCXR	1046.810009	-1.044444511	1.04E-54	5.77E-53	1328.161202	1299.302774	1381.486287	669.8045328	683.0378419	577.2167385
IL17RC	515.8751972	-1.044456688	1.13E-30	3.08E-29	635.7977814	635.9855813	559.9515422	281.7203614	328.6660583	267.2502547
SEPSECS-AS1	20.31562036	-1.044487333	0.00426718	0.013309897	15.83837889	22.07553257	12.2617126	3.832930088	10.09867777	4.381151716
SIDT1	33.99580223	-1.04546262	0.00014884	0.000619266	54.30301335	42.04863347	41.89418473	19.16465044	22.95154039	17.52460686
MYCN	86.62607268	-1.047327914	9.06E-09	6.70E-08	156.1211634	146.1190013	194.1437829	76.65860175	83.543607	70.09842745
MZB1	6.647273788	-1.048032098	0.010098762	0.028602347	16.96969167	17.87066923	9.196284453	3.832930088	1.836123231	6.571727574
TNS4	314.7227272	-1.051286566	2.70E-23	5.44E-22	565.6563891	638.088013	575.278683	248.1822232	310.304826	289.1560132
IL1R1	536.2681338	-1.051661082	8.34E-33	2.49E-31	638.0604069	640.1904447	626.3691522	328.673755	264.4017452	320.9193632
LINC01182	153.4101979	-1.0535845	2.05E-13	2.28E-12	278.3029434	326.9281253	262.6050116	140.8601807	118.4299484	150.0544463
CLIC5	133.8915458	-1.054283205	4.08E-13	4.45E-12	254.5453751	265.9576067	231.9507301	117.8626002	119.34801	116.1005205
MYLIP	504.4304545	-1.055561909	3.90E-32	1.14E-30	574.7068913	505.6348175	518.0573575	261.5974785	246.9585746	254.1067995
UNC5B-AS1	23.36160485	-1.057764785	0.000461811	0.001762578	48.64644946	44.15106515	43.9378035	24.91404557	15.60704746	16.42931893
ZNF233	46.70066063	-1.058286372	0.000125127	0.000526934	40.72726002	47.30471266	54.15589733	14.37348783	33.05021816	13.14345515
GJC3	13.6653814	-1.058491561	0.003407035	0.010858139	28.28281946	28.3828276	22.47980644	6.707627654	13.77092423	8.762303431
PDCD4	1638.408328	-1.058629688	1.25E-101	1.61E-99	2338.423513	2286.394445	2430.884524	1106.758563	1109.018431	1165.386356
CD6	11.68566621	-1.059049016	0.005680196	0.017159995	23.75756834	19.9731009	14.30533137	5.749395132	4.590308077	9.85759136
VAV1	85.54338514	-1.059258336	9.38E-09	6.92E-08	141.4140973	119.8386054	132.8352199	59.41041636	61.51012823	60.24083609
MISP3	87.02287744	-1.059834148	3.04E-09	2.36E-08	143.6767228	150.3238647	148.1623606	72.82567167	72.52686762	58.05026023
AP002761.4	214.6713613	-1.059839623	5.74E-18	8.81E-17	372.201904	361.6182479	434.268988	196.437667	179.022015	175.2460686
GPD1L	1032.520546	-1.06131484	4.06E-71	3.26E-69	1707.150982	1776.554764	1703.356242	820.2470388	846.4528094	808.3224916
LINC01089	34.16423134	-1.0621871	0.000729231	0.002679509	26.0201939	46.25349682	29.63247212	19.16465044	16.52510908	5.476439645
SV2C	23.26741895	-1.065247993	0.001025027	0.003642894	49.77776224	32.58769094	44.95961288	16.28995287	9.180616154	26.28691029
AC111200.2	19.76454567	-1.065657729	0.002206469	0.007312555	29.41413223	19.9731009	36.78513781	8.624092697	6.426431308	18.61989479
MME	3466.71669	-1.066210604	1.82E-177	5.27E-175	5847.755751	6059.208084	5788.550158	2807.621289	2772.546079	2860.89207
AC106795.2	27.14546972	-1.066878177	0.00102352	0.003638205	22.62625556	25.22918008	32.69790028	6.707627654	13.77092423	12.04816722
C1orf115	968.5898256	-1.067478992	3.26E-48	1.56E-46	1342.868268	1224.66645	1241.498401	545.234305	646.3153773	614.4565281
LBH	512.1092241	-1.068793133	2.91E-31	8.10E-30	945.7774826	902.9944039	772.487894	376.5853811	398.4387411	464.4020819
TMC1	81.19263031	-1.069275897	8.27E-09	6.14E-08	145.9393484	140.8629221	171.6639764	66.11804401	63.34625146	81.05130674
SLC25A20	335.9427739	-1.069650204	9.75E-23	1.91E-21	369.9392785	423.6399823	423.0290848	198.354132	190.956816	182.9130841
PRRT3	55.36513317	-1.07503002	1.28E-05	6.33E-05	78.0605817	55.71443935	54.15589733	19.16465044	28.45991008	35.04921373
PBX1	1189.082329	-1.075183396	1.29E-83	1.27E-81	1917.575159	1938.442003	1948.590495	932.3602438	933.6686629	877.3256311
AKR1D1	8.536508019	-1.076947816	0.008188508	0.02376799	12.44444056	21.02431674	17.37075952	7.665860175	6.426431308	1.095287929
KYNU	2019.745349	-1.077208021	8.00E-132	1.55E-129	3848.726071	3876.884006	3860.395851	1826.391187	1882.944373	1768.890005
PLAAT3	1188.566392	-1.079622857	3.40E-70	2.63E-68	1897.211529	2004.668601	2013.986295	957.2742894	986.9162366	838.9905536
P2RY2	324.7729479	-1.081627369	2.08E-27	4.97E-26	552.0806358	563.4516886	574.2568736	261.5974785	285.5171624	240.9633444
EPHX2	83.25156819	-1.082998103	4.72E-08	3.20E-07	96.16158615	104.0703678	131.8134105	46.95339357	51.41145046	51.47853266
ANKRD1	50.39057011	-1.083731883	7.92E-06	4.04E-05	65.61614114	65.17538189	57.22132548	27.78874314	22.03347877	32.85863787
AC104454.2	23.56156904	-1.085235417	0.000552397	0.00207253	44.12119835	59.9193027	32.69790028	20.12288296	15.60704746	19.71518272
CCR3	54.10889465	-1.088455429	1.90E-06	1.06E-05	82.58583281	93.55820948	74.592085	29.70520818	41.31277269	39.43036544
AP003307.2	8.646002473	-1.089128068	0.008326088	0.024145655	21.49494279	12.61459004	12.2617126	3.832930088	6.426431308	3.285863787
ANXA8L1	819.4135364	-1.092425998	2.19E-63	1.49E-61	1581.575264	1558.953086	1620.589682	718.6743914	760.1550176	744.7957917
ZSCAN16-AS1	36.14640769	-1.094704819	0.000138729	0.00057956	35.07069612	36.79255429	43.9378035	18.20641792	12.85286262	17.52460686
LINC00920	52.62308593	-1.09528891	2.35E-06	1.29E-05	69.01007947	88.3021303	102.1809384	37.37106836	44.06695754	31.76334994
MEGF10	33.41528104	-1.101586033	0.000184001	0.000754397	57.69695169	66.22659772	47.00323165	23.95581305	28.45991008	17.52460686
AC093904.2	34.76314905	-1.102769149	0.000204776	0.000831665	73.53533058	54.66322352	43.9378035	24.91404557	26.62378685	18.61989479
GALNT12	72.13255027	-1.104204555	8.52E-06	4.33E-05	35.07069612	56.76565519	63.35218178	22.039348	21.11541715	24.09633444
LIMK2	1703.136254	-1.109056895	1.53E-109	2.27E-107	2397.251777	2429.359799	2489.127658	1155.628421	1118.199048	1108.431384
JMJD1C-AS1	20.12323944	-1.111191845	0.000761671	0.002788672	28.28281946	45.20228099	34.74151904	13.41525531	14.68898585	14.23874308
SEPTIN1	9.524418382	-1.111744192	0.006206298	0.018607386	23.75756834	18.92188506	13.28352199	9.582325219	4.590308077	3.285863787
SLC9A3R2	1169.258914	-1.114282139	4.58E-90	4.91E-88	1991.11049	1952.107809	1916.914404	923.7361511	903.3726296	868.5633276
WNT10A	120.5750317	-1.11569939	3.07E-11	2.89E-10	187.7979212	192.3724981	173.7075952	63.24334645	93.64228477	90.9088981
MTUS2	88.0304649	-1.116936334	3.42E-09	2.64E-08	134.6262206	174.5018289	154.2932169	70.90920662	56.00175854	78.86073088
AP001636.1	6.067172751	-1.11817467	0.010141749	0.028715714	11.31312778	6.307295021	19.41437829	2.874697566	2.754184846	3.285863787
SCUBE3	45.09592564	-1.120655354	5.71E-06	2.99E-05	80.32320725	79.8924036	77.65751315	31.62167322	37.64052623	31.76334994
DEPTOR	242.6307809	-1.125115218	6.69E-21	1.20E-19	366.5453401	460.4325365	405.6583253	189.7300393	200.1374322	165.3884773
ACSS1	106.5168951	-1.125902162	3.44E-12	3.51E-11	192.3231723	187.116419	192.1001641	89.11562454	79.87136054	85.43245846
ATP2A1	16.07711912	-1.128789688	0.004439744	0.013785541	11.31312778	33.63890678	15.32714075	8.624092697	1.836123231	9.85759136
ARHGAP25	36.21235234	-1.131041844	1.78E-05	8.63E-05	69.01007947	81.99483528	69.48303809	26.83051061	38.55858785	26.28691029
H2BC15	18.45654528	-1.131209979	0.001841236	0.00621357	26.0201939	23.12674841	18.39256891	5.749395132	10.09867777	8.762303431
STARD8	194.8030855	-1.131767621	1.90E-18	3.02E-17	305.4544501	304.8525927	270.7794867	121.6955303	131.282811	142.3874308
LY6E	5398.404045	-1.132026687	4.66E-194	1.68E-191	9323.148605	9122.451032	8790.626127	4039.908312	4283.675498	4065.708792
GYG2	475.3708102	-1.132504509	6.20E-43	2.57E-41	890.3431565	838.8702378	856.2762635	381.3765437	372.7330159	418.3999889
NREP	71.76991964	-1.134109221	3.07E-08	2.14E-07	122.18178	96.71185699	128.7479823	48.86985862	50.49338885	51.47853266
SLC6A12	8.84733195	-1.134612136	0.005750442	0.017355992	21.49494279	16.81945339	19.41437829	2.874697566	6.426431308	8.762303431
TMEM169	11.96951494	-1.135754414	0.008185746	0.023763527	10.181815	12.61459004	8.174475069	3.832930088	0.918061615	4.381151716
AL121820.2	15.65919052	-1.135754474	0.002336383	0.00770494	21.49494279	37.84377013	32.69790028	15.33172035	5.508369693	12.04816722
TRIM6	161.1490198	-1.1359424	4.94E-16	6.63E-15	236.4443706	268.0600384	239.1033958	112.1132051	116.5938252	101.8617774
RAB26	55.32679356	-1.137304548	2.45E-06	1.34E-05	93.89896059	65.17538189	84.81017884	36.41283583	25.70572523	41.6209413
PIK3IP1	148.3474384	-1.13919715	1.35E-13	1.52E-12	228.5251812	264.9063909	236.0379676	99.65618228	116.5938252	106.2429291
TENT5B	534.9385797	-1.139243905	1.86E-33	5.61E-32	544.1614463	546.6322352	533.3844982	258.7227809	262.565622	205.9141306
C11orf71	40.32592766	-1.139544214	6.52E-06	3.39E-05	62.2222028	72.53389274	74.592085	23.95581305	31.21409492	32.85863787
HOXC-AS1	16.24051282	-1.140882118	0.001755656	0.005949317	19.23231723	29.43404343	29.63247212	7.665860175	11.934801	8.762303431
SYT12	7480.119626	-1.141626697	6.89E-186	2.30E-183	14244.35919	13472.38217	14878.56643	6286.005344	6540.270948	6446.86475
LFNG	79.76866136	-1.141859175	4.54E-08	3.09E-07	92.76764781	89.35334613	127.726173	41.20399844	38.55858785	54.76439645
AEBP1	8.30567251	-1.141871796	0.008881435	0.025542355	12.44444056	9.460942532	10.21809384	1.916465044	4.590308077	2.190575858
MFSD3	724.711951	-1.145316659	3.08E-48	1.48E-46	1222.949113	1259.356573	1227.19307	493.4897488	610.5109743	559.6921317
PDZD2	257.9819245	-1.14593478	2.67E-20	4.64E-19	297.5352607	356.3621687	325.9571934	129.3613905	140.4634272	167.5790531
AL359513.1	17.2947271	-1.146916847	0.001610069	0.005492694	28.28281946	18.92188506	28.61066274	14.37348783	6.426431308	6.571727574
AC083841.1	71.23008389	-1.148477074	2.46E-08	1.73E-07	133.4949078	142.9653538	99.11551021	51.74455618	59.674005	49.2879568
AC074212.1	21.07804944	-1.148662615	0.00129202	0.004497036	55.43432613	22.07553257	34.74151904	19.16465044	12.85286262	8.762303431
GGT6	923.1062561	-1.155329998	3.06E-59	1.91E-57	1683.393414	1638.84549	1668.614723	714.8414614	798.7136054	713.0324417
SYNPO	439.758548	-1.1576244	2.06E-35	6.62E-34	573.5755786	556.0931777	638.6308648	253.9316183	246.9585746	286.9654374
C12orf60	30.92836896	-1.160099412	6.87E-05	0.000303452	41.85857279	45.20228099	42.91599411	19.16465044	18.36123231	14.23874308
H4C5	10.53582165	-1.161368097	0.005087847	0.015542328	20.36363001	15.76823755	11.23990322	5.749395132	4.590308077	4.381151716
C6orf141	61.76706973	-1.163422594	6.37E-07	3.77E-06	109.7373395	81.99483528	84.81017884	48.86985862	38.55858785	27.38219822
CLDN10	1399.333414	-1.168386724	1.74E-101	2.22E-99	2554.504253	2562.86421	2466.647852	1135.505538	1167.774375	1054.762276
CCDC121	65.58922694	-1.168580189	1.86E-07	1.18E-06	88.2423967	94.60942532	71.52665685	25.87227809	39.47664946	41.6209413
DOK7	8.888530773	-1.173623662	0.005239995	0.015954355	14.70706612	15.76823755	17.37075952	4.79116261	6.426431308	3.285863787
SNHG19	147.0613725	-1.174223641	3.06E-15	3.89E-14	199.111049	218.6528941	219.6890175	104.4473449	91.80616154	78.86073088
CXCL17	7.740459679	-1.174919752	0.006559425	0.01956633	19.23231723	17.87066923	16.34895014	0.958232522	5.508369693	8.762303431
AL356215.1	39.25986636	-1.178202969	4.76E-06	2.51E-05	78.0605817	71.48267691	59.26494425	24.91404557	27.54184846	32.85863787
ARHGEF38	116.5153979	-1.180467361	1.83E-13	2.04E-12	208.1615512	202.8846565	197.209211	89.11562454	88.13391508	83.2418826
TMEM270	19.67145724	-1.181831294	0.000840569	0.003047631	38.46463446	53.61200768	30.65428151	8.624092697	16.52510908	19.71518272
LINC01671	88.25443223	-1.181862574	1.65E-10	1.46E-09	179.8787317	179.7579081	157.3586451	78.5750668	72.52686762	67.90785159
PIF1	318.173854	-1.183353004	8.53E-27	1.99E-25	432.1614813	424.6911981	466.9668883	205.0617597	169.8413989	202.6282669
OLFM4	124.609033	-1.18434826	7.49E-14	8.63E-13	195.7171106	217.6016782	232.9725395	80.49153184	100.9867777	95.29004982
AC018629.1	34.08213326	-1.18623	1.30E-05	6.40E-05	64.48482836	67.27781356	64.37399117	33.53813827	22.03347877	23.00104651
SUN2	1522.121623	-1.195627853	1.16E-108	1.71E-106	2227.55486	2188.631372	2416.579192	962.065452	987.8342982	1027.380077
SLC46A3	312.7480052	-1.198899627	2.68E-27	6.38E-26	350.7069612	332.1842045	343.3279529	159.0665986	137.7092423	144.5780066
LINC01487	4.933645208	-1.199873154	0.009247104	0.02647625	14.70706612	12.61459004	8.174475069	1.916465044	2.754184846	3.285863787
SOX18	58.93571607	-1.20421041	7.96E-08	5.27E-07	106.3434012	109.326447	108.3117947	40.24576592	48.65726562	43.81151716
KLRF1	44.88958773	-1.204573475	1.10E-06	6.29E-06	79.19189447	90.40456197	69.48303809	25.87227809	36.72246462	33.9539258
H2AW	77.46541482	-1.207328269	3.57E-10	3.04E-09	134.6262206	142.9653538	149.18417	56.53571879	57.83788177	63.52669988
TNNC1	37.14273797	-1.207891001	8.51E-06	4.33E-05	83.71714559	59.9193027	59.26494425	26.83051061	24.78766362	28.47748615
LINC01270	64.53264523	-1.208115718	3.36E-08	2.33E-07	95.03027337	77.78997193	94.00646329	33.53813827	37.64052623	38.33507751
RORC	141.0051099	-1.209211905	3.00E-17	4.38E-16	266.9898157	294.3404343	290.1938649	129.3613905	111.0854555	120.4816722
CHRNA3	57.40559524	-1.211643293	2.55E-07	1.58E-06	97.29289893	87.25091446	66.41760994	36.41283583	31.21409492	33.9539258
LINC01740	15.97629312	-1.216383062	0.0007598	0.00278235	33.93938335	40.99741764	25.54523459	12.45702279	10.09867777	13.14345515
KIAA1217	1254.21454	-1.219214644	2.03E-101	2.57E-99	1700.363106	1769.196253	1739.119571	778.0848078	703.2351974	750.2722313
SYTL3	119.0992846	-1.219714037	3.82E-12	3.89E-11	170.8282295	196.5773615	189.034736	62.28511393	99.15065447	69.00313952
DSC1	20.5204232	-1.220998278	0.000606257	0.002256714	28.28281946	22.07553257	34.74151904	10.54055774	11.01673939	8.762303431
CKAP2L	796.0698311	-1.222484625	1.48E-54	8.22E-53	860.9290242	936.6333106	864.4507385	368.9195209	380.9955704	384.4460631
TMEM139	22.77952376	-1.223267008	0.000195693	0.000798114	47.51513668	35.74133845	36.78513781	9.582325219	17.44317069	17.52460686
AF274858.1	15.69392392	-1.224355565	0.002110705	0.007030008	31.67675779	27.33161176	21.45799706	18.20641792	4.590308077	3.285863787
CMAHP	1117.797935	-1.227730644	1.52E-101	1.95E-99	2154.01953	2083.509789	2120.254471	946.7337317	862.0598569	897.0408138
CLEC2D	50.82572091	-1.228212224	4.00E-07	2.44E-06	93.89896059	90.40456197	66.41760994	31.62167322	40.39471108	27.38219822
VPS37D	28.12524221	-1.228985793	4.74E-05	0.000214732	57.69695169	59.9193027	37.80694719	16.28995287	22.95154039	19.71518272
PSRC1	1063.127608	-1.230218316	3.46E-101	4.30E-99	1690.181291	1671.433181	1680.876436	702.3844386	727.1047994	716.3183055
SOWAHA	44.51322707	-1.23134831	3.54E-06	1.90E-05	83.71714559	63.07295021	51.09046918	22.99758053	33.05021816	20.81047065
AC093575.1	31.2305106	-1.231808901	5.69E-05	0.000254882	48.64644946	54.66322352	69.48303809	14.37348783	22.95154039	28.47748615
MAGI3	1060.268894	-1.233869637	4.02E-81	3.80E-79	1512.565184	1563.157949	1585.848163	700.4679735	623.3638369	650.6010298
RGL1	223.5086137	-1.23642465	6.58E-20	1.13E-18	329.2120185	288.0331393	293.2592931	110.19674	150.5621049	117.1958084
GTF2IP7	16.59590517	-1.236552555	0.00132491	0.004599962	26.0201939	12.61459004	34.74151904	8.624092697	6.426431308	9.85759136
LEMD1	93.00872267	-1.242570324	8.73E-11	7.90E-10	208.1615512	178.7066923	189.034736	87.1991595	85.37973023	60.24083609
TTC36	5.837924045	-1.24992265	0.00901329	0.025874819	9.050502226	8.409726695	13.28352199	2.874697566	1.836123231	2.190575858
AC084018.1	7.616884626	-1.25000677	0.008557356	0.024711957	10.181815	12.61459004	6.130856302	2.874697566	1.836123231	2.190575858
MN1	112.710167	-1.250632804	1.30E-14	1.59E-13	220.6059918	210.2431674	236.0379676	88.15739202	82.62554539	102.9570653
TSSK3	4.803131717	-1.25735544	0.010572198	0.029769406	5.656563891	10.51215837	10.21809384	3.832930088	0	1.095287929
C20orf204	49.78847515	-1.258918292	4.00E-07	2.43E-06	90.50502226	69.38024523	72.54846624	35.45460331	27.54184846	27.38219822
SNHG21	36.95686105	-1.259565819	1.64E-05	7.97E-05	53.17170058	42.04863347	38.82875658	17.24818539	12.85286262	20.81047065
RERG	801.0229175	-1.260218673	1.96E-79	1.82E-77	1525.009625	1611.513878	1510.234269	604.6447213	662.8404863	664.8397729
H3C6	26.60745197	-1.261878076	5.74E-05	0.000256455	36.2020089	44.15106515	42.91599411	15.33172035	11.934801	18.61989479
AQP1	47.22210204	-1.264588144	8.71E-08	5.73E-07	90.50502226	83.04605111	92.98465391	34.49637079	35.804403	33.9539258
AP002381.2	42.47177885	-1.264659554	9.73E-07	5.62E-06	72.40401781	68.3290294	69.48303809	30.6634407	20.19735554	30.66806201
MMAA	90.42422557	-1.264822956	2.13E-11	2.04E-10	132.3635951	122.9922529	158.3804545	61.3268814	56.00175854	48.19266887
LNX1	87.47226702	-1.26561565	3.93E-09	3.02E-08	82.58583281	109.326447	133.8570293	45.99516105	37.64052623	46.00209302
DCHS1	10.05215652	-1.268682936	0.004108534	0.012873009	22.62625556	8.409726695	17.37075952	3.832930088	4.590308077	5.476439645
PLEKHG4B	211.8109661	-1.269700884	3.59E-23	7.19E-22	350.7069612	354.259737	331.0662403	150.4425059	122.1021949	151.1497342
PPFIBP2	285.4318883	-1.271976698	5.48E-32	1.58E-30	454.7877368	460.4325365	459.8142226	185.8971093	189.1206928	188.3895238
SCPEP1	1928.23131	-1.278746144	4.96E-166	1.28E-163	2856.564765	2831.975465	2893.764174	1175.751304	1216.43164	1134.718294
IKZF2	159.6215074	-1.280031093	6.52E-19	1.06E-17	238.7069962	271.2136859	253.4087271	92.94855463	100.9867777	115.0052325
AC004938.2	25.55418587	-1.282168673	0.000214368	0.000867533	29.41413223	36.79255429	20.43618767	10.54055774	11.01673939	8.762303431
LINC01508	30.73385922	-1.283255276	3.19E-05	0.000148295	37.33332168	42.04863347	53.13408795	11.49879026	14.68898585	23.00104651
PLCL1	19.91407346	-1.283895528	0.000348317	0.001358059	23.75756834	25.22918008	38.82875658	10.54055774	11.01673939	8.762303431
AC010173.1	18.12605632	-1.28497617	0.000735562	0.002700728	32.80807057	21.02431674	23.50161582	11.49879026	4.590308077	9.85759136
STOML1	94.9143262	-1.285043382	2.91E-10	2.50E-09	139.1514717	147.1702172	113.4208416	65.15981149	49.57532723	41.6209413
SNCG	68.86974477	-1.287715628	1.93E-10	1.69E-09	133.4949078	128.2483321	133.8570293	49.82809114	56.91982016	48.19266887
CHADL	32.49302897	-1.291905954	1.28E-05	6.33E-05	50.90907502	54.66322352	40.87237534	16.28995287	22.03347877	15.33403101
CHI3L1	51.47037316	-1.296772895	2.97E-07	1.83E-06	82.58583281	63.07295021	94.00646329	22.039348	32.13215654	37.23978958
H3C8	21.1439575	-1.298490979	0.000237361	0.00095303	35.07069612	30.48525927	25.54523459	7.665860175	13.77092423	9.85759136
CRACR2B	1108.388138	-1.29936622	5.48E-105	7.49E-103	2134.787212	2110.8414	2123.319899	901.6968031	793.2052357	887.1832224
FAM102B	806.6252932	-1.302912122	6.09E-61	3.98E-59	736.4846186	762.1314817	692.7867621	290.3444541	278.1726695	316.5382115
ZNF703	587.5123385	-1.303734877	9.27E-62	6.10E-60	900.5249715	977.6307283	1002.395005	375.6271486	396.6026179	388.8272148
TNFSF10	983.8803588	-1.304585638	9.69E-87	9.84E-85	1796.524692	1957.363888	1965.961254	725.3820191	748.2202166	836.7999777
SVOPL	38.38885098	-1.306244422	1.80E-06	1.01E-05	57.69695169	79.8924036	86.85379761	22.99758053	32.13215654	28.47748615
AC108134.2	6.093824259	-1.309622544	0.01310028	0.03588708	10.181815	6.307295021	3.065428151	0.958232522	1.836123231	0
AZGP1	11100.9844	-1.311583381	0	0	18184.7216	18210.21194	17731.45823	7043.009036	7643.78101	7049.273111
GPR55	7.487006722	-1.311715526	0.004617047	0.014270406	18.10100445	15.76823755	11.23990322	4.79116261	1.836123231	5.476439645
PLCH1	128.9517671	-1.312632234	6.25E-17	8.97E-16	274.9090051	267.0088226	237.059777	101.5726473	97.31453124	107.338217
RHOU	38.97349939	-1.313181737	1.58E-06	8.87E-06	66.74745391	49.40714433	72.54846624	26.83051061	21.11541715	21.90575858
LINC00592	5.698158055	-1.317065564	0.007272103	0.021451433	11.31312778	11.56337421	12.2617126	3.832930088	0.918061615	3.285863787
AC021066.1	91.96664307	-1.320042459	9.84E-13	1.05E-11	165.1716656	137.7092746	155.3150263	56.53571879	61.51012823	59.14554816
STX17-AS1	13.73217091	-1.321100347	0.001704882	0.005792717	13.57575334	16.81945339	21.45799706	4.79116261	3.672246462	7.667015503
SPTSSB	158.3762017	-1.323648232	2.75E-17	4.03E-16	296.4039479	285.9307076	292.2374837	141.8184132	109.2493322	88.71832224
IL17RE	264.3937661	-1.32383621	5.11E-30	1.36E-28	432.1614813	395.2571547	437.3344162	163.8577613	186.3665079	146.7685825
MSLN	12.76041825	-1.324875396	0.001217408	0.004259501	27.15150668	29.43404343	18.39256891	10.54055774	9.180616154	3.285863787
CYP2T1P	36.23731097	-1.32647339	2.93E-05	0.000137208	58.82826447	52.56079184	31.67609089	16.28995287	24.78766362	8.762303431
LINC01311	29.30269597	-1.327248591	3.11E-05	0.00014486	56.56563891	37.84377013	39.85056596	21.08111548	11.01673939	15.33403101
TEX9	258.532735	-1.328451206	2.37E-29	6.17E-28	452.5251113	466.7398316	433.2471787	170.5653889	156.0704746	207.0094186
AC008514.1	16.60646646	-1.328754727	0.000303187	0.00119168	38.46463446	36.79255429	35.76332843	16.28995287	13.77092423	6.571727574
SEMA3C	502.6301838	-1.329716104	1.65E-48	7.98E-47	590.5452702	616.0124804	588.562205	211.7693873	251.5488826	247.5350719
KLHL30	16.9128544	-1.330086065	0.000326123	0.001278203	41.85857279	32.58769094	29.63247212	7.665860175	13.77092423	13.14345515
AC000068.1	31.79014595	-1.334564491	0.000213276	0.000863475	19.23231723	25.22918008	22.47980644	7.665860175	8.262554539	6.571727574
SPDEF	1819.242694	-1.335609203	1.79E-174	5.12E-172	3976.564415	3762.30148	3741.865963	1476.636316	1543.261576	1519.164357
AC005523.1	5.192102623	-1.335764111	0.008945226	0.025695339	10.181815	12.61459004	7.152665685	0.958232522	3.672246462	1.095287929
ABCA1	31.80288638	-1.337746086	2.00E-05	9.62E-05	37.33332168	52.56079184	49.04685041	23.95581305	11.934801	13.14345515
LY6E-DT	118.8494917	-1.339157715	5.30E-18	8.14E-17	230.7878068	228.1138366	245.2342521	92.94855463	87.21585347	92.00418603
CNIH3	23.18521088	-1.341600003	6.23E-05	0.000277203	48.64644946	45.20228099	36.78513781	22.039348	13.77092423	8.762303431
AL022345.4	10.42030459	-1.342434412	0.003513581	0.011165763	14.70706612	13.66580588	14.30533137	2.874697566	6.426431308	2.190575858
SNORD3B-1	24.73121039	-1.34415027	0.000997055	0.003557164	12.44444056	17.87066923	23.50161582	6.707627654	2.754184846	7.667015503
HCAR2	114.6353497	-1.347032865	9.85E-17	1.39E-15	229.656494	267.0088226	230.9289207	91.99032211	91.80616154	95.29004982
NEK10	39.13396323	-1.347500439	1.56E-06	8.80E-06	70.14139225	78.84118777	60.28675363	28.74697566	26.62378685	19.71518272
AC007325.4	99.88345468	-1.349899259	0.002167109	0.00719933	88.2423967	312.2111035	67.43941932	48.86985862	46.82114239	37.23978958
MT1F	134.3529723	-1.350125495	3.23E-16	4.36E-15	209.292864	196.5773615	235.0161582	90.07385706	78.95329893	75.5748671
ATP6V0A4	2056.381933	-1.352211687	2.12E-174	5.97E-172	4048.968433	4024.054224	3747.996819	1559.044313	1520.310035	1539.974828
BNIPL	31.76359423	-1.352397367	8.35E-05	0.000363137	20.36363001	40.99741764	27.58885336	11.49879026	11.934801	6.571727574
NINJ2-AS1	19.59311441	-1.353784118	0.000350264	0.001364828	26.0201939	23.12674841	26.56704397	10.54055774	6.426431308	7.667015503
PTGIS	19.21109196	-1.360851189	0.000106218	0.000453209	54.30301335	34.69012262	37.80694719	15.33172035	12.85286262	14.23874308
GADD45G	116.5298087	-1.361139297	6.33E-09	4.75E-08	61.09089002	58.86808686	66.41760994	22.99758053	29.37797169	15.33403101
TNS2	242.7140245	-1.361306555	2.92E-31	8.12E-30	454.7877368	421.5375506	405.6583253	165.7742263	153.3162898	174.1507807
AXIN2	249.0156611	-1.361941098	1.50E-31	4.25E-30	500.040248	454.1252415	514.9919293	190.6882719	195.5471241	177.4366445
CMYA5	218.6941443	-1.362391476	6.08E-24	1.28E-22	288.4847584	290.135571	350.4806186	122.6537628	104.6590242	129.2439756
AC011330.1	11.005093	-1.364044301	0.006835041	0.020297969	5.656563891	4.204863347	30.65428151	2.874697566	3.672246462	2.190575858
CDH18	7.594725868	-1.365994329	0.003938219	0.012393412	16.96969167	14.71702172	14.30533137	5.749395132	1.836123231	4.381151716
RGCC	114.711975	-1.368438105	1.48E-15	1.94E-14	203.6363001	196.5773615	228.8853019	75.70036923	66.10043631	96.38533775
SLC7A2	56.71890337	-1.368881636	1.18E-08	8.63E-08	84.84845837	78.84118777	107.2899853	27.78874314	30.29603331	41.6209413
SCGB2A2	17.82002823	-1.369991057	0.000190362	0.000778501	31.67675779	33.63890678	33.71970966	6.707627654	14.68898585	10.95287929
LDHD	50.15816211	-1.370821329	9.54E-09	7.03E-08	101.81815	98.81428867	89.91922576	34.49637079	29.37797169	42.71622923
FBXO43	121.3528924	-1.375518877	2.39E-16	3.27E-15	173.0908551	208.1407357	188.0129266	68.03450906	61.51012823	85.43245846
NGFR	65.06838416	-1.382650126	0.001137378	0.004001862	5.656563891	12.61459004	17.37075952	0.958232522	2.754184846	7.667015503
CISH	89.46022851	-1.382802736	2.91E-12	3.00E-11	140.2827845	185.0139873	147.1405512	46.95339357	64.26431308	63.52669988
PIGR	7.407107244	-1.383884191	0.004428034	0.01375413	11.31312778	13.66580588	22.47980644	1.916465044	6.426431308	3.285863787
ABCC6P1	10.73112108	-1.385423025	0.002996953	0.009660059	20.36363001	26.28039592	22.47980644	14.37348783	3.672246462	0
MAGEA4	25.11610749	-1.386249384	1.74E-05	8.41E-05	45.25251113	37.84377013	50.0686598	12.45702279	16.52510908	16.42931893
LINC01630	12.08114413	-1.388209222	0.001704093	0.00579105	21.49494279	14.71702172	18.39256891	2.874697566	9.180616154	3.285863787
ERP27	117.9598944	-1.391267536	1.18E-16	1.67E-15	231.9191195	252.2918008	258.5177741	73.78390419	113.8396403	87.62303431
FUZ	6.948118965	-1.395178859	0.008623703	0.024882282	14.70706612	6.307295021	4.087237534	2.874697566	0.918061615	1.095287929
CAPN13	265.7826691	-1.396846198	3.50E-36	1.15E-34	467.2321774	489.86658	432.2253693	179.1894816	164.3330292	178.5319324
HOXA-AS2	109.955871	-1.403264024	4.89E-13	5.31E-12	195.7171106	200.7822248	207.4273049	93.90678715	70.69074439	54.76439645
PLB1	13.58141468	-1.405790226	0.000600792	0.00223895	26.0201939	39.9462018	21.45799706	9.582325219	10.09867777	6.571727574
AC103740.2	12.3094366	-1.407368617	0.000923652	0.0033234	26.0201939	37.84377013	17.37075952	4.79116261	8.262554539	10.95287929
CPAMD8	656.0350543	-1.408815992	6.06E-79	5.60E-77	1217.292549	1165.798363	1243.54202	417.7893796	450.7682532	492.879568
ADORA2A-AS1	19.55604481	-1.410505922	0.002833742	0.009181267	10.181815	15.76823755	7.152665685	0.958232522	4.590308077	3.285863787
KRT4	1191.628319	-1.41539518	5.42E-99	6.65E-97	2413.090156	2396.772108	2421.688239	812.5811786	1016.294208	868.5633276
LRRC17	5.014749933	-1.416193404	0.007791886	0.022759267	11.31312778	12.61459004	6.130856302	0.958232522	3.672246462	1.095287929
RBBP8NL	213.5373886	-1.417523941	2.00E-27	4.78E-26	299.7978862	290.135571	305.5210057	98.69794976	103.7409625	129.2439756
ANKRD30B	11.41106476	-1.418083206	0.000737924	0.002708125	22.62625556	26.28039592	24.52342521	7.665860175	6.426431308	7.667015503
AP003392.5	8.272637689	-1.419210374	0.005682029	0.017162859	10.181815	9.460942532	11.23990322	0.958232522	1.836123231	4.381151716
MAOA	13.23662436	-1.42938191	0.000958303	0.00343597	24.88888112	22.07553257	37.80694719	15.33172035	5.508369693	3.285863787
EDN2	418.4869608	-1.429996353	5.40E-56	3.13E-54	774.9492531	770.5412084	852.1890259	298.0103143	311.2228876	272.7266943
THRB-AS1	8.906527714	-1.432720582	0.003437327	0.010948543	12.44444056	15.76823755	14.30533137	4.79116261	5.508369693	0
GAMT	123.8802599	-1.433067062	8.23E-20	1.40E-18	239.838309	236.5235633	252.3869178	88.15739202	99.15065447	75.5748671
FAM49A	338.4867264	-1.43345572	1.45E-40	5.49E-39	449.131173	448.8691623	463.9014602	185.8971093	142.2995504	171.9602048
PLA2G4F	13.0884026	-1.43510851	0.000867211	0.003132519	23.75756834	15.76823755	21.45799706	6.707627654	7.344492923	3.285863787
MUC5B	57.28990121	-1.436717261	1.18E-08	8.64E-08	91.63633504	125.0946846	129.7697917	55.57748627	26.62378685	38.33507751
CHST8	23.11350401	-1.441988921	0.017660188	0.046539704	4.525251113	5.256079184	3.065428151	0	0.918061615	1.095287929
AL512599.1	206.742051	-1.44239403	1.37E-30	3.71E-29	454.7877368	406.8205289	395.4402315	137.9854832	154.2343514	164.2931893
AL031847.1	5.982689285	-1.451275701	0.006932749	0.020566096	11.31312778	7.358510858	10.21809384	0.958232522	3.672246462	1.095287929
C9orf152	305.0545116	-1.452474412	2.50E-44	1.08E-42	623.3533408	638.088013	619.2164865	242.432828	204.7277402	234.3916168
RASSF10	258.1878163	-1.454665653	4.64E-36	1.52E-34	438.9493579	467.7910474	492.5121229	165.7742263	175.3497685	163.1979014
ART3	20.41188317	-1.456815845	2.68E-05	0.000126147	50.90907502	48.3559285	38.82875658	17.24818539	15.60704746	10.95287929
LRIG2-DT	9.139327789	-1.457194499	0.00484089	0.014872166	6.787876669	11.56337421	11.23990322	2.874697566	2.754184846	1.095287929
H2AJ	1380.409536	-1.481449433	4.98E-153	1.15E-150	2663.11028	2641.705398	2590.286787	940.026104	963.9646962	914.5654207
UPK2	93.01662545	-1.484156317	2.64E-15	3.39E-14	158.3837889	162.9384547	172.6857858	69.9509741	50.49338885	50.38324473
LINC01208	25.75338412	-1.489417606	1.02E-05	5.12E-05	50.90907502	37.84377013	51.09046918	10.54055774	19.27929392	14.23874308
PDZK1IP1	347.5487623	-1.491937622	1.35E-45	6.04E-44	655.0300986	729.5437908	647.8271492	254.8898508	258.8933756	199.3424031
DLX3	374.0452368	-1.492821782	2.44E-46	1.13E-44	599.5957725	598.1418112	636.587246	191.6465044	257.0572523	194.9612513
CITED4	4021.49069	-1.499175661	6.49E-299	6.29E-296	8200.886329	8063.876685	7987.483952	2729.046222	2990.126681	2845.558039
ARHGAP5-AS1	21.10140885	-1.499299297	4.84E-05	0.000218809	27.15150668	48.3559285	34.74151904	9.582325219	10.09867777	14.23874308
CD14	793.6970541	-1.49934141	6.02E-108	8.72E-106	1686.787352	1692.457497	1664.527486	556.7330952	616.9374056	603.5036488
AC005077.4	40.885555	-1.500034892	3.09E-07	1.90E-06	56.56563891	45.20228099	61.30856302	24.91404557	14.68898585	13.14345515
PKP4-AS1	7.159281297	-1.504088013	0.00480349	0.014773703	19.23231723	11.56337421	14.30533137	0.958232522	0.918061615	7.667015503
APBA1	12.53375833	-1.51125433	0.000963503	0.00345079	14.70706612	16.81945339	19.41437829	5.749395132	5.508369693	2.190575858
SLURP1	74.34130775	-1.513979842	3.23E-14	3.83E-13	142.5454101	149.2726488	147.1405512	45.03692853	56.91982016	46.00209302
CD82	5825.278002	-1.514495504	1.10E-304	1.13E-301	10515.55227	9788.921873	10752.50014	3576.123772	3748.445576	3527.922419
GJA5	285.5192671	-1.526421925	3.98E-44	1.70E-42	618.8280897	541.376156	635.5654366	199.3123646	206.5638635	211.3905703
LINC00456	17.8998948	-1.528090001	0.000422955	0.001624903	16.96969167	29.43404343	24.52342521	13.41525531	1.836123231	4.381151716
LYPD2	5.159314935	-1.529808081	0.006489378	0.019384207	12.44444056	5.256079184	14.30533137	2.874697566	1.836123231	1.095287929
SCIN	45.14273754	-1.530737234	1.09E-07	7.08E-07	39.59594724	60.97051854	68.4612287	17.24818539	17.44317069	19.71518272
TTC39A-AS1	14.75394039	-1.531192553	0.000296756	0.001168059	30.54544501	19.9731009	20.43618767	7.665860175	3.672246462	8.762303431
VGLL1	2270.05091	-1.543528946	2.50E-246	1.62E-243	4367.998637	4275.294809	4195.549329	1385.604227	1523.06422	1487.401007
CYP4X1	2030.699271	-1.54521199	1.04E-250	6.96E-248	3706.180661	3657.179896	3579.398271	1210.247675	1258.662475	1274.915149
CPHL1P	18.55373512	-1.545639562	3.63E-05	0.000167051	45.25251113	48.3559285	33.71970966	7.665860175	14.68898585	15.33403101
H2BC8	20.90510358	-1.547934597	6.27E-05	0.000279004	30.54544501	29.43404343	21.45799706	8.624092697	6.426431308	8.762303431
LINC02635	38.76905087	-1.548005129	5.94E-05	0.000264625	19.23231723	24.17796425	20.43618767	7.665860175	4.590308077	6.571727574
CD24	17631.03141	-1.552633329	0	0	35158.93852	34945.56807	34192.8074	11912.74671	12019.26267	11604.57561
OBP2B	30.97698121	-1.554436342	5.79E-07	3.45E-06	71.27270503	55.71443935	58.24313487	17.24818539	17.44317069	23.00104651
S100A8	2187.369723	-1.556273651	1.67E-200	6.89E-198	3994.66542	4079.768663	4174.091332	1486.218642	1390.863347	1274.915149
GLYATL2	725.7960098	-1.55923879	8.53E-110	1.27E-107	1605.332832	1536.877554	1518.408744	532.7772822	515.0325663	526.8334938
CP	971.8523538	-1.559611254	7.33E-118	1.23E-115	1994.504428	2017.283191	2095.731046	740.7137395	620.609652	703.1748504
TLR5	125.03447	-1.562540185	4.38E-20	7.56E-19	161.7777273	173.4506131	174.7294046	52.70278871	56.91982016	59.14554816
TGFB3	71.41254139	-1.563421062	7.86E-12	7.79E-11	114.2625906	93.55820948	89.91922576	40.24576592	30.29603331	25.19162237
H1-0	7459.459508	-1.567053527	0	0	13391.34936	13332.57046	14002.87579	4363.790905	4700.475471	4677.974744
AL451165.2	16.31892504	-1.568880765	0.000280248	0.001108026	31.67675779	11.56337421	32.69790028	6.707627654	7.344492923	6.571727574
HLF	53.53989268	-1.576023988	2.36E-11	2.25E-10	98.4242117	111.4288787	115.4644603	32.57990575	29.37797169	42.71622923
CD24P4	31.34076563	-1.592629893	1.85E-07	1.17E-06	57.69695169	69.38024523	58.24313487	18.20641792	16.52510908	21.90575858
SLC6A14	37.86885719	-1.599282287	1.60E-08	1.15E-07	82.58583281	85.14848279	67.43941932	30.6634407	16.52510908	25.19162237
NEURL3	172.3289681	-1.599516732	3.67E-31	1.02E-29	398.2220979	349.0036578	408.7237534	125.5284604	130.3647494	119.3863843
H2BC21	29.2853961	-1.601738795	1.46E-05	7.18E-05	41.85857279	35.74133845	27.58885336	11.49879026	13.77092423	4.381151716
LY6D	610.6505064	-1.611797617	1.11E-103	1.48E-101	1379.070277	1333.992897	1367.180955	458.0351455	449.8501916	419.4952768
H2AC8	11.8209534	-1.613247374	0.000577067	0.002157343	20.36363001	21.02431674	22.47980644	1.916465044	3.672246462	10.95287929
CAB39L	160.9315109	-1.614420946	8.09E-26	1.83E-24	285.0908201	248.0869375	250.343299	81.44976436	77.1171757	93.09947396
RNF152	89.23441101	-1.614670204	1.77E-15	2.31E-14	110.8686523	133.5044113	141.0096949	46.95339357	41.31277269	32.85863787
LINC01235	169.829275	-1.614774543	8.74E-32	2.51E-30	390.3029085	387.8986438	352.5242373	114.9879026	116.5938252	132.5298394
ASCL2	61.97403136	-1.615112284	1.11E-13	1.25E-12	126.7070312	133.5044113	144.0751231	47.9116261	40.39471108	38.33507751
MPP1	26.98003084	-1.618388779	4.86E-05	0.000219845	23.75756834	28.3828276	18.39256891	9.582325219	7.344492923	2.190575858
CSF3R	237.6801355	-1.625172559	1.23E-42	5.02E-41	437.8180452	470.9446949	482.2940291	137.0272506	146.8898585	163.1979014
SPNS3	45.1688611	-1.625818288	2.64E-09	2.06E-08	81.45452003	114.5825262	94.00646329	41.20399844	26.62378685	19.71518272
CLDN16	6.913422681	-1.625941275	0.002205032	0.007309043	13.57575334	22.07553257	15.32714075	1.916465044	2.754184846	6.571727574
KIF20A	3038.651106	-1.635907223	0	0	4881.614638	4899.717016	4973.14627	1514.007385	1603.853642	1626.502574
KRT14	314.9529683	-1.639992065	9.20E-49	4.48E-47	613.1715258	637.0367971	649.870768	167.6906913	225.8431574	210.2952824
MIR99AHG	31.45321665	-1.645188817	1.99E-07	1.25E-06	57.69695169	58.86808686	61.30856302	21.08111548	17.44317069	13.14345515
UPB1	10.96404007	-1.647773348	0.00060922	0.002266873	28.28281946	12.61459004	23.50161582	2.874697566	8.262554539	4.381151716
CCL17	5.184486201	-1.648973311	0.00790043	0.023031742	20.36363001	6.307295021	3.065428151	3.832930088	0	0
MUC15	225.7922274	-1.665065822	1.43E-30	3.88E-29	221.7373045	230.2162683	237.059777	67.07627654	73.44492923	73.38429124
SMPD1	455.3506946	-1.665283833	7.64E-46	3.44E-44	335.9998951	353.2085212	321.8699558	94.86501967	110.1673939	110.6240808
LINC02331	46.72947344	-1.665448806	5.58E-10	4.66E-09	80.32320725	73.58510858	70.50484747	23.95581305	27.54184846	14.23874308
SLC4A11	1349.560084	-1.666734798	4.33E-203	1.86E-200	2572.605258	2660.627283	2626.050116	855.7016421	781.2704347	834.6094018
AC026689.1	19.28496291	-1.668904587	1.94E-05	9.34E-05	35.07069612	31.53647511	35.76332843	4.79116261	10.09867777	13.14345515
PROM1	303.0085793	-1.674538033	1.19E-59	7.57E-58	635.7977814	645.4465238	616.1510583	192.6047369	193.7110009	203.7235548
SELENBP1	726.2406177	-1.67537298	8.65E-103	1.14E-100	1252.363245	1160.542284	1103.554134	384.2512413	370.8968926	338.44397
VNN2	5.140669214	-1.690167771	0.004671665	0.014418544	15.83837889	9.460942532	10.21809384	0	1.836123231	4.381151716
LINC01003	29.46981009	-1.692689959	1.92E-07	1.21E-06	45.25251113	73.58510858	57.22132548	14.37348783	12.85286262	23.00104651
ID2	55.06866832	-1.698905389	7.60E-09	5.66E-08	66.74745391	63.07295021	44.95961288	9.582325219	26.62378685	13.14345515
AC093001.1	37.88185142	-1.699801707	2.11E-09	1.67E-08	80.32320725	94.60942532	80.72294131	25.87227809	16.52510908	31.76334994
ACPP	174.6459402	-1.702634762	2.64E-29	6.84E-28	220.6059918	230.2162683	262.6050116	69.9509741	76.19911408	69.00313952
SLC1A2	75.98423514	-1.702909507	3.13E-16	4.23E-15	130.1009695	166.0921022	143.0533137	41.20399844	40.39471108	49.2879568
AGR2	481.1836962	-1.706582294	7.24E-69	5.51E-67	894.8684076	879.8676555	902.2576857	229.0175727	302.9603331	282.5842857
APCDD1	143.7776393	-1.707094777	2.97E-26	6.79E-25	257.9393134	218.6528941	255.4523459	76.65860175	70.69074439	72.28900331
H4C8	45.428493	-1.711870692	1.04E-08	7.63E-08	48.64644946	57.81687103	70.50484747	22.99758053	12.85286262	14.23874308
IGFBP5	1723.319191	-1.713050231	4.22E-281	3.72E-278	3837.412944	3833.784157	3893.093752	1209.289443	1136.56028	1176.339236
H2BC12	415.3088242	-1.717371052	1.57E-60	1.01E-58	658.4240369	610.7564012	543.6025921	164.8159938	188.2026312	193.8659634
IFITM2	183.2167013	-1.732293891	4.21E-39	1.51E-37	364.2827146	390.0010755	362.7423312	113.0714376	111.0854555	107.338217
NPY1R	17.66151385	-1.732510566	4.17E-05	0.000190756	30.54544501	37.84377013	32.69790028	15.33172035	3.672246462	6.571727574
PLAAT2	105.1189381	-1.736286529	2.03E-23	4.13E-22	214.9494279	251.240585	224.7980644	74.74213671	65.1823747	62.43141195
ST3GAL5	72.36394212	-1.736895003	1.24E-15	1.64E-14	135.7575334	131.4019796	147.1405512	50.78632366	36.72246462	31.76334994
CLU	4243.535486	-1.741210744	0	0	4780.927801	4676.859258	4855.638191	1376.021901	1444.110921	1452.351794
SEMA3E	304.2714253	-1.747031602	4.43E-59	2.76E-57	517.0099396	556.0931777	541.5589733	167.6906913	148.7259817	161.0073256
AKAP6	171.9126719	-1.750326116	5.64E-34	1.73E-32	341.656459	335.337852	307.5646245	98.69794976	89.97003831	99.67120153
H1-2	117.9612926	-1.755253029	3.92E-23	7.84E-22	169.6969167	209.1919515	189.034736	52.70278871	57.83788177	53.66910852
ITGAL	11.48164002	-1.7609337	0.000181433	0.000744813	24.88888112	19.9731009	26.56704397	6.707627654	3.672246462	6.571727574
LIPK	27.89168323	-1.767998322	1.06E-07	6.90E-07	53.17170058	57.81687103	66.41760994	19.16465044	11.01673939	17.52460686
ARHGEF6	936.4376222	-1.768008842	1.92E-125	3.49E-123	1586.100515	1815.44975	1807.5808	460.909843	512.2783814	553.1204041
TIPARP-AS1	4.911206633	-1.769233934	0.005879565	0.017720901	7.919189447	12.61459004	5.109046918	0.958232522	1.836123231	1.095287929
AC144450.1	20.83525592	-1.780734147	7.64E-06	3.92E-05	50.90907502	30.48525927	29.63247212	5.749395132	7.344492923	15.33403101
RASGRP2	24.50398071	-1.781808043	9.00E-07	5.23E-06	46.38382391	34.69012262	52.11227856	11.49879026	10.09867777	13.14345515
MSMB	21.03705152	-1.784499403	1.02E-06	5.87E-06	46.38382391	59.9193027	41.89418473	15.33172035	11.934801	10.95287929
SLC30A2	26.13295172	-1.786118726	6.37E-07	3.77E-06	35.07069612	38.89498596	47.00323165	6.707627654	13.77092423	10.95287929
SLC5A1	136.6624468	-1.793379195	1.97E-30	5.31E-29	265.8585029	254.3942325	270.7794867	81.44976436	76.19911408	65.71727574
AMOT	1079.141096	-1.800677316	1.30E-179	4.07E-177	1728.645925	1766.042606	1716.639764	520.3202594	469.1294855	503.8324473
AL109976.1	12.59108821	-1.80853765	0.000166479	0.000688084	24.88888112	19.9731009	16.34895014	4.79116261	2.754184846	6.571727574
AQP2	4.318996716	-1.810055741	0.005257464	0.01600001	15.83837889	6.307295021	11.23990322	0.958232522	3.672246462	0
TMPRSS4	415.7604898	-1.810094809	5.98E-86	5.98E-84	862.060337	865.1506337	849.1235978	257.7645484	229.5154039	243.1539202
AL137077.2	8.487179105	-1.813699175	0.001773399	0.006000299	9.050502226	11.56337421	15.32714075	1.916465044	2.754184846	2.190575858
TIMP3	1076.297622	-1.8175653	1.01E-195	3.77E-193	2279.595248	2306.367546	2230.609884	672.6792304	620.609652	635.2669988
AC007906.2	94.73052387	-1.820429057	4.24E-22	8.05E-21	176.4847934	218.6528941	199.2528298	47.9116261	53.24757369	63.52669988
SSPO	36.1204362	-1.826166526	1.66E-07	1.06E-06	36.2020089	46.25349682	44.95961288	18.20641792	4.590308077	9.85759136
CDKN2C	1304.049736	-1.830121567	7.96E-197	3.03E-194	2022.787247	1910.059176	2150.908753	566.3154205	582.9691258	556.4062679
CRIP2	439.1720775	-1.831505984	1.12E-93	1.27E-91	966.1411126	897.7383247	907.3667327	268.3051061	253.3850059	251.9162237
UPK3B	95.94551973	-1.856289688	8.80E-23	1.72E-21	174.2221678	165.0408864	170.6421671	42.16223097	44.06695754	51.47853266
PLAAT4	1258.913515	-1.859271223	1.25E-214	6.06E-212	2624.645645	2598.605549	2652.61716	702.3844386	740.8757237	721.7947452
CCR1	9.690506314	-1.859365489	0.000464656	0.001771774	13.57575334	17.87066923	36.78513781	4.79116261	1.836123231	7.667015503
MXD3	672.9828156	-1.860280852	5.75E-124	1.02E-121	1205.979422	1097.469334	1206.756882	300.8850119	332.3383048	329.6816666
PNMT	12.60263365	-1.863949655	9.77E-05	0.000418913	16.96969167	38.89498596	28.61066274	3.832930088	7.344492923	7.667015503
CAPN9	5.763829979	-1.867702162	0.003055437	0.009840393	15.83837889	9.460942532	10.21809384	1.916465044	3.672246462	0
AC141930.1	16.32043925	-1.870802675	2.10E-05	0.000100631	21.49494279	24.17796425	35.76332843	4.79116261	5.508369693	8.762303431
BLNK	65.65757515	-1.871546526	4.70E-15	5.89E-14	101.81815	103.019152	101.159129	23.95581305	22.95154039	33.9539258
EWSAT1	6.051793987	-1.871549911	0.003048853	0.009820821	9.050502226	9.460942532	18.39256891	3.832930088	0	2.190575858
H2BC9	34.04635739	-1.898511335	1.77E-08	1.27E-07	47.51513668	57.81687103	39.85056596	10.54055774	10.09867777	15.33403101
KIT	252.0280918	-1.899193937	5.88E-60	3.75E-58	546.4240719	591.8345162	608.9983926	160.0248312	158.8246595	144.5780066
LRRC26	21.7914814	-1.902169207	1.12E-06	6.43E-06	69.01007947	45.20228099	31.67609089	10.54055774	13.77092423	9.85759136
EFEMP1	460.5853897	-1.911549584	2.11E-96	2.48E-94	829.2522664	819.9483528	831.7528383	242.432828	204.7277402	208.1047065
AZGP1P1	54.35731985	-1.913207389	1.12E-13	1.26E-12	122.18178	105.1215837	115.4644603	40.24576592	21.11541715	25.19162237
LINC02028	14.71525937	-1.914749303	3.07E-05	0.000143277	40.72726002	28.3828276	24.52342521	2.874697566	11.01673939	6.571727574
CCL22	65.4198401	-1.917217859	6.15E-17	8.83E-16	160.6464145	150.3238647	136.9224574	42.16223097	36.72246462	35.04921373
PCDH8	18.20180474	-1.917739914	7.60E-06	3.90E-05	32.80807057	30.48525927	24.52342521	3.832930088	5.508369693	10.95287929
ATP13A5	435.0028403	-1.930363439	2.15E-101	2.69E-99	968.4037382	966.0673541	1024.874812	260.639246	237.7779584	274.9172702
GBP2	217.776157	-1.930570365	1.21E-49	6.01E-48	395.9594724	386.847428	414.8546097	105.4055774	98.23259285	107.338217
ANXA2R	15.21022262	-1.95869466	0.000127909	0.000537602	18.10100445	23.12674841	12.2617126	4.79116261	1.836123231	4.381151716
AP001207.3	39.11243707	-1.972245616	6.25E-11	5.73E-10	92.76764781	87.25091446	85.83198822	24.91404557	14.68898585	24.09633444
ABCG1	356.8944169	-1.979985515	6.38E-56	3.69E-54	335.9998951	340.5939311	362.7423312	83.36622941	74.36299085	105.1476412
MGP	2991.435695	-1.984185956	0	0	6385.12932	6344.087576	6507.903964	1635.702915	1612.116197	1608.977968
AC007325.2	62.58772672	-1.987595467	3.43E-15	4.35E-14	186.6666084	119.8386054	107.2899853	27.78874314	36.72246462	35.04921373
PDE1C	9.746352739	-1.988502155	0.000199929	0.000814024	18.10100445	23.12674841	19.41437829	3.832930088	4.590308077	3.285863787
ALDH1A1	470.3964093	-1.988899349	2.66E-110	4.00E-108	884.6865926	904.0456197	949.2609174	223.2681776	223.0889725	242.0586323
AL603840.1	2.800938504	-1.993009765	0.009408152	0.026877861	5.656563891	9.460942532	8.174475069	1.916465044	0	0
ESPN	235.1158572	-1.995119135	3.07E-49	1.52E-47	410.6665385	347.952442	376.0258532	89.11562454	102.8229009	88.71832224
AC046168.1	6.905871551	-1.99544307	0.000854196	0.003088956	16.96969167	14.71702172	18.39256891	4.79116261	3.672246462	0
CAPS	76.45321004	-1.996711012	2.09E-18	3.30E-17	162.9090401	148.221433	137.9442668	40.24576592	43.14889593	24.09633444
ZBTB7C	145.4060724	-1.996860322	1.27E-36	4.22E-35	295.2726351	292.2380026	302.4555776	75.70036923	76.19911408	66.81256366
LRRC55	14.16593314	-1.997385043	7.95E-06	4.06E-05	27.15150668	36.79255429	36.78513781	6.707627654	10.09867777	4.381151716
CREB3L4	600.1838456	-1.999390004	1.88E-145	4.14E-143	1263.676373	1278.278458	1302.806964	335.3813827	312.1409492	309.9664839
PALM3	59.73245862	-2.001991278	6.13E-17	8.80E-16	124.4444056	131.4019796	125.6825542	22.99758053	36.72246462	31.76334994
FAM110D	7.181626212	-2.010890905	0.000655899	0.00242799	15.83837889	18.92188506	20.43618767	1.916465044	6.426431308	1.095287929
ELF5	8.86073013	-2.024478109	0.000596238	0.002223257	28.28281946	11.56337421	10.21809384	1.916465044	5.508369693	1.095287929
DHRS2	3437.17593	-2.039442696	2.74E-41	1.06E-39	157.2524762	153.4775122	177.7948327	33.53813827	41.31277269	42.71622923
ISLR	22.7563216	-2.045718004	2.72E-08	1.90E-07	56.56563891	51.50957601	48.02504103	10.54055774	15.60704746	7.667015503
FAT2	8.815361498	-2.047613681	0.000571981	0.002141039	21.49494279	12.61459004	11.23990322	3.832930088	2.754184846	1.095287929
RUNDC3A	16.29688089	-2.055032417	0.000533228	0.00200721	9.050502226	12.61459004	12.2617126	0.958232522	0.918061615	4.381151716
CSF2RB	17.04771429	-2.057237327	9.46E-07	5.47E-06	46.38382391	35.74133845	38.82875658	11.49879026	9.180616154	4.381151716
AP000880.1	4.043360657	-2.072104606	0.008496497	0.024555421	6.787876669	11.56337421	2.043618767	0.958232522	0	1.095287929
TRIM63	8.249501798	-2.077500251	0.002435882	0.007996369	3.393938335	15.76823755	8.174475069	0.958232522	0.918061615	2.190575858
H2BC4	41.08213734	-2.091451187	2.47E-09	1.93E-08	40.72726002	50.45836017	36.78513781	11.49879026	8.262554539	7.667015503
ADAMTS1	10.59740811	-2.093316648	0.000208379	0.000845237	13.57575334	19.9731009	16.34895014	3.832930088	1.836123231	3.285863787
MYCNOS	24.79809574	-2.097087156	5.08E-09	3.84E-08	48.64644946	57.81687103	69.48303809	14.37348783	9.180616154	14.23874308
CCDC160	18.21122583	-2.105258544	6.01E-06	3.14E-05	35.07069612	25.22918008	25.54523459	1.916465044	6.426431308	8.762303431
MOGAT2	17.64660305	-2.108267219	1.43E-06	8.08E-06	28.28281946	43.09984931	35.76332843	7.665860175	8.262554539	5.476439645
MAB21L4	890.0326118	-2.112630608	3.76E-187	1.28E-184	1888.161027	1722.942757	1757.51214	383.2930088	444.3418219	408.5423975
AC108479.1	4.174949532	-2.132379544	0.007697211	0.022510339	7.919189447	8.409726695	5.109046918	0	0	2.190575858
AC124947.2	9.215273068	-2.134264195	0.000240536	0.000965179	22.62625556	15.76823755	13.28352199	3.832930088	3.672246462	1.095287929
BCAS1	14.74115319	-2.134370413	2.66E-06	1.45E-05	40.72726002	25.22918008	39.85056596	8.624092697	6.426431308	5.476439645
HSD17B2	91.67385504	-2.137647496	3.42E-29	8.83E-28	217.2120534	228.1138366	221.7326362	44.07869601	48.65726562	55.85968438
MT1X	140.8200167	-2.143984941	4.21E-39	1.51E-37	287.3534457	286.9819235	353.5460467	70.90920662	70.69074439	64.62198781
PLEKHS1	100.4694172	-2.145600289	5.61E-31	1.54E-29	220.6059918	227.0626208	248.2996802	50.78632366	47.739204	55.85968438
ANTXRL	6.716470269	-2.155989562	0.000443604	0.001698512	14.70706612	16.81945339	17.37075952	1.916465044	3.672246462	2.190575858
PLEKHD1	45.2141879	-2.166343454	9.04E-14	1.03E-12	104.0807756	75.68754025	103.2027477	19.16465044	26.62378685	13.14345515
H2BC11	41.80900869	-2.16735401	3.38E-10	2.89E-09	47.51513668	39.9462018	47.00323165	11.49879026	6.426431308	9.85759136
EXTL1	11.11379749	-2.172785955	1.96E-05	9.41E-05	29.41413223	25.22918008	27.58885336	2.874697566	4.590308077	7.667015503
PSCA	95.62711181	-2.180411103	6.05E-27	1.42E-25	221.7373045	200.7822248	189.034736	40.24576592	54.16563531	36.14450165
MIR3150BHG	4.158247443	-2.196545663	0.004309521	0.013426853	10.181815	11.56337421	5.109046918	0	1.836123231	1.095287929
PPP1R1B	491.9765701	-2.204666143	1.19E-133	2.38E-131	1049.858258	1081.701096	1079.030709	244.3492931	230.4334655	217.9622979
MT2P1	5.612680919	-2.214722616	0.000996599	0.003556192	11.31312778	17.87066923	13.28352199	0.958232522	1.836123231	3.285863787
LGALS9	19.05947578	-2.220643344	4.67E-07	2.82E-06	40.72726002	39.9462018	43.9378035	3.832930088	14.68898585	4.381151716
NRG2	20.5678553	-2.225487991	9.86E-08	6.44E-07	44.12119835	35.74133845	43.9378035	6.707627654	11.01673939	5.476439645
AC097369.2	4.902957881	-2.231940923	0.003687618	0.011667233	5.656563891	12.61459004	7.152665685	0.958232522	1.836123231	0
COLCA2	35.57452832	-2.252240726	2.28E-12	2.36E-11	76.92926892	84.09726695	65.39580055	17.24818539	11.01673939	16.42931893
NDRG2	92.73070288	-2.260537823	9.34E-28	2.26E-26	214.9494279	165.0408864	199.2528298	32.57990575	37.64052623	48.19266887
GRAP2	6.985176885	-2.260962119	0.000393118	0.001518599	16.96969167	16.81945339	19.41437829	5.749395132	0.918061615	1.095287929
INMT	3.121377419	-2.284534945	0.007300075	0.02151105	2.262625556	14.71702172	9.196284453	1.916465044	0	0
H3C10	33.8307585	-2.287038921	8.82E-12	8.71E-11	66.74745391	74.63632442	66.41760994	8.624092697	12.85286262	18.61989479
UPP2	5.571622673	-2.292337024	0.001589095	0.005427821	12.44444056	8.409726695	11.23990322	0	0.918061615	3.285863787
ATP6V1B1	162.8140927	-2.29302894	5.45E-53	2.94E-51	347.3130229	387.8986438	384.2003282	82.40799689	70.69074439	72.28900331
H2BC17	9.447598371	-2.293422133	0.000429148	0.001647064	9.050502226	24.17796425	14.30533137	5.749395132	0.918061615	0
DIRAS2	20.45014583	-2.296683604	1.99E-05	9.58E-05	18.10100445	21.02431674	14.30533137	6.707627654	0.918061615	1.095287929
SCARA5	7.841103674	-2.31567635	0.000124456	0.000524679	18.10100445	18.92188506	22.47980644	1.916465044	1.836123231	5.476439645
H2AC6	359.6382461	-2.319641151	8.27E-84	8.23E-82	563.3937636	483.559285	558.9297328	125.5284604	95.478408	97.48062567
AC110619.1	37.43206808	-2.333105739	1.80E-14	2.18E-13	79.19189447	79.8924036	87.87560699	18.20641792	12.85286262	15.33403101
METTL7A	391.321952	-2.339181361	3.19E-108	4.65E-106	771.5553147	796.8216043	788.8368442	160.9830637	149.6440433	152.2450221
LINC02747	5.124446112	-2.343365865	0.001055478	0.003741519	12.44444056	10.51215837	16.34895014	1.916465044	1.836123231	1.095287929
STAC2	1149.580887	-2.364586304	0	0	2859.958703	2697.419837	2795.670474	517.4455618	576.5426945	522.4523421
GPR12	4.777292995	-2.378481907	0.002134787	0.007099247	9.050502226	7.358510858	19.41437829	1.916465044	1.836123231	0
HSPD1P6	4.957478446	-2.383898149	0.002799736	0.009084744	13.57575334	3.153647511	11.23990322	1.916465044	0.918061615	0
LIPJ	4.112297167	-2.411178647	0.005474375	0.016595053	3.393938335	10.51215837	8.174475069	0.958232522	0.918061615	0
AC017002.4	29.27650942	-2.444195975	6.73E-12	6.72E-11	58.82826447	89.35334613	60.28675363	11.49879026	11.01673939	13.14345515
LINC00578	43.08345823	-2.449629816	4.97E-17	7.18E-16	88.2423967	116.6849579	123.6389354	16.28995287	19.27929392	21.90575858
FYB2	15.07637446	-2.450431117	4.49E-07	2.72E-06	28.28281946	47.30471266	30.65428151	8.624092697	3.672246462	4.381151716
SNCAIP	18.76303879	-2.509981822	1.66E-08	1.19E-07	63.35351558	35.74133845	39.85056596	4.79116261	10.09867777	6.571727574
SPINK8	6.739551664	-2.549418318	0.000244316	0.000978928	12.44444056	15.76823755	20.43618767	1.916465044	2.754184846	1.095287929
AL031668.2	12.65194905	-2.550759408	3.88E-06	2.07E-05	19.23231723	30.48525927	27.58885336	0.958232522	4.590308077	5.476439645
BBOX1	14.20763584	-2.553829394	5.95E-07	3.53E-06	24.88888112	45.20228099	30.65428151	4.79116261	7.344492923	2.190575858
KIAA1324	643.1134825	-2.56486416	2.76E-182	8.93E-180	1322.504638	1307.712501	1246.607448	228.0593402	179.9400766	247.5350719
PRODH	75.48272204	-2.570920196	3.74E-06	2.00E-05	99.55552448	380.5401329	90.94103514	25.87227809	28.45991008	24.09633444
PXMP4	4.000612283	-2.571460622	0.002053163	0.00685615	10.181815	8.409726695	14.30533137	0	0.918061615	2.190575858
THRSP	8.293228891	-2.60630849	4.29E-05	0.000195787	22.62625556	15.76823755	24.52342521	0.958232522	3.672246462	3.285863787
AP001636.3	67.7266672	-2.611809576	9.22E-26	2.08E-24	171.9595423	132.4531954	144.0751231	28.74697566	19.27929392	23.00104651
TRIL	154.1738552	-2.615561487	8.71E-48	4.13E-46	305.4544501	304.8525927	279.9757711	57.49395132	56.00175854	27.38219822
MT2A	2311.452819	-2.617445631	0	0	5421.250833	5736.484822	5232.685853	910.3208958	851.0431175	906.8984052
MAPK4	4.245030314	-2.626903737	0.004212175	0.013153132	4.525251113	8.409726695	4.087237534	0	0	1.095287929
H2BC5	112.5125036	-2.648156646	2.45E-36	8.07E-35	205.8989256	209.1919515	191.0783547	21.08111548	40.39471108	32.85863787
LGR6	43.41107884	-2.668626496	1.10E-19	1.86E-18	114.2625906	101.9679362	106.2681759	14.37348783	14.68898585	19.71518272
CALML5	1196.998774	-2.706027572	2.81E-307	3.03E-304	3223.110105	2920.277595	2931.571122	450.3692853	522.3770592	408.5423975
CALML3-AS1	7.948030136	-2.707937076	0.00011353	0.000482179	28.28281946	19.9731009	6.130856302	1.916465044	0.918061615	3.285863787
CYP4Z2P	25.75180106	-2.713415626	5.39E-13	5.83E-12	62.2222028	72.53389274	67.43941932	9.582325219	9.180616154	9.85759136
FMO3	11.84642563	-2.718533708	2.60E-06	1.42E-05	26.0201939	37.84377013	22.47980644	2.874697566	5.508369693	2.190575858
COL14A1	51.8270178	-2.75572346	2.53E-16	3.46E-15	64.48482836	85.14848279	96.05008206	5.749395132	17.44317069	10.95287929
LINC00892	18.84041022	-2.762424992	4.47E-10	3.77E-09	44.12119835	52.56079184	52.11227856	8.624092697	4.590308077	6.571727574
LINC02568	2.475103082	-2.771980838	0.004467295	0.01385266	6.787876669	9.460942532	5.109046918	0	0.918061615	0
SLC12A3	50.24994234	-2.817545501	2.74E-23	5.51E-22	141.4140973	131.4019796	122.617126	18.20641792	22.95154039	12.04816722
SYN3	24.65148326	-2.849692599	1.46E-12	1.53E-11	67.87876669	63.07295021	62.3303724	12.45702279	4.590308077	7.667015503
TFAP2B	6.321087405	-2.872263583	0.000107404	0.000458065	18.10100445	17.87066923	14.30533137	0.958232522	2.754184846	1.095287929
AC015910.1	36.76340799	-2.877216668	2.23E-18	3.52E-17	89.37370948	108.2752312	92.98465391	11.49879026	11.934801	14.23874308
MT1E	108.0723662	-2.904058677	1.94E-45	8.58E-44	288.4847584	260.7015275	239.1033958	43.12046349	33.05021816	26.28691029
DIRAS3	41.94993403	-2.914930697	7.24E-15	8.97E-14	61.09089002	57.81687103	56.1995161	4.79116261	9.180616154	7.667015503
SLC23A1	41.2841811	-2.916291408	3.07E-18	4.78E-17	104.0807756	112.4800945	92.98465391	7.665860175	11.934801	19.71518272
FMO2	5.539866093	-2.935284444	0.000244143	0.000978439	13.57575334	17.87066923	14.30533137	1.916465044	0	2.190575858
FATE1	5.995515696	-2.952999375	0.000225199	0.000907767	14.70706612	15.76823755	14.30533137	2.874697566	0.918061615	0
CRYAB	97.70462594	-2.959655095	3.53E-39	1.27E-37	239.838309	267.0088226	218.6672081	37.37106836	20.19735554	33.9539258
FMO6P	139.1296008	-3.001428738	1.95E-63	1.34E-61	376.7271551	367.9255429	366.8295687	35.45460331	56.91982016	43.81151716
AC011374.1	5.936221125	-3.007545323	0.000163252	0.000676184	16.96969167	12.61459004	16.34895014	0	2.754184846	1.095287929
LINC02240	4.099426824	-3.040648783	0.001767512	0.005985598	9.050502226	11.56337421	11.23990322	0	0	2.190575858
CLCA2	34.01136017	-3.052353912	9.48E-18	1.43E-16	84.84845837	91.45577781	82.76656007	12.45702279	10.09867777	6.571727574
CAV3	3.885874829	-3.054649264	0.001839599	0.006210207	13.57575334	6.307295021	11.23990322	1.916465044	0	0
ACSM3	3.55422275	-3.102774007	0.002638946	0.008609079	3.393938335	13.66580588	5.109046918	0	0.918061615	0
AL355538.2	14.13677734	-3.200450981	1.29E-08	9.32E-08	39.59594724	49.40714433	26.56704397	1.916465044	5.508369693	3.285863787
TACR1	11.08348464	-3.206519714	1.61E-06	9.06E-06	26.0201939	17.87066923	24.52342521	0.958232522	1.836123231	3.285863787
KRT79	11.32281349	-3.212389512	3.36E-07	2.06E-06	23.75756834	27.33161176	38.82875658	1.916465044	0.918061615	5.476439645
CREB3L1	5.359803859	-3.28876833	0.000204696	0.000831511	12.44444056	17.87066923	13.28352199	1.916465044	0.918061615	0
SOSTDC1	7.271468947	-3.294594514	5.44E-05	0.000244357	21.49494279	9.460942532	23.50161582	0.958232522	1.836123231	1.095287929
C8orf31	88.24066607	-3.340839539	6.17E-48	2.95E-46	245.4948729	234.4211316	235.0161582	24.91404557	21.11541715	23.00104651
GABRP	6.987781686	-3.363062262	2.70E-05	0.000127108	15.83837889	15.76823755	24.52342521	0.958232522	0.918061615	2.190575858
LINC02303	9.209465085	-3.372477464	2.56E-06	1.40E-05	33.93938335	15.76823755	27.58885336	1.916465044	3.672246462	0
TBATA	47.73270263	-3.415811983	2.69E-26	6.17E-25	128.9696567	111.4288787	144.0751231	9.582325219	11.934801	13.14345515
AP001636.2	11.52627143	-3.50338006	3.86E-07	2.36E-06	32.80807057	21.02431674	28.61066274	1.916465044	2.754184846	1.095287929
AC053513.1	3.262091971	-3.54314975	0.001131252	0.003984646	5.656563891	10.51215837	11.23990322	0	0	1.095287929
SELENOP	474.2005271	-3.55731002	5.28E-226	2.85E-223	1089.454205	1197.334838	1123.990322	95.82325219	92.72422316	100.7664895
COLCA1	19.82145787	-3.558516715	4.00E-12	4.07E-11	58.82826447	48.3559285	49.04685041	0.958232522	4.590308077	6.571727574
SPARC	14.2760911	-3.573048344	1.11E-08	8.15E-08	35.07069612	27.33161176	34.74151904	1.916465044	1.836123231	3.285863787
DAPL1	13.80090632	-3.591654153	1.05E-07	6.82E-07	30.54544501	21.02431674	34.74151904	0	3.672246462	2.190575858
AC108063.2	9.689395704	-3.738635931	5.93E-07	3.53E-06	33.93938335	18.92188506	29.63247212	2.874697566	1.836123231	0
AC245297.1	9.41811237	-3.753880399	0.000967081	0.003462324	2.262625556	3.153647511	6.130856302	0	0	0
AQP5	5.182677186	-3.803032065	0.000214745	0.000868625	14.70706612	17.87066923	11.23990322	0.958232522	0.918061615	0
PAMR1	7.660842062	-3.953059084	8.47E-06	4.31E-05	26.0201939	16.81945339	20.43618767	1.916465044	0	1.095287929
LCP1	7.763717232	-3.957043816	7.34E-05	0.000322941	14.70706612	13.66580588	17.37075952	0	0.918061615	1.095287929
CYP4B1	580.843765	-4.047128506	0	0	1560.080321	1633.58941	1599.131685	88.15739202	101.9048393	98.5759136
EDAR	8.037525656	-4.110473593	4.57E-06	2.42E-05	16.96969167	21.02431674	30.65428151	1.916465044	0.918061615	0
AC124067.4	8.158359729	-4.124784237	3.22E-06	1.74E-05	22.62625556	23.12674841	24.52342521	0.958232522	0	2.190575858
LGALS12	14.87256294	-4.175418621	4.61E-10	3.89E-09	38.46463446	49.40714433	38.82875658	1.916465044	0	4.381151716
ASCL4	4.289514608	-4.239557706	0.000199653	0.000813241	14.70706612	11.56337421	11.23990322	0	0	1.095287929
CYP4Z1	161.9205097	-4.346341173	2.97E-90	3.21E-88	500.040248	443.6130832	418.9418473	22.99758053	19.27929392	24.09633444
CRISP3	386.1367522	-4.379074645	1.30E-201	5.49E-199	936.7269804	978.6819441	949.2609174	38.32930088	54.16563531	43.81151716
PIP	7.913974751	-4.412494574	1.67E-05	8.09E-05	24.88888112	14.71702172	21.45799706	0.958232522	0	1.095287929
FAIM2	28.25704101	-4.472749138	3.30E-17	4.80E-16	87.11108392	64.12416605	87.87560699	6.707627654	0.918061615	2.190575858
LY6L	2.231960388	-4.525138061	0.00093335	0.003355805	4.525251113	8.409726695	7.152665685	0	0	0
FAM178B	7.360430461	-4.610819647	4.92E-05	0.000222291	13.57575334	19.9731009	10.21809384	0	0	1.095287929
AC025154.2	18.04002998	-4.743509439	1.79E-11	1.72E-10	54.30301335	54.66322352	43.9378035	0	3.672246462	1.095287929
AC008870.1	2.778173167	-4.867989142	0.000377241	0.001461581	9.050502226	6.307295021	6.130856302	0	0	0
AL049536.1	3.551785499	-4.947367783	0.000274865	0.00108874	11.31312778	9.460942532	1.021809384	0	0	0
AL355538.1	2.597800095	-4.962498565	0.000413185	0.001591374	5.656563891	12.61459004	5.109046918	0	0	0
POU2AF1	31.32503209	-5.12743238	7.31E-18	1.11E-16	82.58583281	100.9167203	82.76656007	1.916465044	1.836123231	3.285863787
CNGA2	50.46400273	-5.544268112	1.10E-26	2.56E-25	134.6262206	146.1190013	158.3804545	5.749395132	1.836123231	1.095287929
RHAG	3.198705722	-5.550192486	8.50E-05	0.000368854	9.050502226	11.56337421	8.174475069	0	0	0
PSAPL1	7.172567128	-5.908266464	1.00E-05	5.04E-05	15.83837889	4.204863347	11.23990322	0	0	0
H2AC13	5.026866996	-6.0366813	1.00E-05	5.05E-05	9.050502226	12.61459004	12.2617126	0	0	0
CHRM1	15.60378693	-6.731773564	3.42E-07	2.10E-06	7.919189447	23.12674841	15.32714075	0	0	0
CD36	9.469565506	-7.60484205	2.11E-08	1.49E-07	29.41413223	25.22918008	21.45799706	0	0	0
