# Supplementary material for: Integrated analysis reveals effects of bioactive ingredients from Limonium Sinense (Girard) Kuntze on hypoxia-inducible factor (HIF) activation
Source: Front Plant Sci. 2022 Oct 27;13:994036. doi: 10.3389/fpls.2022.994036 (PMC9646520; doi:10.3389/fpls.2022.994036)
Supplement: Supplementary file 1 [file DataSheet_1.zip › Additional File_submitted/CSV_raw_data_R scripts/Table rawdata7_LSW_vs_Control_DESeq2.csv]

Gene_symbol	baseMean	log2FoldChange	lfcSE	pvalue	padj	Control_1	Control_2	Control_3	LSW_1	LSW_2	LSW_3
DEC1	3.170306807	-0.067255496	0.33059311	0.545740558	0.703375577	4	5	6	5	4	2
MAR1	205.8395297	0.067489418	0.124707411	0.561958147	0.716990005	198	191	255	264	248	222
MAR2	359.6038849	0.025571859	0.09181503	0.772958001	0.86838602	349	361	411	453	437	348
A1BG	4.401293031	-0.116681795	0.343416043	0.343433144	0.514354364	7	6	3	4	5	1
A1BG-AS1	77.19273292	-0.126847426	0.218270925	0.455629864	0.625198034	49	49	35	61	33	32
A3GALT2	1.444092334	-0.074932226	0.346805263	0.306355765	NA	2	0	4	1	0	1
A4GALT	193.8046762	0.375170441	0.123018306	0.001090976	0.00385257	180	193	215	290	311	243
AAAS	724.2404891	-0.551610132	0.077792271	3.89E-13	4.26E-12	874	962	856	643	773	562
AACS	1280.667471	0.45479909	0.05790147	1.60E-15	2.09E-14	935	987	1027	1473	1628	1299
AADACL3	1.739082527	0.12248148	0.36722324	0.113344649	0.222121166	1	0	1	0	9	4
AADAT	212.889234	0.007762999	0.118928694	0.945614756	0.971211119	200	222	232	206	266	238
AAGAB	1752.354599	0.123653823	0.047914056	0.009100174	0.026097927	1389	1571	1609	1799	1920	1670
AAK1	498.0615929	0.469395355	0.101397893	1.34E-06	7.61E-06	313	319	406	605	518	454
AAMDC	442.681975	-0.53235333	0.106636855	1.77E-07	1.13E-06	302	266	280	209	219	197
AAMP	3281.406568	0.028707186	0.042203468	0.493935176	0.659361568	2733	3017	3143	3251	3658	2916
AANAT	6.922527537	0.073795488	0.317037021	0.593299107	0.741391223	5	2	11	8	8	9
AAR2	1082.999193	-0.190468137	0.062832001	0.00200968	0.00672354	996	1004	968	970	1015	825
AARD	2672.813644	-0.590945359	0.04111275	1.78E-47	8.40E-46	3176	3435	3616	2427	2712	2192
AARS1	5797.861433	0.440146544	0.0317833	5.71E-44	2.43E-42	4723	5125	5493	7599	8047	6887
AARS2	681.0288644	-0.371577736	0.072942129	1.78E-07	1.13E-06	627	673	736	551	626	513
AARSD1	16.52244231	-0.019712548	0.277715286	0.902524492	0.949333502	20	9	11	19	12	11
AASDH	227.4488212	-0.447711212	0.125208069	0.000131311	0.000551421	217	224	201	170	180	149
AASDHPPT	1323.234837	0.191754611	0.05296076	0.000248297	0.00099242	1009	1145	1148	1417	1418	1253
AATBC	15.50175683	0.174679765	0.312133023	0.323011995	0.491625928	12	10	12	19	17	15
AATF	876.1824212	0.420706752	0.063741193	1.79E-11	1.72E-10	662	679	698	1027	1084	865
AATK	87.77255655	0.009127718	0.166510725	0.950642317	0.973366534	98	82	93	112	94	92
ABALON	24.7377038	0.29790602	0.329775954	0.139755108	0.262223293	18	7	20	25	24	24
ABAT	157.5799116	0.80432869	0.175543083	6.97E-07	4.11E-06	49	87	63	126	135	128
ABCA1	31.80288638	-1.337746086	0.367547351	2.00E-05	9.62E-05	33	50	48	25	13	12
ABCA11P	9.543872506	0.537084325	0.626529946	0.036420825	0.086955505	3	7	6	17	13	11
ABCA12	95.37085515	0.290749192	0.164358597	0.044825023	0.103628489	95	112	107	156	146	129
ABCA17P	15.62190726	-0.960010617	0.547735706	0.005488902	0.016636493	16	19	26	6	13	7
ABCA2	676.6886976	0.261206831	0.06963484	0.000123663	0.000521562	673	743	794	935	1027	915
ABCA3	958.7162284	-0.063170627	0.061323422	0.2947661	0.46052159	849	835	906	922	986	776
ABCA4	116.1535702	-0.064420449	0.151531854	0.634393611	0.772721668	146	185	131	155	168	150
ABCA5	245.4719623	0.850613771	0.132606038	2.05E-11	1.96E-10	111	126	113	245	224	227
ABCA7	665.9536573	-0.388832775	0.076688108	1.88E-07	1.19E-06	592	623	611	528	491	476
ABCB1	147.1243659	0.818666214	0.276032476	0.000410923	0.001584323	20	19	14	41	43	27
ABCB10	569.8941901	-0.067027879	0.07921685	0.371487356	0.543482521	595	699	715	736	738	594
ABCB4	1.636989347	0.025986858	0.335541727	0.734035544	NA	3	0	2	6	2	0
ABCB6	26.99828307	0.999002017	0.427836952	0.001631541	0.005555435	10	17	6	26	31	28
ABCB7	828.1476598	-0.176996339	0.076040025	0.016809641	0.044600281	747	920	834	736	927	719
ABCB8	962.1748388	-0.20312788	0.061769128	0.000811551	0.0029518	861	968	968	903	924	791
ABCB9	351.2841303	-0.470346506	0.099113057	7.53E-07	4.41E-06	311	357	353	275	287	225
ABCC1	367.8941498	0.555115722	0.10032438	8.90E-09	6.58E-08	289	307	326	537	467	478
ABCC10	513.3061631	-0.230076007	0.081204312	0.003443662	0.010965122	525	550	549	508	500	477
ABCC11	7.417737682	0.054075956	0.310078309	0.701651909	0.821985731	3	13	6	9	8	11
ABCC13	3.494592837	-0.036587603	0.340040497	0.567777712	0.721950141	1	0	1	0	1	0
ABCC2	42.96495757	0.731206059	0.294303929	0.001797128	0.006076348	40	36	26	69	70	65
ABCC3	1393.68935	0.758730775	0.058822736	8.13E-39	2.89E-37	1254	1347	1292	2513	2365	2268
ABCC4	385.5578917	0.635498517	0.099360493	3.66E-11	3.43E-10	276	275	297	536	478	431
ABCC5	1376.010659	0.609462547	0.061825292	1.58E-23	3.24E-22	820	923	948	1574	1476	1405
ABCC6	3.143924427	-0.044909867	0.328656932	0.668039866	0.79684613	2	6	3	4	5	0
ABCC6P1	10.73112108	-1.385423025	0.761253209	0.002996953	0.009660059	18	25	22	15	4	0
ABCC6P2	4.024344907	-0.186525378	0.380561687	0.166294358	0.300566129	7	7	7	4	2	4
ABCD1	1026.406585	-0.629947614	0.074762917	8.47E-18	1.29E-16	692	694	793	585	499	429
ABCD3	3199.563351	-0.050044671	0.04019696	0.214641139	0.364071755	2669	2938	2972	2973	3254	2737
ABCD4	583.0723242	0.037965891	0.078490182	0.619851791	0.762474296	476	566	547	635	645	491
ABCE1	2138.306509	0.252354091	0.044655725	1.15E-08	8.42E-08	1853	2112	2053	2614	2848	2318
ABCF2	309.4374963	0.34555127	0.104723926	0.000514923	0.001943205	256	242	266	343	392	332
ABCF3	1058.086546	-0.066120978	0.062369985	0.280703282	0.445276279	1000	1105	1091	1062	1236	1002
ABCG1	356.8944169	-1.979985515	0.127026145	6.38E-56	3.69E-54	297	324	355	87	81	96
ABCG2	2.319481328	0.230293731	0.454122341	0.008987483	0.025805261	0	0	0	3	5	2
ABCG4	25.78341917	-0.038033974	0.248487471	0.823473081	0.89971286	23	21	28	22	21	30
ABHD1	10.76152099	-0.591373865	0.614612399	0.029186268	0.071812655	19	18	10	7	6	9
ABHD10	867.8696681	-0.38294701	0.063112986	6.40E-10	5.32E-09	837	914	924	734	806	668
ABHD11	952.6365348	-0.480904623	0.065508914	7.71E-14	8.88E-13	1328	1318	1341	1002	1172	907
ABHD11-AS1	4.47596156	-0.129101974	0.350685616	0.288107585	0.453037385	3	8	9	8	0	3
ABHD12	1989.303913	-0.296238	0.047112865	1.83E-10	1.61E-09	1875	2059	2161	1789	1999	1569
ABHD13	653.8112507	-0.090237227	0.073595396	0.208371986	0.356021568	542	611	582	562	659	538
ABHD14A	29.90545709	0.104004962	0.25370924	0.553794818	0.710170749	23	25	30	18	43	36
ABHD14B	333.3580885	-0.305855561	0.094756733	0.000755401	0.002767807	383	394	415	342	359	329
ABHD15	240.1346925	0.244903904	0.142936371	0.059063633	0.130259582	140	112	117	161	169	156
ABHD17A	2113.220442	-0.448359517	0.046302019	1.36E-22	2.64E-21	2151	2337	2368	1898	1953	1575
ABHD17AP1	3.795892866	-0.040601109	0.32490234	0.714051457	0.829826958	4	2	6	1	3	6
ABHD17AP6	1.572762217	-0.037569224	0.335564484	0.641491395	NA	3	1	3	3	2	0
ABHD17B	426.9629431	-0.039225576	0.089311575	0.626365479	0.766646688	389	414	390	458	458	340
ABHD17C	473.2130079	-0.563763484	0.082874056	2.61E-12	2.69E-11	551	582	564	413	450	368
ABHD18	378.2724635	-0.043512876	0.098048471	0.642907275	0.777829958	285	333	299	334	322	303
ABHD2	692.3956038	-0.050659667	0.080219846	0.515486875	0.678721471	495	584	655	676	620	511
ABHD3	862.5202924	0.535866604	0.075108232	2.96E-13	3.27E-12	422	390	473	669	764	602
ABHD4	966.000537	0.347128556	0.07096827	5.57E-07	3.33E-06	454	513	516	706	762	590
ABHD5	767.5882073	-0.088790067	0.069292693	0.19027126	0.332604695	596	585	607	639	639	539
ABHD6	176.0881289	-0.106576628	0.12959702	0.374119722	0.545818674	156	161	166	176	171	134
ABHD8	2247.456622	0.166717464	0.043601501	0.000108269	0.000461552	2071	2124	2300	2643	2852	2411
ABI1	1598.818039	-0.223576863	0.051916455	1.29E-05	6.37E-05	1287	1457	1479	1333	1404	1165
ABI2	1137.715063	0.157143734	0.056548614	0.004662548	0.014394986	1066	1093	1087	1388	1389	1158
ABI3BP	1.185804239	-0.006894261	0.336165872	0.918435177	NA	2	0	1	1	2	0
ABITRAM	343.6143227	0.100371204	0.105995036	0.31891865	0.487307295	261	266	233	313	285	289
ABL1	1857.595967	0.266907794	0.048693826	2.94E-08	2.05E-07	1577	1561	1732	2110	2267	1979
ABL2	682.124605	0.253986959	0.092290003	0.004113362	0.012886054	512	539	577	869	655	600
ABLIM1	2582.326183	0.002349453	0.042187942	0.956521538	0.97585146	2200	2404	2478	2704	2667	2303
ABLIM2	132.91491	-0.380772117	0.168334204	0.010294124	0.029075018	152	131	122	109	124	92
ABLIM3	11.23489704	1.299800456	0.647825852	0.002418076	0.007948676	6	6	5	21	20	20
ABO	4.338423022	-0.439700118	0.741703307	0.024352622	0.06127159	9	10	10	2	2	4
ABRACL	2068.13513	0.188430977	0.050149909	0.000144157	0.000601073	1892	1840	1933	2417	2633	1980
ABRAXAS1	105.600483	-0.064185463	0.155490107	0.642362496	0.777378659	103	100	128	124	109	105
ABRAXAS2	517.6627998	0.122013316	0.087214724	0.147852173	0.274521965	387	430	451	462	531	503
ABT1	1396.063082	-0.029739432	0.058602109	0.604410087	0.750417909	1398	1506	1528	1506	1851	1351
ABTB1	277.0138577	0.571886139	0.119388151	4.43E-07	2.68E-06	138	164	169	251	281	240
ABTB2	1769.548151	0.333043596	0.051694366	6.87E-11	6.27E-10	1246	1212	1275	1724	1893	1501
AC000068.1	31.79014595	-1.334564491	0.446723363	0.000213276	0.000863475	17	24	22	8	9	6
AC000068.2	2.220349126	0.142496989	0.373878965	0.126508606	0.242696281	0	0	2	5	3	2
AC000072.1	2.574770832	-0.186323464	0.408811826	0.035698722	0.085378564	2	7	1	1	0	0
AC000078.1	3.522379422	-0.204979153	0.413850259	0.07347013	0.156447589	9	3	6	5	0	0
AC000089.1	33.73583351	-0.122798249	0.244820254	0.484393277	0.650270826	25	55	42	38	37	37
AC000095.3	2.495778647	0.062601498	0.34182278	0.422731717	0.593703348	0	0	2	4	0	1
AC000123.1	5.490295693	0.030079655	0.321567746	0.795194024	0.881675578	5	4	2	9	1	4
AC000123.3	26.42419742	0.526963316	0.365218196	0.027950369	0.069122384	16	21	13	31	37	26
AC001226.2	1.549875369	-0.033337063	0.336545313	0.65572712	NA	1	0	5	3	0	1
AC002056.1	24.04311003	-0.126832372	0.264223315	0.472738526	0.639760054	26	32	26	19	35	22
AC002059.1	2.914445683	-0.282614581	0.521534094	0.005552611	0.01680596	2	4	3	0	0	0
AC002059.2	4.111139097	-0.150442502	0.36430889	0.212241218	0.36110325	2	4	13	5	2	2
AC002059.3	52.24501195	0.042147037	0.233367984	0.806622047	0.888708861	32	41	19	47	25	33
AC002066.1	4.155740828	-0.034156341	0.325388988	0.75142093	0.854219232	8	2	1	1	7	2
AC002116.2	13.3646296	0.151005264	0.30668958	0.380906713	0.552727834	13	15	9	18	20	16
AC002128.1	7.925363195	-0.006965099	0.303730616	0.959585862	0.977420345	5	8	5	7	6	6
AC002128.2	8.39829477	-0.013535088	0.306836534	0.919835947	0.957749843	3	15	5	5	5	13
AC002310.1	27.46874663	0.326149865	0.32538776	0.113829151	0.22293553	8	22	31	28	36	34
AC002310.5	45.14972339	-0.06418112	0.214876925	0.701181885	0.82177297	40	52	50	61	44	38
AC002316.1	751.6510485	0.601617821	0.074317825	1.45E-16	2.03E-15	612	589	672	1025	1094	977
AC002350.2	16.84838314	-0.176857087	0.310510289	0.318265223	0.486615462	15	23	19	27	11	7
AC002378.1	6.227384669	-0.015654643	0.313575773	0.900995406	0.948568042	2	6	9	3	8	6
AC002398.1	9.505616227	0.123072074	0.323702931	0.417776719	0.589261077	5	3	12	13	12	6
AC002401.4	1.635999954	0.044718713	0.337967389	0.560979166	NA	2	0	1	0	4	2
AC002467.1	50.12293068	-0.066692424	0.213224611	0.689287817	0.81239736	42	38	35	45	39	32
AC002470.1	4.015354945	-0.145590014	0.361143622	0.225496379	0.378513172	11	1	8	2	4	4
AC002524.1	47.66629018	-0.326953342	0.24080556	0.078112343	0.164580535	56	51	52	44	46	36
AC002545.1	3.647483083	0.056379691	0.328133536	0.616083338	0.759586781	5	2	4	11	5	1
AC002550.2	1.374641397	-0.021282642	0.336614288	0.757674418	NA	0	3	1	1	1	1
AC002553.1	1.588905917	0.045100029	0.338612323	0.544331108	NA	2	1	0	2	0	4
AC003002.3	5.926220753	0.15515432	0.348886598	0.28470958	0.449479255	4	8	3	7	14	7
AC003005.1	1.486098265	0.065226743	0.343784445	0.374372372	NA	1	1	0	3	2	1
AC003005.2	1.897270424	0.114528277	0.360593043	0.170101943	0.305994233	2	0	0	3	1	5
AC003070.1	5.685466476	-0.066293865	0.318984281	0.612614021	0.756737846	7	6	9	3	6	9
AC003070.2	1.166062644	0.03061507	0.339018539	0.622500885	NA	1	0	1	1	1	2
AC003072.1	10.92938695	0.061907409	0.311880943	0.65855803	0.790458788	5	2	5	6	5	5
AC003086.1	1.749515995	-0.008350493	0.3324931	0.918048017	0.956863091	2	3	0	2	2	1
AC003102.1	12.42396811	-0.385035359	0.470710792	0.072439156	0.154608588	7	16	18	4	9	9
AC003681.1	22.17443562	-0.025325578	0.264909871	0.878811213	0.936700161	16	21	16	17	11	26
AC003956.1	7.801268327	0.060544909	0.308958572	0.675274127	0.802120117	4	12	10	16	11	7
AC003965.2	4.283031992	-0.060278124	0.32924876	0.587967417	0.73742038	2	2	9	3	7	0
AC003991.1	6.897934535	-0.036691275	0.306210997	0.791821563	0.879796698	10	13	5	10	9	8
AC003991.2	2.056818906	0.081212118	0.346479536	0.323746697	0.492527015	2	1	1	6	0	5
AC004012.1	1.628366271	0.133494022	0.375858973	0.04447805	NA	0	0	0	3	4	0
AC004034.1	1.729406463	0.047075845	0.338142516	0.546547897	0.704041946	1	0	2	0	4	2
AC004039.1	2.997716414	0.058136759	0.338532861	0.495513507	0.660762581	0	0	3	3	1	2
AC004057.1	182.747697	0.094510895	0.12873216	0.427625476	0.598194669	166	201	166	202	216	203
AC004066.2	1.212791637	-0.022775297	0.335674633	0.754766628	NA	2	1	2	2	2	0
AC004067.1	2.848977267	-0.011790676	0.327849101	0.901459066	0.948850225	4	3	1	3	3	2
AC004069.1	6.268705931	0.29957093	0.481709485	0.069019807	0.14842089	3	1	2	7	6	6
AC004076.2	6.724859312	0.034295149	0.311113531	0.799649416	0.884341237	9	3	5	11	4	6
AC004112.1	7.277722747	-0.060714688	0.314760495	0.65463469	0.787339137	8	4	5	4	8	3
AC004130.2	32.2054752	-0.433173509	0.291621568	0.039121414	0.092470096	46	45	49	37	34	28
AC004134.1	1.701552687	-0.073160628	0.347883383	0.263480235	0.425343654	1	0	3	0	1	0
AC004148.1	16.76418403	0.033736374	0.281025502	0.836247809	0.908435022	10	16	9	15	7	18
AC004151.1	442.3716158	0.243308812	0.085081697	0.00307466	0.009890809	404	416	472	567	609	494
AC004156.1	2.557651959	0.108756694	0.352437036	0.264648753	0.426661996	3	1	0	4	3	4
AC004160.1	1.67249495	-0.087043605	0.350212894	0.25769506	NA	3	3	3	3	0	0
AC004231.1	53.26340091	0.142805772	0.197975682	0.381194695	0.553090055	57	71	75	85	81	85
AC004231.3	7.725461299	0.042552994	0.303443613	0.773194817	0.868412607	13	11	5	17	10	9
AC004233.1	8.238807559	0.010449978	0.301839974	0.943658316	0.970372574	9	10	4	14	7	5
AC004233.2	42.18290931	-0.746861744	0.297972659	0.001622939	0.005529794	39	53	63	24	31	34
AC004233.3	7.574045247	0.115261639	0.326549168	0.426238554	0.597225947	7	8	3	11	5	12
AC004241.1	3.700731192	-0.012624313	0.32780062	0.897568405	0.947221749	2	3	1	4	2	0
AC004241.3	7.330645738	0.008989752	0.30562475	0.950012133	0.973289612	3	9	8	11	4	7
AC004241.5	2.432516082	-0.057985694	0.343606574	0.362302679	0.534080563	1	0	2	0	0	1
AC004253.1	1.829527939	-0.001332371	0.340280518	0.981272957	0.990080165	2	0	0	0	0	2
AC004263.2	18.10196712	0.007766959	0.278830134	0.963144628	0.979348476	20	18	5	17	19	12
AC004264.1	8.015872409	3.589832134	0.965550538	3.39E-05	0.000156861	0	2	1	19	14	21
AC004383.1	5.697110699	0.156482924	0.351657063	0.273960879	0.437242103	2	6	7	10	8	10
AC004448.2	1.158223952	0.023026634	0.33956342	0.68648572	NA	0	0	1	1	0	1
AC004449.1	1.235038149	-0.022543516	0.336658363	0.74335068	NA	2	2	0	2	0	1
AC004453.1	11.53060245	0.044608279	0.286044096	0.78296309	0.875116195	10	13	14	20	12	12
AC004461.3	5.884649953	0.05899111	0.318416371	0.652579974	0.785770775	6	7	2	7	10	4
AC004471.1	4.181489456	-0.109785204	0.341315754	0.363213434	0.534894781	8	5	3	1	5	4
AC004471.2	3.293572252	-0.080253577	0.343780465	0.372767378	0.544705875	3	3	0	0	3	0
AC004477.1	1.304709082	-0.068420535	0.345800293	0.325188622	NA	0	2	4	1	1	0
AC004492.1	2.592338497	-0.159570407	0.379534477	0.130797388	0.248967128	4	8	3	2	3	0
AC004522.3	1.395615726	-0.11997924	0.367178888	0.083264383	NA	5	2	1	1	0	0
AC004522.4	2.294088171	-0.156086906	0.382970557	0.095051859	0.192796772	5	3	5	1	2	0
AC004522.5	1.307027325	-0.021919317	0.335537193	0.765097728	NA	1	2	2	3	1	0
AC004540.1	8.288067938	-0.512477642	0.70654949	0.033242482	0.080427469	10	8	13	3	2	7
AC004540.2	3.357939834	0.014355138	0.33003662	0.872875897	0.933097853	2	1	1	2	2	1
AC004552.1	3.083089443	0.041386282	0.327442418	0.699670841	0.820894653	3	4	2	8	4	1
AC004556.3	17.84944591	0.167958076	0.292130826	0.350684435	0.521790683	17	23	11	25	21	26
AC004585.1	3.818404685	0.041308062	0.327569884	0.700835442	0.821548069	8	0	5	11	6	2
AC004596.1	2.802663869	0.037721454	0.328324138	0.71650343	0.831641224	5	3	1	7	4	2
AC004623.1	1.394509863	0.064858127	0.343836597	0.372881775	NA	1	1	0	1	3	2
AC004678.1	1.263569502	-0.001938406	0.335050012	0.974144413	NA	0	4	1	1	1	3
AC004706.1	3.60694287	-0.085138729	0.335147303	0.453373059	0.622850213	7	4	4	3	3	4
AC004706.3	57.58837886	0.680112724	0.243910697	0.000903395	0.00325837	42	37	51	93	87	64
AC004707.2	1.848224955	0.171890686	0.398301763	0.038662622	0.091508299	1	0	0	3	6	3
AC004771.2	1.642311847	-0.041377382	0.33675736	0.601531769	NA	2	2	2	1	3	0
AC004771.4	1.283077272	-0.010117282	0.336163288	0.868531627	NA	0	4	2	0	1	4
AC004784.1	4.469938796	-0.012922424	0.316636925	0.912439092	0.954816352	5	8	4	5	4	8
AC004801.2	1.30511859	-0.024297068	0.336655121	0.728973834	NA	1	3	0	2	1	0
AC004801.6	4.916665497	0.246490138	0.43213205	0.091926288	0.187456581	0	3	4	8	7	6
AC004803.1	14.37674071	0.020927848	0.274490536	0.901197918	0.948729763	11	18	21	26	15	15
AC004812.2	20.71167233	-0.422693706	0.380823178	0.06106481	0.133881611	25	28	25	25	10	15
AC004816.1	198.2761936	0.747837061	0.126910924	6.67E-10	5.53E-09	139	154	156	282	291	259
AC004825.2	9.567435708	-0.801165757	0.778435108	0.016698442	0.044361483	10	15	11	5	7	2
AC004832.5	4.734131855	0.167350895	0.365933472	0.216178569	0.366263245	2	3	6	4	12	8
AC004832.6	1.856034006	-0.045218598	0.335873977	0.592818179	0.740965436	2	3	1	2	1	1
AC004834.1	3.87121669	0.010881773	0.319540985	0.928632444	0.962877347	3	3	8	4	8	4
AC004837.2	1.612640951	-0.026056265	0.337962066	0.691341073	NA	0	3	0	2	0	0
AC004837.4	2.28489271	-0.060778945	0.340762621	0.449545684	0.619346387	0	1	5	0	2	1
AC004839.1	5.03694114	0.124702532	0.346867392	0.316202564	0.484377887	2	4	1	3	6	5
AC004839.2	1.348388481	-0.057426906	0.340736322	0.454826671	NA	2	2	2	1	1	1
AC004840.1	1.823692051	0.016269702	0.33470677	0.82730838	0.902277243	0	1	2	3	0	1
AC004846.1	14.38147079	0.408451632	0.472921841	0.066666085	0.144206568	9	5	8	18	16	13
AC004854.2	7.352213483	-0.207429377	0.378058577	0.181744706	0.321424707	3	9	13	4	7	3
AC004863.1	1.410695878	-0.00395082	0.338255074	0.948547258	NA	0	0	2	0	2	0
AC004865.2	7.64454229	0.268613823	0.433245368	0.102063588	0.204074583	8	3	2	9	15	9
AC004870.2	202.068979	-0.508034806	0.12089692	8.21E-06	4.18E-05	328	311	322	239	258	220
AC004877.1	2.560430885	0.026240709	0.331612065	0.769826209	0.866599761	0	2	3	5	2	0
AC004877.2	7.542525801	-0.040386068	0.309697377	0.766289438	0.864562062	5	16	8	12	7	8
AC004882.4	6.113486895	0.115260523	0.333880488	0.397205907	0.568890581	4	6	2	5	6	9
AC004890.2	44.15736487	0.252170295	0.267392531	0.18298362	0.323056257	30	27	42	28	50	63
AC004890.3	2.006852131	0.101610401	0.355020314	0.21333484	0.362585127	0	1	2	0	5	6
AC004893.3	3.378044851	-0.054351561	0.329804669	0.607981897	0.752933536	4	6	2	4	1	4
AC004908.1	2.732595672	-0.071086618	0.341714001	0.411462669	0.583110829	2	2	2	0	1	2
AC004908.2	7.773435378	-0.018949462	0.308063254	0.889712078	0.942488399	4	9	7	9	4	7
AC004917.1	2.880773501	0.155454547	0.376538398	0.145680453	0.271060369	0	5	1	10	5	5
AC004918.1	9.69976299	-0.045138995	0.294795021	0.767052708	0.865007532	10	11	12	15	10	7
AC004918.5	42.96059582	0.567924138	0.289797455	0.0100479	0.028483242	31	31	27	69	54	38
AC004923.4	11.25193227	0.050734804	0.294276307	0.746480109	0.85093614	10	13	9	20	7	12
AC004938.2	25.55418587	-1.282168673	0.431591681	0.000214368	0.000867533	26	35	20	11	12	8
AC004947.1	2.156845871	0.181770446	0.404885747	0.038615306	0.091429772	0	1	0	1	4	6
AC004947.3	1.683166015	-0.00712702	0.335351066	0.921655604	NA	2	0	1	2	1	0
AC004951.1	2.774036417	0.002399872	0.327241987	0.981713954	0.990186245	1	4	3	4	5	0
AC004951.2	6.513382439	0.403186322	0.596426132	0.044922782	0.103792651	6	2	2	14	10	7
AC004951.3	17.61131547	-0.451953789	0.442412026	0.054414325	0.121707669	21	20	18	20	10	5
AC004951.4	9.532997513	-0.072894325	0.308701034	0.619366255	0.762021987	10	5	10	4	12	6
AC004967.1	6.239245628	0.107213011	0.328375648	0.440888318	0.611008306	2	9	6	9	11	7
AC004967.2	9.947113234	0.150716369	0.334552084	0.331941701	0.50133359	8	15	2	17	9	15
AC004980.1	114.5002439	0.237105774	0.162186618	0.097669748	0.196959563	88	109	125	143	138	141
AC004980.2	6.151770904	0.078745727	0.321615487	0.556393177	0.712231725	6	6	2	9	9	3
AC004982.1	7.985669618	0.359093716	0.502376403	0.069561455	0.149386958	3	5	4	8	12	10
AC004982.2	47.58531296	-0.169863132	0.247678736	0.343777772	0.514376034	33	28	23	22	37	16
AC004987.2	37.49166844	-0.118030289	0.226286885	0.492746622	0.658291959	35	36	40	36	38	31
AC005000.1	12.80902211	-0.124015222	0.305718132	0.45008114	0.619688042	17	13	17	18	12	9
AC005013.1	2.007481177	-0.105421197	0.358091851	0.154695596	0.284316906	2	1	2	1	0	0
AC005034.5	2.074707591	-0.196789748	0.416334697	0.045253558	0.104432529	4	7	3	0	1	1
AC005034.7	1.676663743	-0.101006655	0.354018399	0.227379934	NA	2	5	2	2	1	0
AC005041.3	1.917040542	0.033507263	0.335246884	0.674113573	0.801126261	2	1	0	2	2	1
AC005046.2	3.445033599	0.02254231	0.324776588	0.834016255	0.906769924	3	1	5	5	1	5
AC005050.1	1.331981249	0.119512112	0.367367515	0.079483541	NA	0	1	0	6	1	3
AC005050.2	1.818109655	0.189039367	0.414769021	0.02332806	0.059107704	0	0	1	3	10	3
AC005052.2	23.10966282	-0.148230175	0.271587932	0.407207014	0.578643761	22	20	22	18	22	16
AC005062.1	3.979113989	-0.05280964	0.325886898	0.642258662	0.777378659	3	4	7	2	3	6
AC005070.3	3.061601869	0.029308417	0.327986735	0.770849742	0.867092999	2	2	2	3	2	3
AC005076.2	11.31568105	-0.054429493	0.293923832	0.725668404	0.837020969	11	13	13	4	18	13
AC005077.4	40.885555	-1.500034892	0.325539969	3.09E-07	1.90E-06	50	43	60	26	16	12
AC005081.1	3.547023915	0.084393317	0.343390065	0.37363145	0.545434444	1	0	2	4	2	1
AC005083.1	63.35701698	-0.973060965	0.256786881	1.59E-05	7.74E-05	70	72	97	35	55	33
AC005104.1	3.897796146	-0.047025519	0.334113486	0.606841466	0.752049267	4	1	2	3	1	1
AC005162.2	2.354845829	-0.180018543	0.40628264	0.028310167	0.069914148	5	7	0	1	0	0
AC005180.1	1.274841803	0.02393398	0.339447882	0.680118749	NA	0	0	1	1	0	1
AC005180.2	1.813135802	0.017032321	0.336820582	0.794058398	0.881171823	0	2	0	2	1	0
AC005197.1	1.395478821	0.06938743	0.345952758	0.322403225	NA	0	1	1	0	5	2
AC005225.2	2.367208684	-0.073404715	0.342390754	0.399760094	0.571532739	0	1	7	2	2	0
AC005225.4	4.062690361	-0.114514568	0.345906282	0.326102605	0.494854645	7	3	4	1	3	4
AC005229.4	25.21034662	-0.05260191	0.249872466	0.758873765	0.859251073	21	26	29	28	25	23
AC005253.1	24.22451432	0.099402503	0.260745601	0.570541973	0.724087125	25	25	17	24	31	29
AC005256.1	1.640296058	-0.030817117	0.335727645	0.684280844	NA	5	0	2	1	1	3
AC005261.1	586.8317735	0.107942573	0.076912225	0.149695207	0.276910441	460	516	539	646	606	521
AC005261.2	144.3701147	0.452266771	0.159470562	0.001624075	0.005532691	84	111	112	145	164	160
AC005261.3	2.20906118	-0.005451009	0.332849116	0.946425677	0.971616071	0	3	2	4	0	1
AC005261.6	3.508714854	0.216313413	0.419813108	0.081826279	0.170791999	1	1	1	4	6	3
AC005324.3	6.438070588	-0.106634085	0.333623215	0.416088727	0.587307195	3	2	11	4	4	3
AC005326.1	7.361499628	0.117401975	0.342300472	0.349871898	0.520961928	1	4	2	6	1	6
AC005329.3	2.157336554	0.03666718	0.33149174	0.698818752	0.820291784	1	3	3	4	1	5
AC005332.1	1.24925405	0.068421962	0.346911912	0.266720995	NA	1	0	0	1	4	0
AC005332.3	6.25767776	0.146597695	0.347366938	0.296103404	0.461910259	5	3	4	6	5	11
AC005332.4	22.03157808	0.00087266	0.260274703	0.99726424	0.998113991	18	17	22	29	19	14
AC005332.5	15.04884052	0.063510359	0.283912965	0.699868506	0.821076911	7	12	12	12	14	12
AC005332.6	262.2277447	-0.082409311	0.110162193	0.42830983	0.598892902	240	219	238	242	244	222
AC005336.1	49.73928706	1.88256598	0.338741252	2.35E-09	1.85E-08	8	17	10	55	56	40
AC005387.2	2.367582969	-0.036546944	0.333406069	0.675320577	0.802120117	4	1	3	0	3	3
AC005393.1	2.338696132	0.026048229	0.33890104	0.67330159	0.800657319	0	0	1	1	1	0
AC005400.1	2.03055392	-0.024328323	0.330102648	0.789777451	0.8786721	3	4	2	4	3	1
AC005476.2	35.25598266	0.050704923	0.226696395	0.769212927	0.866235198	35	30	44	35	48	42
AC005479.1	1.326987153	0.062938906	0.346627464	0.264360287	NA	0	1	0	0	0	5
AC005487.1	2.200503252	-0.070277363	0.349641307	0.278641477	0.442981033	1	0	1	0	0	0
AC005498.2	3.725111617	0.012889152	0.327498197	0.89447045	0.945392308	2	3	1	0	2	5
AC005498.3	13.5850333	0.202054363	0.353422671	0.230552377	0.384670336	8	8	2	4	16	12
AC005519.1	9.062548924	-0.01114986	0.301198155	0.937080597	0.967427813	8	6	7	11	5	6
AC005520.4	5.309023285	0.045747587	0.319067201	0.715508074	0.830840841	6	5	3	7	9	3
AC005520.7	1.736594158	-0.00554195	0.333566706	0.942374781	0.969818222	0	4	1	3	1	1
AC005523.1	5.192102623	-1.335764111	1.305045281	0.008945226	0.025695339	9	12	7	1	4	1
AC005532.1	18.70035362	0.176733651	0.315149574	0.318611017	0.486952288	9	9	7	9	18	11
AC005534.1	4.903833834	0.079377534	0.335974623	0.46396676	0.632510654	1	3	1	4	2	3
AC005546.1	2.261735641	0.072995706	0.341841361	0.408435411	0.579863962	1	4	0	5	1	5
AC005562.1	28.39556893	-0.396597769	0.328471043	0.065533498	0.142009985	34	22	29	19	20	20
AC005586.1	11.06269284	-0.694926864	0.712648254	0.021620523	0.055352306	14	15	13	8	9	1
AC005586.2	9.225849379	-0.11511878	0.31355528	0.461472114	0.630450002	9	7	15	9	10	6
AC005606.2	4.955721972	0.13309357	0.358449043	0.235440765	0.390509215	5	1	1	12	4	2
AC005618.1	4.222775035	0.00319316	0.323428757	0.9762162	0.987155764	3	2	3	3	5	1
AC005618.4	2.562061901	-0.011329922	0.328886358	0.903451222	0.949794751	1	4	2	4	3	0
AC005622.1	7.257039638	0.184110195	0.370765681	0.201370043	0.346714609	3	8	0	6	13	5
AC005670.3	123.6638748	0.296507897	0.166669803	0.042643266	0.0993902	115	112	135	193	137	167
AC005674.1	2.498077915	-0.312231868	0.570484085	0.009407753	0.026877861	6	2	7	1	0	0
AC005674.2	14.77754099	0.0814257	0.279187183	0.630773895	0.770147535	15	16	16	17	23	19
AC005682.1	4.83744347	0.309766132	0.506874263	0.052498039	0.118095217	4	2	2	9	17	3
AC005703.4	2.452800046	0.078861042	0.341816875	0.402111933	0.573799177	1	1	3	7	3	1
AC005722.3	4.31701379	0.041807524	0.323706836	0.716805024	0.831792229	6	2	2	5	7	2
AC005730.2	5.798655168	0.091677686	0.350654616	0.238710507	0.394574144	0	0	1	3	1	0
AC005740.4	5.368777513	-0.5480932	0.912100349	0.023299243	0.059057829	11	11	7	4	2	3
AC005747.1	663.9432356	0.204638798	0.069184863	0.002483709	0.008134105	619	658	716	873	901	726
AC005759.1	1.599539729	-0.12342516	0.365691231	0.136527734	NA	4	3	2	0	1	1
AC005775.1	2.964770646	0.117234687	0.358834432	0.204408827	0.350887954	0	2	1	0	4	6
AC005776.2	1.492687086	-0.050300051	0.342869097	0.406690532	NA	0	0	3	1	0	0
AC005785.1	5.810973574	0.055109755	0.31567332	0.681079782	0.806151477	4	8	5	11	9	3
AC005822.1	2.637492886	-0.048774735	0.334091826	0.596819409	0.744232977	2	2	6	0	5	2
AC005828.4	2.766277068	-0.148011146	0.37442961	0.138140771	0.259923296	5	2	3	1	2	0
AC005829.1	2.228379821	0.08361948	0.345711642	0.339002193	0.509202069	1	0	2	5	2	1
AC005837.1	3.073461223	0.082777418	0.343002028	0.378157832	0.549849367	3	0	2	4	1	6
AC005837.3	1.367757381	-0.076997043	0.352022163	0.192550918	NA	2	0	1	0	0	0
AC005839.1	5.610531475	-0.187785079	0.372732068	0.192282972	0.33508326	12	6	6	5	2	6
AC005840.2	18.49480625	-0.026763701	0.264566567	0.87242712	0.932868086	21	16	20	13	26	20
AC005840.3	1.651350388	0.023734222	0.342171998	0.531378153	NA	0	2	0	0	8	0
AC005840.4	3.037947621	0.062921825	0.333029027	0.545670724	0.703332295	2	2	2	2	4	4
AC005863.1	51.48758944	0.59227974	0.301882611	0.009014376	0.025874819	52	40	38	96	72	72
AC005865.1	1.585584237	-0.005202014	0.337170145	0.937727403	NA	0	2	0	0	2	0
AC005911.1	2.305424785	0.004215467	0.331799137	0.960992513	0.978360915	2	1	3	3	4	0
AC005912.1	1209.274496	-0.133657264	0.056908896	0.017138872	0.045338323	1231	1310	1309	1324	1409	1066
AC005914.1	4.113173502	-0.025348361	0.321072815	0.824441818	0.900375988	2	5	6	1	5	6
AC005962.2	1.649627875	0.017241954	0.336844983	0.792258324	NA	0	0	2	1	2	0
AC005972.3	10.8951407	0.116334567	0.305371128	0.476631447	0.643233633	8	10	11	13	18	10
AC006001.2	55.5299326	0.387202546	0.250612812	0.044518704	0.103018533	51	35	48	69	68	71
AC006001.3	315.0561789	0.069043629	0.099506281	0.468692378	0.636504327	271	308	329	350	398	289
AC006008.1	21.01514171	0.068211558	0.277633459	0.684350618	0.80849387	13	18	25	39	9	20
AC006042.1	2.974908774	0.254662884	0.468638385	0.041985831	0.098128792	0	1	1	4	5	5
AC006042.3	2.003972193	0.126837033	0.364713521	0.162606602	0.295373933	2	1	0	6	2	4
AC006059.1	7.651420578	0.103811011	0.323542295	0.467202832	0.63534519	6	3	6	12	5	6
AC006064.3	1.819585679	0.086423329	0.346086947	0.334488877	0.504228338	1	2	1	3	2	5
AC006077.2	3.868649017	-0.316708186	0.538630986	0.035636368	0.085250454	5	4	8	1	2	1
AC006111.2	8.022537581	-0.046807169	0.306538552	0.74073526	0.84734698	8	11	10	18	3	6
AC006115.2	28.32080682	0.093668372	0.240983058	0.592965213	0.741101469	30	36	33	38	39	43
AC006116.11	1.765773342	0.108622846	0.360573462	0.121345866	0.23490632	1	0	0	0	2	5
AC006116.12	4.602106066	-0.036318234	0.318972576	0.764778011	0.86364716	6	4	3	4	5	3
AC006116.5	1.472089424	0.01570791	0.335862161	0.821528722	NA	1	1	1	1	0	3
AC006116.9	2.423380926	-0.00913892	0.332520802	0.912909146	0.95491644	1	2	1	1	3	0
AC006128.1	37.43339484	-0.070344431	0.226267067	0.679781037	0.805321388	33	38	35	34	45	27
AC006160.1	2.532372726	0.135563771	0.366803647	0.16851156	0.303822867	1	3	0	4	6	4
AC006213.1	12.90537873	0.036326054	0.289121569	0.818650275	0.896628096	10	8	10	11	12	10
AC006213.2	45.94053298	-0.106814853	0.233315426	0.537220071	0.697164321	39	25	25	30	28	27
AC006213.3	11.31510885	-0.046733351	0.298185524	0.756654363	0.8579691	7	12	7	7	12	6
AC006213.4	4.585029522	0.21394847	0.401975239	0.126896702	0.243176899	3	1	3	6	6	7
AC006213.6	4.688999008	0.014347186	0.320224174	0.901927333	0.948982709	6	2	2	3	7	2
AC006213.7	4.714571878	-0.155246643	0.363665512	0.219670933	0.370787869	4	6	4	2	2	3
AC006230.1	13.89056852	0.554528392	0.54324444	0.03415099	0.082224293	12	6	6	20	14	21
AC006252.1	8.740114915	0.40421689	0.55283199	0.055362921	0.123473507	5	3	3	10	9	10
AC006254.1	8.681617519	0.024794751	0.313341124	0.847580779	0.91558545	7	7	1	1	9	8
AC006262.1	60.28888701	0.448298236	0.268864273	0.028014807	0.069246436	21	30	27	33	55	40
AC006273.1	6.460062479	0.002194501	0.309145419	0.989422589	0.994136809	9	7	6	13	4	7
AC006277.1	5.722524554	-0.207412136	0.397085156	0.130746378	0.248967128	5	12	4	2	1	6
AC006299.1	3.508494854	-0.032099381	0.329110984	0.745596337	0.850417957	2	1	4	4	2	0
AC006333.1	46.34150849	-0.530775022	0.288788638	0.014304632	0.038771188	73	66	53	59	37	33
AC006435.2	21.42081136	0.125138561	0.268803406	0.48017069	0.646525891	19	16	28	28	29	25
AC006441.1	1.113432971	-0.026682836	0.340324041	0.638338633	NA	0	1	1	0	1	0
AC006449.2	3.148510695	0.120493211	0.351469969	0.28575459	0.450437416	2	5	1	6	6	6
AC006449.5	5.118759052	-0.260808362	0.443187979	0.085469642	0.176733219	5	7	6	3	2	2
AC006449.7	22.06889205	-0.260949094	0.323657186	0.179662221	0.318846208	13	25	22	11	18	15
AC006452.2	2.031074082	0.051612759	0.335928662	0.561654	0.716705947	3	2	0	1	4	4
AC006453.3	17.12781575	-0.035580677	0.279138199	0.826840019	0.901969255	6	17	13	15	10	11
AC006460.2	24.86115682	-0.192311238	0.28378047	0.2953827	0.461224931	41	29	19	24	27	23
AC006480.3	2.250194484	-0.00645563	0.329785159	0.941574408	0.969405916	1	4	2	2	2	3
AC006486.2	15.24124605	0.010353958	0.277331679	0.950663811	0.973366534	13	11	14	17	13	12
AC006504.1	3.286385975	0.083197627	0.33732216	0.442822682	0.612834337	2	2	2	2	4	5
AC006504.2	3.03710986	-0.267922504	0.500710399	0.006095409	0.018300142	3	1	5	0	0	0
AC006504.3	2.271572113	-0.044929762	0.335497102	0.601271014	0.747897145	0	2	4	1	2	1
AC006504.5	136.5641746	0.069400403	0.15311634	0.613526665	0.757509291	106	119	103	106	161	111
AC006504.7	6.377672236	-0.070652853	0.320932852	0.586845194	0.73639374	5	7	7	4	2	9
AC006517.6	1.257494563	-0.047128151	0.340245143	0.496833451	NA	2	4	0	2	0	1
AC006538.1	40.72149711	0.938166741	0.461569578	0.003728755	0.011783934	6	7	9	21	17	18
AC006547.1	13.27739638	0.212086542	0.344724301	0.231232944	0.385405228	11	4	9	12	20	9
AC006557.1	1.252798466	0.100736254	0.358302349	0.129860979	NA	0	0	1	3	5	0
AC006557.5	1.298866231	0.041601863	0.340320345	0.521985481	NA	3	0	0	0	2	5
AC006946.2	45.50291781	0.188428343	0.229922127	0.285207947	0.449989404	28	47	43	56	46	53
AC006970.2	44.84987447	-0.285313413	0.247429056	0.124754222	0.239995702	66	50	54	60	50	29
AC006971.1	3.861040259	-0.160115701	0.380554925	0.128786646	0.246009106	2	6	2	0	3	0
AC006978.1	65.24929362	0.275008445	0.203382875	0.100840917	0.202067201	55	53	57	85	84	61
AC006978.2	1.128133111	0.052739527	0.3459308	0.406822868	NA	0	0	0	2	0	0
AC007000.2	2.911139268	0.385331823	0.760772257	0.001879052	0.006328524	0	0	0	7	4	4
AC007029.2	1.681556127	-0.117112409	0.362234259	0.1601707	NA	4	2	2	0	2	0
AC007038.1	1.245567744	-0.045266916	0.340472	0.498215662	NA	4	0	2	0	2	1
AC007066.2	14.58627325	-0.090192427	0.291368419	0.582429531	0.733579325	12	11	16	11	14	10
AC007066.3	1.144053818	0.052375366	0.345843723	0.414984272	NA	0	0	0	0	2	0
AC007099.1	2.047946558	-0.034235526	0.345310776	0.130552198	0.248659257	0	7	10	0	0	0
AC007114.1	42.82953525	-0.432257162	0.266616987	0.032014056	0.077832669	43	46	56	41	39	25
AC007160.1	3.143390384	-0.218455479	0.424007487	0.069947287	0.15009925	5	2	8	2	1	1
AC007182.2	18.18273201	0.245753185	0.312839537	0.202379001	0.348081117	16	19	17	25	37	19
AC007191.1	40.21300403	-0.260483509	0.235534916	0.149378544	0.27650922	55	58	59	52	48	43
AC007216.3	5.946862557	0.048072139	0.320162441	0.698873516	0.820306436	3	5	7	1	11	8
AC007216.4	1.390674871	-0.022322146	0.336819353	0.744927651	NA	1	1	2	3	0	0
AC007220.1	3.939709661	0.083659976	0.340794694	0.405532171	0.577020806	0	2	2	2	1	5
AC007225.1	1.840276623	0.036780757	0.336416901	0.636472515	0.774424789	0	4	0	0	5	2
AC007229.1	3.253582967	-0.114348126	0.34687358	0.320292611	0.488752316	6	4	4	3	4	1
AC007238.1	4.823761566	-0.141983429	0.359385953	0.23872539	0.394574144	3	3	6	4	2	0
AC007240.3	12.27776278	0.257368632	0.377852693	0.161272446	0.293485294	4	8	7	8	13	14
AC007255.1	35.2106575	0.357358402	0.344783649	0.092071996	0.187674805	30	7	22	41	24	35
AC007256.1	3.021023282	0.038892495	0.332923123	0.668084076	0.79684613	2	0	3	4	4	0
AC007262.2	2.22385043	-0.09370358	0.35119096	0.256868186	0.417133982	3	1	2	1	0	1
AC007285.1	6.917836826	0.078895063	0.327230682	0.528274148	0.689799889	1	7	3	9	4	4
AC007285.2	3.250390367	-0.006877431	0.327625081	0.943289955	0.970163296	1	3	3	0	3	4
AC007292.1	5.977873298	0.181828987	0.372658973	0.194900939	0.338429528	4	5	1	9	12	2
AC007292.2	4.106193466	-0.113009091	0.347362466	0.317908295	0.486299679	0	5	8	2	3	2
AC007318.1	610.6225661	0.301570779	0.079259213	8.87E-05	0.000383134	503	461	520	652	757	591
AC007318.3	6.289125383	-0.017488056	0.315295938	0.888139064	0.941778858	3	1	10	5	6	3
AC007319.1	80.86006495	0.50209508	0.197700646	0.003198192	0.010237274	63	65	72	123	116	86
AC007325.2	62.58772672	-1.987595467	0.264141695	3.43E-15	4.35E-14	165	114	105	29	40	32
AC007325.4	99.88345468	-1.349899259	0.698507791	0.002167109	0.00719933	78	297	66	51	51	34
AC007326.1	1.314090314	0.023562329	0.335615314	0.753591488	NA	0	3	1	4	1	1
AC007336.1	2.372373694	-0.085682641	0.346234222	0.328824508	0.497894659	2	1	4	1	0	2
AC007342.3	5.151266397	-0.099769502	0.330827868	0.444785521	0.614446304	6	11	5	7	7	2
AC007342.4	180.3154575	0.036304422	0.137073454	0.771727316	0.867564494	116	116	112	126	152	107
AC007342.5	53.70918458	0.039815734	0.223854504	0.815353388	0.894852016	27	29	34	39	21	41
AC007342.7	8.321093595	0.324932431	0.478390732	0.076877585	0.162366866	9	3	2	15	12	9
AC007342.8	12.8958061	0.245252101	0.37595154	0.169840703	0.305637647	9	3	12	17	16	12
AC007342.9	15.98797771	0.23825308	0.343884411	0.200503352	0.345774714	15	8	9	16	15	22
AC007365.1	1.357776189	-0.08144364	0.350803487	0.196813336	NA	2	1	2	0	0	1
AC007383.2	31.09280233	-0.153779735	0.255915313	0.392379605	0.56418563	20	33	32	28	23	24
AC007387.3	1.256182896	0.071787731	0.347719441	0.257197476	NA	0	1	0	3	2	0
AC007389.1	2.764295866	0.111755475	0.350599492	0.289937868	0.455141831	0	4	2	3	5	6
AC007390.2	7.75910921	-0.054749468	0.309608818	0.695864055	0.818209608	11	6	5	10	4	6
AC007406.5	11.65347872	0.054398523	0.295147722	0.728290126	0.83904099	8	7	19	20	13	9
AC007435.2	1.554983	-0.022761949	0.334644338	0.768499942	NA	1	1	3	2	1	1
AC007448.4	1.820927182	-0.007924231	0.331890221	0.924464701	0.960636713	1	2	2	1	3	1
AC007448.5	6.425093883	0.006941158	0.312184752	0.958411775	0.976993844	9	1	5	5	8	4
AC007485.2	28.5602393	0.187027294	0.270542831	0.309501294	0.476852128	21	31	17	33	37	26
AC007541.1	5.261191793	-0.033959708	0.319551055	0.777275548	0.871589917	3	7	4	4	7	2
AC007566.1	15.12544421	-0.081881462	0.282562236	0.623629127	0.76518016	12	15	15	16	14	9
AC007608.3	3.29163207	-0.175577637	0.387171907	0.122611273	0.236826279	2	9	9	5	1	1
AC007610.3	1.838896047	0.031823558	0.334929472	0.695058779	0.817460922	1	1	3	7	1	0
AC007610.6	1.816367509	0.061916393	0.339066961	0.479201302	0.645579089	1	3	1	5	1	4
AC007611.1	2.834978051	0.055618423	0.337839108	0.51698926	0.6801457	0	3	1	0	7	1
AC007613.1	2.917381385	0.05265174	0.333798265	0.584285668	0.734702589	2	4	1	10	2	0
AC007622.2	2.565021776	0.023540215	0.331787752	0.789315929	0.87842129	2	0	3	0	6	1
AC007639.1	1.428263123	0.036765506	0.336409703	0.639116268	NA	1	0	3	3	3	1
AC007663.1	11.57400451	0.066222952	0.294891089	0.675272229	0.802120117	12	13	5	14	11	13
AC007663.4	9.831653335	-0.06002106	0.301144851	0.689745766	0.812782301	10	9	6	9	6	8
AC007666.1	1.308403888	0.101280506	0.360455557	0.096349253	NA	0	0	0	2	1	2
AC007671.1	1.467713452	-0.022183788	0.335216305	0.764705541	NA	4	1	1	3	2	0
AC007681.1	20.89829311	-0.487023207	0.394354071	0.040430567	0.095054949	34	29	25	17	25	13
AC007683.1	1.638235639	-0.031817506	0.335895271	0.676787331	NA	2	0	5	1	3	1
AC007686.3	15.19822156	-0.247291493	0.357895807	0.180110966	0.31937966	40	15	14	10	18	19
AC007688.2	6.064441472	0.110451447	0.326353202	0.440047233	0.610203443	4	7	5	8	9	8
AC007695.1	1.671706662	0.074907033	0.345051276	0.348102964	NA	0	2	1	2	1	5
AC007728.2	2.039622488	-0.092586844	0.347878678	0.307767034	0.474905609	3	5	1	2	1	1
AC007731.2	5.339956599	0.001370697	0.316474279	0.992196527	0.995274537	3	4	6	9	1	4
AC007773.1	9.647104324	0.066320052	0.304221932	0.659628338	0.790963893	5	14	9	15	9	12
AC007785.1	4.856769633	-0.066645289	0.323004892	0.594870524	0.742526092	3	4	13	8	5	3
AC007785.3	1.377611099	-0.038928134	0.339983927	0.545584443	NA	0	1	3	2	0	0
AC007842.1	7.96528225	-0.178553952	0.350549579	0.256318513	0.416380765	6	7	15	6	5	7
AC007846.1	7.018658875	0.201328817	0.37919229	0.179175541	0.318157117	5	2	6	8	10	10
AC007878.1	3.243229482	-0.062117485	0.329945343	0.57265031	0.725965519	5	2	5	4	3	2
AC007879.3	1.519021944	0.011390291	0.3337033	0.885083234	NA	1	0	3	2	2	1
AC007881.3	1.244492175	-0.05825067	0.343929254	0.365862542	NA	2	0	4	0	0	2
AC007881.4	1.622481792	0.015787313	0.335133567	0.828148977	NA	0	3	0	1	1	2
AC007906.2	94.73052387	-1.820429057	0.193878936	4.24E-22	8.05E-21	156	208	195	50	58	58
AC007938.1	1.55441008	-0.02072944	0.334464911	0.788208929	NA	0	2	3	1	1	2
AC007938.3	2.056202325	-0.007441431	0.331838643	0.929593221	0.963461621	2	1	2	0	3	2
AC007952.4	9.156072093	-0.147784594	0.352461522	0.272927565	0.436016232	3	5	6	2	0	6
AC007953.1	22.91153415	-0.895016399	0.384830794	0.001840716	0.006212895	38	54	40	21	27	18
AC007956.2	1.363189419	-0.071152015	0.346569885	0.303629341	NA	1	3	5	3	0	0
AC007969.1	111.3868551	-0.017391555	0.154425526	0.898583773	0.94748908	107	128	116	135	137	103
AC007996.1	27.18960196	-0.079413115	0.252126397	0.646277841	0.780481568	25	21	27	26	17	27
AC008014.1	27.10452581	0.907929389	0.371207628	0.001375961	0.004760009	17	25	22	42	55	52
AC008026.1	2.652055574	0.079037118	0.340527043	0.418853778	0.590265283	0	2	4	7	1	4
AC008035.1	1.249579702	-0.063224944	0.343147804	0.389672863	NA	2	3	2	0	2	1
AC008038.1	5544.695568	0.007968008	0.039024147	0.837961663	0.908990452	5626	6014	6326	6674	7257	5656
AC008040.1	2.088578894	-0.087335601	0.349236158	0.279659947	0.444109245	3	5	0	1	2	0
AC008063.1	25.37404541	1.224200123	0.400186875	0.000163075	0.000675596	16	11	20	61	34	41
AC008074.2	1.594157887	0.065712266	0.345360558	0.307723604	NA	1	0	0	2	1	1
AC008079.1	17.64994173	0.294805259	0.35160697	0.141832696	0.265530843	9	17	9	20	19	20
AC008083.2	1.616033153	0.124520981	0.367367507	0.122614093	NA	0	2	0	3	7	2
AC008083.3	1.932206501	-0.021057968	0.331147187	0.809814744	0.890759488	2	3	3	4	1	2
AC008105.1	9.069898527	-0.064536789	0.311305646	0.649695145	0.783438095	7	8	4	5	10	2
AC008105.2	7.852492097	-0.443587744	0.617933206	0.043144304	0.100340764	6	11	10	3	4	4
AC008105.3	2.796349806	0.093690831	0.34320296	0.368490044	0.540613683	5	1	1	3	7	5
AC008114.1	14.74944348	-0.034040812	0.269702928	0.836982098	0.908591565	16	18	20	21	19	15
AC008115.3	6.348532221	-0.081991968	0.321260774	0.542743379	0.700923378	11	8	2	4	8	5
AC008119.1	4.95183676	0.250298971	0.434796828	0.09063851	0.18529825	1	3	3	4	10	7
AC008124.1	117.353948	-0.263858775	0.166822542	0.070922149	0.15185527	116	137	108	104	105	104
AC008267.3	5.090612216	0.056858182	0.322654286	0.642410868	0.777378659	3	5	2	5	3	6
AC008267.5	15.0659898	-0.235331076	0.334606102	0.206820642	0.353932017	23	11	20	11	14	14
AC008269.1	4.130190513	-0.047331461	0.325740951	0.672405199	0.80004027	7	3	3	3	6	2
AC008393.1	20.20506887	-0.025951072	0.262790919	0.876440978	0.935247855	25	15	21	27	14	22
AC008393.2	2.462718868	-0.089458546	0.347251087	0.31638905	0.484625293	2	1	4	2	0	1
AC008403.2	1.158550096	-0.002047029	0.342812731	0.95918842	NA	0	0	0	0	0	0
AC008403.3	4.519307273	-0.061154135	0.327738614	0.59220248	0.740720799	6	0	7	2	4	4
AC008406.3	3.767482372	0.048214371	0.327020844	0.662230451	0.792544136	4	3	2	8	1	4
AC008427.2	3.007655599	0.036562983	0.328276495	0.723080479	0.835426653	1	6	1	2	4	5
AC008429.1	17.29877961	0.275267284	0.359035888	0.157638063	0.288223171	9	6	18	13	28	16
AC008429.2	58.31245009	-0.140139837	0.206411707	0.398645952	0.570321519	56	79	74	57	90	50
AC008438.1	9.035899463	-0.227857901	0.36949012	0.18728582	0.328766938	10	11	12	9	9	3
AC008443.1	90.08877694	-0.031149063	0.176376629	0.835804125	0.908140396	76	70	110	97	107	66
AC008443.4	6.620758633	0.07814314	0.331111845	0.506659553	0.670374547	2	2	2	4	5	1
AC008443.5	12.53926482	-0.519819704	0.590921288	0.037876576	0.089928374	19	12	15	2	11	9
AC008443.6	22.02513664	-0.08357847	0.294559596	0.604166118	0.750404922	6	18	5	14	5	7
AC008443.7	1.972554969	0.152590027	0.382996607	0.06709837	0.145011792	0	1	0	3	5	1
AC008443.9	1.742626578	-0.051176732	0.343030554	0.398886387	0.570581346	0	3	0	1	0	0
AC008462.1	2.060713892	-0.025357455	0.332632221	0.766795279	0.864817766	2	0	4	2	2	1
AC008481.2	2.17701028	-0.023706091	0.330973118	0.792180041	0.880094198	1	1	5	1	3	2
AC008494.1	1.232913882	0.003583191	0.33679612	0.958007938	NA	4	0	0	2	3	0
AC008494.3	2.694418223	0.076153196	0.340188926	0.428621415	0.59928539	2	1	4	0	7	7
AC008507.4	2.8518654	-0.027015048	0.327096534	0.790695568	0.879149792	1	3	5	2	4	2
AC008514.1	16.60646646	-1.328754727	0.470828181	0.000303187	0.00119168	34	35	35	17	15	6
AC008514.2	4.984665149	0.061477651	0.32184185	0.625653462	0.76611039	5	2	5	6	5	6
AC008537.2	14.30652993	-0.043804656	0.288050501	0.780783432	0.873737057	9	22	17	20	7	19
AC008537.3	10.12267593	0.015530679	0.294615686	0.920003112	0.957749843	6	13	12	10	7	17
AC008537.4	2.331997311	0.025392437	0.332600296	0.767487497	0.86529666	1	3	1	4	1	2
AC008543.1	14.15821457	-0.101443005	0.29529715	0.536694037	0.696761309	18	10	14	17	11	9
AC008554.1	1.823780728	-0.091649809	0.349420512	0.282148218	0.44685368	3	4	3	0	3	1
AC008555.7	2.525863778	0.00470603	0.326843883	0.964072598	0.979771005	3	2	3	5	2	2
AC008556.1	106.5323541	-0.833139365	0.174833753	2.69E-07	1.67E-06	128	146	166	92	98	68
AC008592.3	6.656085934	-0.020800121	0.311938146	0.873424483	0.933420094	5	3	6	4	6	4
AC008608.2	12.9822929	-0.243754131	0.359252056	0.183193712	0.323209311	27	19	12	16	19	5
AC008610.1	16.2289935	-0.37957157	0.436367813	0.078173166	0.16465387	31	27	8	15	10	14
AC008622.2	4.817852242	-0.028060604	0.313228323	0.824288046	0.90029907	6	8	7	7	5	8
AC008629.1	1.247155979	-0.004566641	0.336568032	0.94398659	NA	3	0	0	0	1	2
AC008635.2	1.405397073	0.09184809	0.356501205	0.135678049	NA	0	0	0	0	2	2
AC008663.2	5.844629783	-0.096207356	0.329342251	0.457884764	0.627183162	11	8	8	3	3	13
AC008687.4	4.56786677	-0.192642924	0.394686439	0.121221051	0.234711538	2	5	7	1	0	4
AC008731.1	1.181486735	0.005076849	0.337271918	0.937178284	NA	0	4	0	0	5	0
AC008735.1	3.46022186	0.065129154	0.333425275	0.533437999	0.694392822	1	2	3	4	2	4
AC008735.2	32.73168652	0.131794621	0.255300068	0.458768765	0.627994977	13	29	27	27	28	33
AC008735.4	7.768345348	0.073380203	0.313708588	0.605629501	0.7512191	4	3	9	7	9	6
AC008736.1	29.09867419	-0.070370217	0.257621186	0.682001593	0.806799568	27	27	14	28	14	24
AC008736.2	1.90146492	-0.041994409	0.335104878	0.620872378	0.762857618	4	3	0	1	3	1
AC008737.1	1.289283363	-0.00269579	0.336424363	0.968029741	NA	1	0	2	0	1	2
AC008747.1	1.439877057	-0.085169047	0.352138542	0.19015904	NA	4	0	1	0	1	0
AC008750.3	1.365179437	0.02602568	0.3367935	0.711379257	NA	1	1	1	1	3	1
AC008750.5	2.251616619	-0.021787479	0.331618493	0.802972846	0.886702498	1	1	5	2	2	2
AC008751.3	2.434014948	-0.053721052	0.336727714	0.538862384	0.698594662	1	7	0	1	2	2
AC008752.3	1.289257028	-0.028824523	0.338319297	0.652466254	NA	3	1	1	0	0	3
AC008752.4	20.64696407	0.089851084	0.279146017	0.600682455	0.747376406	11	14	13	24	9	15
AC008758.5	5.336291652	-0.147040843	0.355321543	0.260298353	0.421293763	1	11	6	4	3	3
AC008760.1	6.089939282	0.063855609	0.319119559	0.626521049	0.766691994	2	6	6	5	4	10
AC008763.1	8.218525233	0.008375322	0.303087422	0.954226146	0.975028179	5	10	5	10	4	8
AC008764.2	28.8187246	0.020852759	0.243082005	0.905050238	0.950464418	29	28	36	43	36	25
AC008764.6	32.52817472	0.007433506	0.242765403	0.96633126	0.981148878	23	22	27	38	23	18
AC008764.8	11.8513173	0.040467554	0.304288104	0.779848596	0.873124853	7	8	5	9	13	3
AC008764.9	3.410915419	0.044142371	0.330886638	0.654559783	0.787315255	1	1	5	1	1	8
AC008766.1	1.25411158	-0.041204698	0.340289534	0.525585004	NA	1	1	2	0	2	0
AC008770.3	2.325750367	-0.021660483	0.330282107	0.812350275	0.892536396	0	4	4	3	2	2
AC008771.1	61.41192928	-0.66811537	0.239046157	0.00089914	0.003244229	63	71	70	51	41	37
AC008781.1	4.938254633	-0.115819371	0.339965898	0.364475249	0.53646797	5	8	4	7	2	2
AC008870.1	2.778173167	-4.867989142	2.620092353	0.000377241	0.001461581	8	6	6	0	0	0
AC008870.3	8.934025787	0.328400505	0.50033191	0.068129741	0.146816073	1	2	4	6	5	9
AC008875.1	1.137887391	0.0468053	0.343171258	0.394866604	NA	0	0	1	4	0	0
AC008875.2	1.387611099	-0.047326174	0.342641671	0.402465596	NA	2	1	0	0	0	1
AC008875.3	52.67119228	-0.300851081	0.275829479	0.123231568	0.237821114	28	29	25	17	30	17
AC008883.3	20.16067691	-0.166857314	0.292435522	0.352957337	0.524239759	22	22	23	11	32	13
AC008894.2	5.421082596	-0.05641392	0.321117043	0.648712196	0.782787991	10	8	2	11	2	4
AC008894.3	12.39285749	-0.10968467	0.295498794	0.507689495	0.67123374	15	15	14	18	9	11
AC008895.1	1.54621021	0.098225505	0.354198658	0.216917369	NA	0	0	2	2	2	4
AC008897.3	1.433717538	-0.002032211	0.337394261	0.976720802	NA	1	0	1	0	0	2
AC008906.1	5.091624	0.100893998	0.338036228	0.40165505	0.573358078	4	2	4	10	2	6
AC008915.3	23.6801862	-0.055805698	0.254530898	0.74439404	0.849578726	27	17	22	20	26	20
AC008937.3	3.861556464	0.065049223	0.331097534	0.554360273	0.710671687	1	4	4	6	1	7
AC008946.1	6.962522978	-0.033664579	0.31353516	0.795755229	0.881954861	1	9	8	7	7	3
AC008957.3	7.314987742	-0.147224688	0.341368298	0.314125164	0.481994804	12	13	5	9	3	8
AC008966.1	18.84763431	0.023396294	0.261847041	0.892106694	0.943846205	15	19	30	25	20	26
AC008966.3	1.451423188	0.146456307	0.384764927	0.024589766	NA	0	0	0	2	2	5
AC008969.1	201.2003919	0.103241648	0.124641174	0.373938558	0.54575957	154	188	169	220	193	186
AC008972.1	1.367148729	-0.130247869	0.3726462	0.068685719	NA	1	5	3	0	1	0
AC008972.2	4.493570269	-0.077429306	0.331798608	0.501743576	0.666225289	6	1	10	7	2	3
AC008982.2	11.96764682	0.036198179	0.292225198	0.81728789	0.895808865	8	7	17	16	15	7
AC009005.1	1.970910488	-0.046805619	0.335223349	0.58545907	0.735272619	7	1	2	3	3	1
AC009022.1	49.54380321	-0.332451091	0.253069163	0.080739917	0.168978978	70	59	45	58	47	32
AC009041.3	2.364875088	-0.009668467	0.329678254	0.912491623	0.954816352	3	3	3	7	1	1
AC009053.1	1.175221168	-0.006795944	0.336284424	0.918692424	NA	2	0	1	1	2	0
AC009053.2	173.1729027	0.044064684	0.130488382	0.715939807	0.831185937	162	156	152	183	177	167
AC009053.3	2.124855271	-0.069223874	0.33948639	0.447514721	0.617425195	2	3	4	0	2	3
AC009053.4	6.778368685	0.292349409	0.470491378	0.07409109	0.157476034	5	0	2	8	5	8
AC009054.2	4.559448825	-0.050782416	0.324042308	0.66352667	0.793605877	8	2	3	3	5	3
AC009061.1	2.513785126	-0.010354655	0.326619444	0.913813586	0.955272233	4	3	3	5	2	3
AC009061.2	19.29026971	-0.072823293	0.273453833	0.665757129	0.795293027	27	16	17	20	15	22
AC009065.3	3.496152645	0.060559931	0.33672516	0.511237673	0.674958971	3	1	1	1	1	7
AC009065.5	11.45836031	-0.007843851	0.290317558	0.957806594	0.976787518	11	16	6	7	15	13
AC009065.6	2.076698839	0.13503839	0.368611886	0.150347902	0.277676692	0	0	3	4	4	4
AC009065.9	30.16509984	0.821021489	0.35901474	0.002448558	0.008031182	13	17	22	37	39	38
AC009078.2	7.642003649	-0.202908104	0.391163058	0.14936067	0.276502514	6	2	5	2	3	1
AC009078.3	7.268556735	0.081846848	0.313438249	0.573884266	0.726577384	5	5	11	9	10	10
AC009086.2	9.021689704	-0.11212988	0.320503391	0.45207511	0.621507172	5	13	8	8	5	7
AC009088.1	1.251815058	-0.002726538	0.339482803	0.957519999	NA	0	0	1	1	0	0
AC009090.1	1.708040411	-0.032133839	0.340098037	0.59322616	0.741379846	1	0	1	1	0	0
AC009090.3	1.454811926	0.034193799	0.338128638	0.618572511	NA	1	1	0	2	2	0
AC009090.4	3.071075369	0.140185573	0.36527395	0.194077538	0.337422557	1	1	2	2	7	3
AC009090.6	22.98240768	-0.096121585	0.265358856	0.578414116	0.730111403	17	22	27	27	14	20
AC009093.4	83.95890888	3.309972742	0.271326298	3.45E-35	1.09E-33	16	13	23	196	195	182
AC009097.4	4.782686086	0.032372032	0.318732336	0.791813099	0.879796698	9	3	2	6	7	5
AC009102.2	10.16936355	0.126396594	0.317753638	0.423957144	0.594950637	5	12	5	14	11	8
AC009107.2	5.988231868	0.082934886	0.328646799	0.506509596	0.67031328	3	7	0	6	6	4
AC009108.1	2.208184957	0.034442334	0.336040594	0.656856061	0.789163649	0	0	3	4	0	1
AC009108.3	3.033263823	0.053068855	0.335226272	0.563937137	0.718758665	0	1	3	5	1	1
AC009113.1	52.45025467	0.04626712	0.204863476	0.779518141	0.872975724	41	39	54	54	51	47
AC009120.1	3.551004221	0.030190394	0.324673542	0.784005935	0.875539694	1	3	6	2	8	3
AC009120.2	45.16172378	0.250486906	0.245084436	0.172516196	0.309228432	43	36	25	53	46	48
AC009120.3	4.305449084	0.139491272	0.355143064	0.263986767	0.425807056	3	2	4	9	10	1
AC009121.3	2.97997991	-0.026680933	0.330788577	0.771398856	0.867488361	1	4	1	1	1	3
AC009121.4	5.330913574	-0.081006971	0.323392472	0.537219502	0.697164321	5	8	5	5	4	5
AC009126.1	17.52250078	-0.822299215	0.605464227	0.01260061	0.034710271	14	13	12	4	6	7
AC009133.1	29.1002183	-0.076640882	0.249765428	0.657203942	0.789450416	36	22	33	27	27	34
AC009148.1	4.223584273	-0.286803814	0.500783862	0.040700078	0.095607485	4	3	7	0	2	1
AC009163.7	19.8485901	-0.649719934	0.471006921	0.018420802	0.048224405	29	19	22	11	8	18
AC009171.2	2.848138148	-0.095539496	0.347020853	0.320028612	0.488503156	9	1	2	0	4	2
AC009226.1	1.680658182	0.052174293	0.341018672	0.463152639	NA	0	3	0	0	2	5
AC009229.1	22.98873505	2.977539748	0.505483212	4.31E-10	3.64E-09	6	4	3	38	45	41
AC009229.2	14.19825113	2.636071324	0.583711927	5.37E-07	3.21E-06	2	3	7	27	42	26
AC009229.3	2.169463356	0.057779535	0.33819211	0.505348729	0.669370567	1	0	4	4	5	1
AC009229.4	2.173283421	0.079000893	0.344966047	0.350733979	0.521824381	1	0	2	6	1	1
AC009236.1	12.76782098	1.130946954	0.604404228	0.003607614	0.011440229	6	6	10	20	34	16
AC009236.2	1.189557736	0.04139036	0.33846894	0.571668931	NA	0	1	2	3	2	1
AC009237.14	65.34197926	0.163695772	0.197338582	0.315188661	0.483091737	42	60	56	68	74	58
AC009237.15	7.497594326	-0.003264697	0.304581488	0.97950073	0.988951669	12	5	5	10	9	5
AC009237.3	132.6597098	0.296672439	0.152698929	0.030326636	0.074213807	107	104	115	155	163	130
AC009237.8	9.541993599	-0.012255289	0.29410727	0.933642731	0.965855027	7	8	15	13	7	11
AC009237.9	3.751695427	0.318533417	0.53500681	0.039099814	0.092430303	1	2	2	9	6	7
AC009244.1	77.77609791	-0.128792894	0.182042517	0.404278093	0.575704586	84	80	70	81	85	60
AC009245.1	60.95576092	0.172341895	0.196519258	0.288391705	0.453417891	63	60	58	77	81	73
AC009275.1	1.799514717	-0.030425349	0.3338062	0.707247097	0.825788452	1	7	1	2	4	1
AC009283.1	16.10147667	-0.042170538	0.276228747	0.798206522	0.883551363	13	17	16	9	23	14
AC009299.2	11.60608529	0.557048727	0.599197204	0.033485593	0.080905842	11	7	6	10	27	22
AC009299.3	1.841886723	0.044511732	0.335865386	0.59852274	0.745549899	0	2	2	1	4	2
AC009302.1	15.87973761	-0.021160741	0.281202474	0.89457944	0.945404495	8	19	19	9	20	18
AC009303.4	20.55318233	-0.042267831	0.276087931	0.797691842	0.88323404	12	15	11	21	8	9
AC009309.2	6.637831763	-0.108401357	0.328272671	0.43602478	0.606228806	4	8	7	4	7	3
AC009315.1	3.60547863	0.057984449	0.328115103	0.606753219	0.751987939	2	2	4	5	3	4
AC009318.1	2.875035983	-0.024708907	0.326707638	0.806770729	0.888822199	1	7	4	5	5	1
AC009318.3	2.705265456	-0.026374976	0.325105844	0.802085653	0.886075831	3	4	4	4	3	3
AC009403.1	24.22481523	-0.345286492	0.330905975	0.098577197	0.198371144	25	29	25	15	24	17
AC009403.2	3.804718937	-0.151497721	0.371627612	0.165864524	0.300040805	2	7	2	0	1	3
AC009404.1	2.236051157	-0.018566039	0.33368291	0.815043361	0.894583404	0	6	0	1	1	3
AC009413.2	2.339319375	-0.053432707	0.333854486	0.576275719	0.72883476	2	5	3	4	2	1
AC009486.1	1.507027761	-0.019851227	0.333329955	0.795981019	NA	4	1	2	2	2	2
AC009486.2	7.513752964	0.105573969	0.317251079	0.482825721	0.648835764	7	9	5	13	10	8
AC009487.2	248.1230082	0.255437868	0.11951832	0.022220043	0.056700126	187	213	201	287	275	229
AC009495.3	7.512711494	1.45505773	1.668779127	0.016338047	0.043552411	0	2	0	9	4	3
AC009501.3	2.582485529	0.151735541	0.378705537	0.116613234	0.227309691	0	2	0	6	1	3
AC009506.2	32.01214786	-0.529635161	0.342768175	0.023438344	0.059263302	41	27	44	22	21	28
AC009509.5	1.464498481	-0.08661106	0.3511474	0.237744472	NA	3	1	3	0	2	0
AC009522.1	1.152980686	0.052920837	0.345957032	0.405671241	NA	0	0	0	2	0	0
AC009533.1	194.7403471	0.328777594	0.125690696	0.004879158	0.014973195	192	186	185	290	261	232
AC009533.3	5.548492977	0.049616543	0.321660748	0.683318636	0.807766565	5	3	2	7	5	2
AC009570.1	1.209645982	-0.109219649	0.364052339	0.075633924	NA	1	1	3	0	0	0
AC009630.2	4.46426156	-0.029897687	0.32023394	0.798984542	0.884090089	3	2	8	2	6	4
AC009630.4	1.831301692	0.026173635	0.334856933	0.738041104	0.845392729	1	0	3	5	0	1
AC009646.2	1.37676155	-0.070782877	0.347317252	0.270361267	NA	0	2	2	1	0	0
AC009686.2	3.830985505	0.121653196	0.353760951	0.266989335	0.429329473	1	1	2	3	5	2
AC009690.1	1.506301578	-0.002077503	0.342810188	0.957166485	NA	0	0	0	0	0	0
AC009779.3	50.89076664	0.429603906	0.270067567	0.034382363	0.082678758	28	33	51	58	76	48
AC009779.4	8.780567879	0.169190214	0.345268761	0.280739109	0.445276279	3	7	9	10	13	10
AC009812.1	5.088680363	0.089703775	0.328991948	0.484842912	0.650514338	2	5	5	7	6	6
AC009812.3	1.903857021	-0.043112511	0.334541018	0.621506125	0.763541054	4	1	2	3	1	1
AC009812.4	2.799465376	-0.164403691	0.38097032	0.132694933	0.251875002	1	5	9	1	2	2
AC009831.1	7.014780761	-0.217672304	0.394093611	0.147974687	0.274644303	5	12	3	3	4	3
AC009899.1	2.323384141	0.092545995	0.345982855	0.336179258	0.505872472	3	0	2	7	2	3
AC009948.1	2.2984514	-0.042762286	0.334553008	0.623823268	0.765224786	4	2	1	4	0	1
AC009950.1	1.732458367	-0.034872855	0.344091037	0.329559523	0.498579563	0	7	0	0	1	0
AC009955.4	3.783928304	-0.08134	0.337509603	0.443359042	0.61339291	7	6	1	0	6	3
AC009961.1	25.93961153	-0.571381705	0.431006894	0.02651069	0.066067296	15	19	41	20	15	8
AC009961.4	4.446335834	0.123021889	0.347120092	0.314932118	0.482851116	2	3	2	5	3	6
AC009974.1	1.700941748	0.005779139	0.331991743	0.948174882	0.972691459	4	0	2	3	2	2
AC010092.1	8.124106628	-0.075134981	0.316260266	0.586060473	0.735742153	7	12	7	5	3	13
AC010132.3	1.470426251	0.006438949	0.334296056	0.934640317	NA	3	0	2	0	4	2
AC010136.1	11.24050586	-0.242713945	0.354041181	0.188195012	0.330034478	14	16	20	12	12	10
AC010168.1	19.29277864	0.202511259	0.32149427	0.264722031	0.426744672	11	7	9	15	13	14
AC010168.2	5.029976835	-0.125161919	0.340701369	0.3471034	0.51797193	6	8	6	8	2	3
AC010173.1	18.12605632	-1.28497617	0.510522703	0.000735562	0.002700728	29	20	23	12	5	9
AC010186.2	37.55125777	-0.606096047	0.303908172	0.008031699	0.02337228	44	56	53	43	24	29
AC010186.3	31.27915095	-0.245590514	0.264042582	0.191085508	0.333655831	30	49	44	37	33	30
AC010201.3	1.464792167	-0.07536531	0.347107	0.298809017	NA	4	1	1	1	0	1
AC010203.1	43.58422776	-0.088788231	0.218932743	0.598823954	0.745829334	57	48	44	49	39	57
AC010203.2	2.808844683	-0.154561511	0.372509245	0.167178951	0.301827548	4	5	6	3	3	0
AC010207.1	17.59107471	0.025391528	0.289725697	0.871178203	0.932046339	11	5	9	14	9	6
AC010210.1	8.011572734	0.036015331	0.312450206	0.786021457	0.87671624	6	3	4	3	5	8
AC010226.1	8.47327065	0.076382065	0.312214816	0.597141129	0.744435269	10	5	3	7	10	8
AC010245.2	1.382826604	-0.005725662	0.33511398	0.936115791	NA	1	1	2	0	3	1
AC010271.1	6.626180861	0.005397361	0.311161062	0.968552852	0.982433866	4	10	4	5	10	5
AC010273.2	1.552050723	0.010413842	0.333820052	0.893238807	NA	3	1	0	2	1	2
AC010273.3	1.806982558	-0.00941812	0.330995746	0.902936658	0.949581207	3	4	1	3	4	1
AC010280.2	2.115848363	0.053905385	0.335975255	0.550700051	0.707839651	3	0	2	1	4	4
AC010319.1	5.894280107	0.008378403	0.320832075	0.940331635	0.969000587	3	1	4	2	3	4
AC010319.3	1.704608385	-0.026632384	0.337279266	0.697334522	0.819227806	1	1	1	0	0	2
AC010319.4	10.53186141	-0.178872496	0.350074162	0.256216633	0.416284976	8	8	22	3	6	15
AC010320.4	1.362698872	0.059668139	0.344603139	0.335904714	NA	0	0	1	1	2	1
AC010326.1	374.5679655	0.368604912	0.105440367	0.000235869	0.000947548	332	322	292	444	546	362
AC010326.3	1.440029296	-0.149272117	0.385698408	0.028655282	NA	1	3	3	0	0	0
AC010326.4	24.70357515	0.155147126	0.273103612	0.389648206	0.561536119	21	18	19	26	32	21
AC010326.5	20.19729075	0.277251495	0.331585829	0.16137116	0.293550939	16	18	10	30	26	16
AC010327.5	1.775857114	0.018928103	0.337371322	0.764974268	0.863688996	0	0	2	0	1	2
AC010327.6	33.80893917	0.163445696	0.256950723	0.364975305	0.536840675	26	31	21	45	28	31
AC010327.7	3.586092947	0.139274496	0.36878799	0.166129637	0.300431303	0	1	1	3	4	1
AC010327.8	1.451092456	-0.055395419	0.342176097	0.422706488	NA	0	3	2	0	0	2
AC010328.1	2.041014892	-0.023082146	0.334581625	0.765246423	0.863773904	4	1	0	0	1	3
AC010328.2	1.246336092	-0.095640888	0.356966942	0.127096399	NA	3	4	0	1	0	0
AC010331.1	9.374716871	-0.831494293	0.768810374	0.014799533	0.039968335	12	15	19	7	10	1
AC010332.1	2.443584837	0.195084073	0.407919904	0.07402928	0.1573619	2	1	0	5	4	6
AC010332.3	2.024388687	-0.023998907	0.334953025	0.755382287	0.857077709	2	0	3	4	0	0
AC010335.1	4.259651663	0.021652663	0.335100182	0.768199915	0.865488458	2	0	0	3	0	0
AC010336.8	10.65490128	0.225763469	0.376205052	0.180634094	0.319985578	3	8	3	8	8	11
AC010342.1	3.086240524	0.007716371	0.328319516	0.937465698	0.967620534	1	5	3	0	4	6
AC010343.1	607.9664388	-0.046871305	0.085080203	0.569145592	0.723116806	654	763	601	700	796	620
AC010422.1	1.922411158	0.037417192	0.338207749	0.596493395	0.743881748	0	0	2	2	2	0
AC010422.2	2.45247563	0.016049218	0.330310981	0.861014334	0.925100465	4	1	2	6	2	1
AC010422.4	1.372083055	-0.089673123	0.351590467	0.234636963	NA	3	2	2	1	0	1
AC010422.8	65.74032791	0.234209999	0.24342176	0.197874637	0.342581282	54	43	26	50	55	66
AC010442.1	3.782411769	0.133552623	0.359696134	0.226808249	0.380293261	2	3	0	7	1	5
AC010442.3	2.585683454	-0.110816035	0.358118868	0.194592285	0.338135685	3	4	0	1	0	1
AC010457.1	1.22595199	0.057983575	0.344648554	0.328824066	NA	0	1	0	1	0	3
AC010463.3	2.896375086	-0.101660011	0.345108414	0.3414168	0.512089728	4	3	4	1	3	2
AC010468.1	6.290499591	0.016139101	0.305424233	0.910304902	0.953711276	5	7	9	7	11	6
AC010476.2	7.586228195	-0.550478698	0.727977654	0.03033443	0.074219564	10	18	16	7	9	2
AC010487.1	3.14062936	-0.07832477	0.337023548	0.455907864	0.625402565	4	3	4	2	3	2
AC010491.1	9.192519833	-0.323851271	0.492798299	0.070658051	0.151406764	8	4	7	3	4	1
AC010501.2	3.650399093	-0.284559463	0.494010215	0.041637898	0.097451194	4	8	8	0	2	3
AC010503.5	128.2283762	0.03248297	0.143186046	0.805273521	0.888073533	111	126	135	131	153	129
AC010504.1	4.391765724	-0.079489872	0.334143343	0.476205282	0.642792645	12	1	3	2	4	5
AC010507.1	1.45683946	-0.039350167	0.337602573	0.596462478	NA	1	1	3	0	1	2
AC010522.1	1.712981256	0.025626267	0.333964798	0.754017223	0.856192847	1	2	2	3	0	4
AC010531.5	1.548033228	-0.004912789	0.333541043	0.949452661	NA	1	2	1	1	1	2
AC010531.6	3.869975499	-0.052463221	0.327233172	0.635481261	0.773655369	3	5	5	3	1	6
AC010536.1	9.302800226	0.198104459	0.359172159	0.225063946	0.377950802	6	6	5	15	14	3
AC010538.1	15.98541219	-0.043541735	0.274237115	0.79231167	0.880139634	14	15	14	11	19	13
AC010542.6	4.329007697	-0.081748218	0.332045379	0.485927361	0.651563807	5	5	3	3	1	5
AC010595.1	2.585103514	0.096033075	0.347212619	0.32062083	0.489138444	2	2	0	6	2	2
AC010615.1	2.874712409	-0.047412619	0.335804084	0.585340012	0.735218281	1	0	5	2	2	0
AC010618.2	5.013415603	0.046112994	0.3247911	0.687581892	0.811200068	1	4	5	3	8	3
AC010618.3	83.00772814	0.856590606	0.22185458	1.46E-05	7.18E-05	55	37	55	115	114	78
AC010624.1	9.276250203	0.073652068	0.300331728	0.636333683	0.774352994	13	5	11	13	14	11
AC010624.3	4.805037849	0.123997329	0.343678834	0.335544306	0.505160447	4	5	1	9	5	5
AC010624.5	12.51562082	-0.214823349	0.36920945	0.19611701	0.340206197	6	9	11	0	11	5
AC010632.1	1.899105596	-0.077507458	0.348505784	0.246560401	0.404765471	0	1	3	0	0	1
AC010642.1	1.549845455	-0.005691913	0.336887099	0.930476581	NA	2	0	1	3	0	0
AC010642.2	80.91008323	-0.196692624	0.186846008	0.211327703	0.35981114	67	76	75	66	69	62
AC010643.1	41.90559005	0.195205041	0.24278945	0.278986815	0.443330592	21	35	34	33	50	38
AC010654.1	1.854245082	-0.008770791	0.333932327	0.908690306	0.952717254	1	4	0	1	4	0
AC010655.5	1.241472396	-0.022043527	0.337369109	0.736375127	NA	4	0	0	1	1	1
AC010719.1	4.812778073	0.021572752	0.320806492	0.852106478	0.918783541	3	4	2	7	2	2
AC010733.1	3.507569778	0.007781162	0.325350502	0.941432265	0.969389027	1	2	6	0	5	5
AC010761.1	13.1280281	0.741681658	0.628607883	0.01735209	0.045818258	10	8	3	21	22	13
AC010761.3	1.292258679	0.042286453	0.34040512	0.514817986	NA	0	2	0	3	2	0
AC010761.4	3.420682251	-0.038436835	0.327149757	0.712771854	0.829045967	9	4	1	7	2	3
AC010789.1	97.41191599	0.056497201	0.164873753	0.696929251	0.81905913	86	112	81	113	112	93
AC010789.2	3.570476174	-0.125060299	0.353833159	0.26708786	0.429345561	2	6	4	1	4	1
AC010809.1	5.747178065	0.163101481	0.356807054	0.252236201	0.411991458	2	6	4	8	12	4
AC010809.2	3.834062648	0.073339657	0.331708184	0.520269932	0.682841087	2	2	5	5	8	2
AC010834.3	3.412499303	-0.078884019	0.33562544	0.467295369	0.635363197	0	7	7	3	3	3
AC010864.1	8.199062892	-0.053048972	0.307602867	0.709104875	0.826763442	6	12	5	6	8	7
AC010878.1	5.125486129	-0.042020422	0.321753815	0.720933532	0.83428759	6	3	5	3	2	7
AC010883.1	2.258729168	-0.046150096	0.333782021	0.612528492	0.756737846	2	3	5	5	0	2
AC010883.3	2.554360495	-0.009996365	0.328649652	0.913545596	0.955234729	5	1	2	3	2	3
AC010894.2	1.503914607	-0.042156806	0.338139205	0.573011068	NA	0	3	2	1	2	0
AC010896.1	3.978634751	-0.304014861	0.509875519	0.045374106	0.104660924	9	8	6	4	3	0
AC010900.1	2.751611221	0.112779828	0.349804072	0.297415123	0.463391488	3	1	2	3	7	4
AC010913.1	3.075512948	-0.17881089	0.392919372	0.103273226	0.205983742	1	6	4	1	1	1
AC010967.1	1.15125448	0.039950599	0.340383321	0.526426644	NA	0	2	0	3	2	0
AC010969.2	25.72496555	-0.180811682	0.26458031	0.320982938	0.489536198	32	30	37	31	31	23
AC010973.1	1.389965236	0.016009806	0.337251098	0.800202494	NA	0	0	2	1	2	0
AC010973.2	5.906308192	-0.1293274	0.343081557	0.332869562	0.502220258	6	4	7	3	7	1
AC010976.1	6.93926435	-0.075939873	0.324462697	0.549647034	0.706907663	12	2	4	6	1	7
AC010978.1	2.168472682	0.038109232	0.335551497	0.637908684	0.775491346	1	2	0	1	1	3
AC010980.2	1.696123973	0.040444332	0.338178648	0.582911483	0.733925997	0	4	0	5	3	0
AC010996.1	7.274378623	0.251977334	0.401721545	0.139589109	0.261962497	4	6	4	9	13	8
AC010997.4	7.443295497	-0.095000547	0.323545849	0.489471414	0.655274282	6	13	5	2	5	11
AC011005.1	2.456507289	-0.006263835	0.330268854	0.943275089	0.970163296	2	3	1	3	0	3
AC011005.4	2.732481383	0.014991396	0.328638782	0.876974468	0.93551337	3	5	0	7	2	1
AC011008.2	1.296809917	0.022459926	0.339339293	0.686055521	NA	1	0	0	0	1	1
AC011043.1	94.94519984	0.186522785	0.176917243	0.219786958	0.37091917	85	87	62	103	99	97
AC011195.1	1.615466131	0.020923321	0.33921851	0.707275796	NA	1	0	0	0	2	0
AC011228.3	1.326609092	-0.057503451	0.342606224	0.409757465	NA	0	3	2	1	0	1
AC011247.1	1.545580156	-0.090636531	0.351711422	0.237197226	NA	0	4	3	0	1	1
AC011290.1	1.28312456	-0.09768077	0.356183716	0.170771871	NA	3	5	1	1	1	0
AC011290.2	4.99149355	0.0904675	0.336848364	0.431878134	0.602600265	1	2	3	6	4	1
AC011294.1	14.86226501	-0.852514757	0.505955658	0.007150036	0.021136347	31	22	34	15	17	9
AC011317.1	3.12526344	0.096468175	0.348240408	0.305506814	0.472206636	4	1	0	1	7	5
AC011330.1	11.005093	-1.364044301	1.100929209	0.006835041	0.020297969	5	4	30	3	4	2
AC011330.2	1.672191956	-0.033548285	0.335068907	0.675367347	NA	2	0	5	1	2	2
AC011337.1	1.298142565	-0.025597479	0.336793273	0.715440199	NA	2	1	1	0	3	0
AC011374.1	5.936221125	-3.007545323	0.969145344	0.000163252	0.000676184	15	12	16	0	3	1
AC011379.2	5.997691457	-0.05147559	0.314917525	0.697870142	0.819556328	4	5	10	4	10	3
AC011388.1	3.056004849	0.027673938	0.328670448	0.777958543	0.871984152	3	2	1	1	3	4
AC011416.3	7.533793077	-0.139458014	0.336387853	0.342898467	0.513831247	11	4	8	7	4	5
AC011416.4	1.341690704	0.024201984	0.334701188	0.758352177	NA	2	1	1	3	2	1
AC011442.1	1.237847891	-0.055190718	0.342254611	0.419609951	NA	1	3	1	0	0	2
AC011444.1	9.290063975	-0.05147261	0.304897465	0.72143772	0.834625399	12	11	3	7	6	11
AC011445.1	6.462068459	-0.156751859	0.344649092	0.293584539	0.459119268	10	7	12	4	7	8
AC011445.2	1.747497074	-0.089570276	0.350029935	0.269330069	0.431876408	1	2	3	0	1	1
AC011447.3	88.68157126	0.628470328	0.20092147	0.000356298	0.001384724	80	62	73	114	134	131
AC011447.6	2.961740064	0.042469115	0.330871142	0.666590113	0.795738079	1	2	3	5	2	2
AC011447.7	39.20946593	1.080327486	0.330562851	9.56E-05	0.000410854	15	20	36	61	60	58
AC011448.1	24.82849191	0.129840185	0.286034497	0.456987375	0.626351965	6	20	16	20	15	21
AC011450.1	5.270163763	-0.105184518	0.3341214	0.413638607	0.585247841	9	6	4	5	2	6
AC011451.3	2.048486404	-0.044399266	0.337189228	0.577079497	0.729140718	0	4	4	5	0	0
AC011455.6	12.57837396	2.449059867	0.680564165	2.72E-05	0.000127707	1	5	2	16	21	22
AC011458.1	1.454230437	0.037441064	0.339233288	0.571811023	NA	1	2	0	1	0	5
AC011458.2	1.670312808	0.011394406	0.336275148	0.864231547	NA	0	3	0	4	0	0
AC011461.1	7.581072986	-0.004941221	0.307063641	0.970592611	0.983879369	10	10	4	11	10	5
AC011462.5	16.61760154	0.169217803	0.308573694	0.337085924	0.507040161	10	19	8	17	14	23
AC011466.1	8.401423341	-0.549855553	0.747984078	0.029696787	0.072874698	9	10	15	3	3	7
AC011466.3	3.188178684	-0.039013814	0.327087246	0.711204875	0.828025781	3	4	5	4	3	3
AC011468.1	4.687335952	0.013209427	0.319207958	0.911386516	0.954351417	7	1	3	4	6	3
AC011468.5	1.657568523	-0.017884237	0.336525612	0.79245007	NA	1	0	4	4	0	0
AC011472.1	9.845991267	-0.002036911	0.300536044	0.987044858	0.992927022	4	8	16	7	6	16
AC011472.2	9.515008488	-0.237124262	0.380576811	0.166377955	0.300689213	10	13	11	4	4	12
AC011472.4	2.473851826	-0.093053783	0.343757937	0.360986534	0.532686422	4	2	5	3	2	1
AC011472.5	1.832475895	-0.023957027	0.335675761	0.74580315	0.850536499	1	3	0	1	0	2
AC011476.2	2.821268074	-0.122916435	0.359147514	0.21593327	0.365879596	2	4	2	1	1	1
AC011476.3	33.21360652	0.037096275	0.237329659	0.830086336	0.904036432	31	31	24	32	26	39
AC011477.1	8.610661716	-0.270414075	0.411149166	0.125856115	0.241731955	9	12	8	3	8	5
AC011477.2	13.46488031	-0.349972677	0.408999843	0.095180186	0.19299653	20	13	17	13	11	7
AC011477.6	1.204789392	-0.020409832	0.337190533	0.756927929	NA	1	0	3	3	0	0
AC011481.1	4.536649733	-0.136387305	0.353063141	0.274979268	0.438434647	3	7	6	4	5	0
AC011481.2	1.293103699	0.009594834	0.336201791	0.886138236	NA	2	1	0	3	1	0
AC011483.1	13.34109502	0.566017999	0.502314727	0.031529919	0.076780715	8	13	15	23	27	28
AC011483.2	4.844894412	0.089699061	0.332253476	0.467394736	0.635386355	8	1	5	11	10	3
AC011483.3	5.454125781	0.093316454	0.323699622	0.502859516	0.667075383	9	5	5	8	12	9
AC011487.2	2.975414221	-0.251281715	0.464774523	0.037298968	0.088735411	3	4	13	2	1	1
AC011495.1	18.09244721	0.071154858	0.275089053	0.675010466	0.802001228	10	15	24	26	19	15
AC011498.1	2.330706295	-0.025709979	0.330210363	0.781225441	0.874030032	3	3	1	2	1	3
AC011498.6	1.778843898	0.077748348	0.34771575	0.292083529	0.457546431	0	0	2	1	3	3
AC011498.7	13.29970616	0.030017914	0.278337798	0.855783465	0.921623925	15	15	11	14	16	17
AC011503.1	1.375943962	0.124887081	0.371093664	0.055611559	NA	0	0	0	1	2	3
AC011503.2	11.99119601	0.093791514	0.30212181	0.555491711	0.711665781	10	17	4	17	12	13
AC011503.3	2.344431547	-0.081783875	0.341820114	0.395724047	0.56731266	1	4	6	2	3	1
AC011509.3	1.202375285	-0.003649019	0.335853471	0.958099676	NA	0	1	2	1	1	1
AC011511.1	11.05327539	-0.004354247	0.28927545	0.976211005	0.987155764	11	13	7	11	9	13
AC011511.4	1.790725609	-0.002772573	0.340684679	0.949981865	0.973289612	0	5	0	0	5	0
AC011511.5	1.930500755	0.096356787	0.350084677	0.281597216	0.446199574	1	1	1	3	5	1
AC011603.3	4.596034219	-0.103712057	0.33651937	0.403978836	0.575531899	7	3	8	6	3	3
AC011676.5	1.359497052	0.020397498	0.335199682	0.796114341	NA	1	2	2	0	4	3
AC011753.4	2.476634624	0.100223653	0.355085916	0.184677979	0.325242241	0	0	1	1	2	2
AC011815.1	26.04053693	0.127614237	0.255485505	0.472706993	0.639760054	31	18	27	33	35	30
AC011815.3	1.3401762	-0.041220559	0.340027612	0.529171216	NA	2	2	0	1	0	1
AC011825.2	1.492422468	0.032342684	0.338245263	0.627688122	NA	2	0	0	0	3	1
AC011921.1	20.0730008	-0.116739208	0.290458542	0.492296398	0.65778529	5	16	21	14	10	12
AC011933.1	1.92801158	-0.022083682	0.331632606	0.797737749	0.88323404	4	3	1	4	1	2
AC011944.1	2.476219339	-0.009831228	0.327420251	0.918014299	0.956863091	3	3	2	2	3	3
AC011978.2	1.976733606	0.155597433	0.383050945	0.093482584	0.190150514	2	0	0	6	3	3
AC011979.1	6.531402239	-0.035453718	0.309505924	0.793626252	0.881065096	5	6	11	11	6	4
AC012020.1	2.231720159	-0.00524474	0.331129306	0.948464587	0.972834335	1	6	1	5	0	3
AC012063.1	3.492157994	-0.063654348	0.331223782	0.557751236	0.713358278	4	6	2	3	6	0
AC012065.5	6.317315725	0.144503961	0.347039129	0.299359495	0.465640319	3	11	2	6	8	15
AC012073.1	51.02668018	-0.272924531	0.24361506	0.139132047	0.261357556	40	37	66	40	34	42
AC012085.1	65.18671398	0.271740183	0.201945958	0.103175106	0.205866751	55	65	57	92	81	72
AC012146.1	150.9932761	0.650624335	0.16050807	1.05E-05	5.25E-05	106	94	98	184	212	132
AC012146.3	1.729618821	-0.026346586	0.335483502	0.729267781	0.839609288	1	0	3	1	1	1
AC012158.1	3.367970608	0.008253511	0.32624826	0.935148907	0.966534758	1	2	4	3	3	2
AC012173.1	1.395731005	-0.16434057	0.397155206	0.015906369	NA	5	1	3	0	0	0
AC012181.1	5.377598678	0.009318287	0.313762699	0.942998677	0.970163296	8	3	3	6	6	4
AC012181.2	11.28835668	-0.1487507	0.321372462	0.36250549	0.534253742	6	21	10	9	10	9
AC012184.3	15.37648659	-0.064788751	0.281586977	0.693927276	0.816625202	12	23	9	14	16	12
AC012186.2	1.475506506	0.052492035	0.339962559	0.496902929	NA	3	1	0	1	5	3
AC012213.3	1.188798026	-0.026030771	0.337800035	0.692783382	NA	1	1	1	0	1	1
AC012291.3	3.387562445	0.081714609	0.339170231	0.427735545	0.598262369	3	0	2	3	5	2
AC012306.2	44.34704728	-0.405409346	0.262298961	0.040560303	0.095313765	61	63	49	36	53	39
AC012306.4	9.297220025	-0.14960156	0.323210658	0.357602661	0.529243209	9	12	12	9	10	6
AC012313.1	310.9828535	-0.959033256	0.10760557	6.20E-20	1.06E-18	398	414	428	218	260	204
AC012313.10	9.548977244	-0.192650019	0.355160788	0.234772289	0.389666967	13	5	11	7	8	4
AC012313.2	44.00486274	0.373624388	0.301977234	0.073002069	0.155604609	18	16	17	30	32	21
AC012313.3	26.30172133	-0.246041065	0.313894776	0.200898782	0.346148958	10	27	20	12	19	12
AC012313.4	18.38700035	0.311450251	0.33742442	0.127300208	0.243661338	20	15	14	28	26	27
AC012313.5	18.52306329	0.722448677	0.438637208	0.010792273	0.030353855	14	12	14	32	34	23
AC012313.6	18.64044174	0.418502987	0.391681211	0.064966241	0.141064359	10	13	14	22	23	23
AC012313.8	27.73892767	0.882393658	0.395158055	0.002389833	0.007867835	24	14	17	39	53	38
AC012313.9	1.901266601	0.116386528	0.366286789	0.079172961	0.166327516	0	0	0	4	1	0
AC012354.1	4.119857525	0.028281729	0.323662298	0.799052243	0.884090089	6	4	0	4	5	4
AC012354.3	3.582163811	0.123424557	0.350258983	0.29409176	0.459690157	3	2	3	6	4	7
AC012354.5	1.557256562	-0.017079732	0.334482827	0.820091432	NA	1	3	2	0	2	3
AC012354.8	3.667681521	0.006257518	0.321019072	0.958732623	0.976995133	3	5	5	2	3	9
AC012358.3	10.40107663	-0.003807853	0.29454692	0.978487444	0.988253793	7	8	12	13	10	6
AC012358.4	2.701796376	0.039970022	0.332969915	0.663137674	0.793287336	0	3	4	0	9	2
AC012360.2	3.416384796	0.02147908	0.325719107	0.837432233	0.908591565	5	0	3	4	2	4
AC012360.3	56.36052205	-0.229638833	0.218083978	0.184007724	0.324303584	61	53	88	54	66	54
AC012362.1	1.597545499	-0.006267361	0.335458288	0.929576615	NA	0	1	3	0	4	0
AC012368.1	3.189844428	-0.167846212	0.388757094	0.099939576	0.200555874	2	1	6	0	2	0
AC012442.2	3.235158829	0.117110695	0.350663374	0.292213815	0.457639591	0	4	3	4	9	3
AC012442.3	21.40909064	-0.043735184	0.282874751	0.786192392	0.876775712	5	12	27	10	10	22
AC012443.2	8.51160474	0.01516412	0.30880209	0.911343956	0.954351417	1	8	9	3	7	10
AC012447.1	4.616337057	0.073495461	0.342482498	0.397627744	0.569086996	0	2	0	1	4	0
AC012464.2	1.382782779	0.011456684	0.335183642	0.878481675	NA	0	3	2	2	0	4
AC012467.2	30.83878054	0.026914177	0.244960156	0.877927205	0.936272301	21	29	35	32	24	38
AC012494.1	1.386442271	-0.031236783	0.340238649	0.600010811	NA	1	1	0	0	1	0
AC012501.2	3.380949165	-0.057718089	0.331771981	0.577118956	0.729140718	1	3	6	2	1	4
AC012501.3	15.14996373	0.235838433	0.352409	0.198221894	0.342966655	6	7	16	24	9	16
AC012513.3	20.64444239	-0.885131715	0.419838047	0.003083013	0.009913529	27	32	46	21	14	16
AC012531.1	11.13026391	0.609107985	0.840752245	0.026069908	0.065127774	2	0	9	18	9	8
AC012531.4	2.24865795	-0.252454108	0.484038307	0.00483914	0.014872166	3	5	3	0	0	0
AC012531.6	1.928233218	-0.042959405	0.33726334	0.583522206	0.734266073	0	2	6	4	1	0
AC012557.1	2.278485477	0.176157469	0.404561832	0.017091261	0.045218541	0	0	0	3	2	4
AC012615.1	27.41103681	-0.568563766	0.357528224	0.019087154	0.049759456	26	38	38	26	23	14
AC012615.4	4.816675808	0.019348062	0.320196641	0.869156225	0.930639409	0	6	6	7	2	5
AC012615.6	28.74008306	-0.249673322	0.275757145	0.189316073	0.331431251	29	30	39	26	23	29
AC012618.2	2.642788547	0.071514717	0.343907017	0.372289703	0.544212819	0	0	3	8	0	0
AC012618.3	18.44840753	-0.061904604	0.288022886	0.700109299	0.82121043	9	17	6	6	10	14
AC012629.2	1.717279033	-0.026771495	0.336154397	0.71521015	0.830755675	3	0	1	0	2	1
AC012636.1	4.031366719	-0.058196825	0.330768405	0.585675819	0.735442249	2	3	7	1	7	1
AC012640.1	2.841132412	-0.031439038	0.330379267	0.73949474	0.846377054	5	1	1	2	3	1
AC012640.4	26.16295935	-0.226140428	0.280672388	0.229802084	0.383790637	26	25	31	21	21	24
AC012645.1	7.155490752	-0.077478934	0.320339979	0.564291662	0.719071047	5	13	4	10	6	2
AC012645.4	1.281851501	0.009007353	0.334953139	0.912952181	NA	2	3	0	2	1	3
AC012676.1	8.849297312	-0.151522742	0.329174145	0.341364792	0.512089728	8	10	15	11	6	7
AC012676.5	12.92430952	0.125918709	0.315265839	0.430479679	0.601190344	8	13	8	12	19	12
AC013268.4	15.56365547	-0.141070535	0.288257218	0.420290479	0.591559459	17	29	23	19	26	14
AC013356.2	1.190618856	-0.051916988	0.343195533	0.395439137	NA	1	1	1	0	1	0
AC013394.1	1.354005126	0.009617775	0.336650085	0.882458215	NA	0	3	0	1	3	0
AC013403.2	3.35874638	0.006401401	0.324037757	0.952815545	0.974436782	2	2	4	5	2	2
AC013457.1	1.57749076	0.166889431	0.401004934	0.00976058	NA	0	0	0	7	1	6
AC013470.2	2.052729199	-0.193836704	0.419140024	0.020439566	0.052739463	6	1	7	0	1	0
AC013470.3	3.441637853	-0.148817979	0.369051341	0.176925194	0.315257686	3	6	4	1	0	4
AC013472.2	1.470325028	-0.002827076	0.339381303	0.95668983	NA	0	0	1	1	0	0
AC013486.1	1.799304763	0.067943686	0.345775956	0.304369364	0.471077498	0	1	0	1	2	1
AC013643.2	1.62340232	-0.131726413	0.374328495	0.052822111	NA	2	1	2	0	0	0
AC013643.3	2.618177155	-0.158490854	0.378386888	0.13470288	0.25498786	3	9	3	3	1	1
AC013652.1	3.556929981	0.015208967	0.322824306	0.892174554	0.943846205	4	4	3	2	6	5
AC013731.1	4.173448373	-0.071053486	0.332445925	0.519587404	0.682314554	3	4	3	4	1	2
AC015660.1	37.82414367	-0.044557125	0.220823389	0.790910989	0.879288528	28	43	46	45	43	32
AC015712.1	26.22669377	-0.267204178	0.304481661	0.172023944	0.308621837	25	40	36	41	19	17
AC015712.2	84.7607247	0.936548683	0.222192768	2.88E-06	1.56E-05	69	67	69	176	129	142
AC015712.6	73.50550289	0.752470523	0.236285252	0.000214743	0.000868625	52	58	65	117	111	112
AC015712.7	3.754049542	0.047158332	0.322584265	0.69555673	0.81789782	3	6	4	7	8	3
AC015726.1	2.333482015	-0.136466834	0.371176151	0.123734784	0.238485119	8	0	4	0	1	2
AC015802.4	2.412337702	-0.007340909	0.332990004	0.928558661	0.962877347	1	1	2	4	0	0
AC015802.6	5.394594133	0.046203456	0.316640074	0.721440541	0.834625399	2	5	6	6	7	4
AC015813.1	5.735418816	-0.081665167	0.321366248	0.544018766	0.701995881	7	9	5	4	10	3
AC015813.5	14.85972435	0.130901915	0.297657945	0.443767214	0.613568675	13	14	11	11	24	18
AC015813.6	164.278838	-0.292120456	0.143136175	0.024018441	0.060524974	161	174	171	164	145	126
AC015818.3	3.296626242	-0.047929057	0.328658521	0.651013204	0.784423572	4	2	4	1	5	2
AC015849.3	9.855179535	-0.032284233	0.306468081	0.815022619	0.894583404	19	7	6	13	4	14
AC015849.5	6.21240544	-0.369428334	0.560873353	0.049128333	0.112107596	8	5	11	5	2	2
AC015871.3	21.66291291	0.001161869	0.266566	0.995505372	0.997098592	18	13	12	21	15	11
AC015871.6	1.208770541	-0.015747443	0.337507186	0.798839558	NA	1	4	0	4	0	0
AC015909.2	1.499976647	-0.055872176	0.343601147	0.377666299	NA	1	1	1	0	1	0
AC015909.5	3.433557873	-0.013603272	0.323463092	0.898457861	0.947438904	4	4	3	8	1	2
AC015910.1	36.76340799	-2.877216668	0.340315763	2.23E-18	3.52E-17	79	103	91	12	13	13
AC015911.4	9.057469144	-0.211567779	0.369183122	0.196876676	0.341097017	7	19	10	4	11	7
AC015911.8	3.277632034	0.043885851	0.334633695	0.616303961	0.759699672	0	1	2	1	2	2
AC015912.3	7.290323615	-0.10258999	0.322599524	0.471685979	0.639060946	4	7	19	12	7	4
AC015921.1	3.34715299	0.111277885	0.351095578	0.283407427	0.448172548	4	0	3	2	8	7
AC015922.2	69.68211603	0.398671995	0.221589625	0.027005113	0.067126994	53	60	47	96	81	69
AC015922.3	71.78072768	0.25263886	0.191398647	0.115866122	0.226239799	55	62	71	81	90	83
AC015971.1	4.843262725	-0.04913886	0.321764017	0.683912406	0.808222244	3	6	5	6	4	2
AC016026.2	1.349578507	-0.036960887	0.339877264	0.55366046	NA	3	1	0	0	0	2
AC016027.1	36.91869218	0.001134304	0.228946391	0.994859347	0.996965954	27	30	27	29	33	29
AC016065.1	43.72731059	-0.032371591	0.211504303	0.844935279	0.914015879	44	44	49	58	44	41
AC016355.1	6.588978819	-0.054661741	0.3106795	0.694019551	0.816684255	7	7	9	7	11	3
AC016394.2	35.12214899	0.390560518	0.302947845	0.063086155	0.137644454	21	28	19	48	39	25
AC016394.3	6.020928151	0.287190637	0.451732579	0.089711101	0.183789375	4	2	4	9	8	9
AC016394.4	33.2031865	0.350366957	0.325198562	0.093664159	0.190439986	23	23	13	32	21	43
AC016405.3	2.156462609	0.017638955	0.331465444	0.841659352	0.91162534	2	3	1	0	7	1
AC016582.1	1.315040561	-0.097973637	0.357628794	0.129292366	NA	0	3	4	0	1	0
AC016582.2	41.92666104	0.506566184	0.314627418	0.023844324	0.060133073	25	20	28	58	35	36
AC016582.3	64.0038288	0.397657356	0.220241644	0.026621314	0.066275633	47	48	54	78	89	62
AC016583.1	1.816281264	-0.072215701	0.343932949	0.367514927	0.539575686	2	2	3	1	0	2
AC016583.2	2.070590455	-0.116290276	0.361644997	0.165425647	0.299414402	2	1	5	1	1	0
AC016586.1	3.437367014	-0.049128639	0.331634997	0.622111873	0.763994964	1	4	3	5	1	0
AC016588.2	14.94858222	-0.038129423	0.281264381	0.813058095	0.893162341	15	16	9	9	16	15
AC016590.1	18.87921888	-0.545580402	0.468946778	0.033456627	0.080873664	19	19	16	9	10	11
AC016590.2	1.215188017	-0.08316684	0.351161645	0.1951078	NA	1	1	3	0	0	1
AC016590.3	9.962729515	-0.072407163	0.306618564	0.626081551	0.766444231	9	11	9	6	16	4
AC016590.4	107.9246957	0.055108214	0.153248537	0.68855496	0.811780188	126	125	107	142	150	116
AC016596.1	2.325256981	-0.00705599	0.329252997	0.938342844	0.968104365	2	2	2	2	1	3
AC016596.3	8.796430113	-0.148846697	0.336240072	0.328797653	0.497892856	11	9	14	17	4	3
AC016597.2	1.514421225	0.065670034	0.344219841	0.364919829	NA	0	0	2	2	2	2
AC016629.3	5.359481748	0.036752496	0.317784798	0.768373495	0.865591346	3	3	6	5	3	7
AC016682.1	17.28312156	-0.24401184	0.313387295	0.202275694	0.34793428	20	30	27	20	19	19
AC016722.1	1.326899904	0.048833814	0.340644703	0.485385127	NA	0	3	0	3	1	3
AC016722.2	4.123039089	0.092808638	0.340060686	0.399302557	0.571008249	4	3	0	9	4	1
AC016727.1	11.91941493	-0.988544891	0.682327266	0.008003766	0.023301479	14	13	21	4	6	8
AC016734.1	360.7521749	0.044688004	0.094877832	0.624087237	0.765403407	373	334	364	393	436	371
AC016735.1	13.14816256	-0.15586382	0.303441196	0.369455208	0.54137466	15	17	30	17	19	14
AC016738.1	1.909242009	0.053163324	0.340515435	0.471994868	0.639295564	1	2	0	5	0	2
AC016739.1	81.01339339	0.018037467	0.169311351	0.903478519	0.949794751	78	79	83	93	101	71
AC016745.1	16.35115134	0.060905827	0.273754133	0.718920579	0.833150837	16	23	17	35	19	14
AC016745.2	1.55506256	0.058982772	0.340413912	0.46289968	NA	2	0	2	1	5	3
AC016747.1	138.3629706	-0.582009852	0.152271797	3.24E-05	0.000150264	175	189	185	147	131	107
AC016769.2	1.214333081	0.038461655	0.33849022	0.586902281	NA	1	1	1	5	0	1
AC016773.2	4.17788144	0.185369992	0.39047043	0.129234729	0.246706975	2	1	1	7	2	4
AC016821.1	4.93742156	-0.090893456	0.33375467	0.448934687	0.618704808	5	4	9	6	0	6
AC016831.1	2.007409591	-0.004872557	0.332653247	0.951438178	0.973625965	2	3	0	2	0	3
AC016831.6	3.804131799	0.46219927	0.937062654	0.017294188	0.045686893	0	2	0	7	8	3
AC016866.1	3.294161364	0.335971147	0.608348832	0.011079087	0.031043526	0	1	0	6	2	7
AC016876.2	55.59126339	-0.950005045	0.259155571	2.66E-05	0.000125117	71	81	91	32	61	34
AC016877.3	12.26804312	-0.013982007	0.283801633	0.928811301	0.962959871	15	10	13	14	14	12
AC016925.3	1.265608056	0.13943693	0.380481846	0.029149835	NA	0	0	0	2	5	2
AC016949.1	2.065507986	-0.00539715	0.332436779	0.947528391	0.97218247	0	2	3	4	0	1
AC016995.1	1.648817256	-0.191614167	0.419879053	0.008260066	NA	6	2	3	0	0	0
AC017002.4	29.27650942	-2.444195975	0.377660363	6.73E-12	6.72E-11	52	85	59	12	12	12
AC017074.1	4.102798407	-0.046741286	0.326557952	0.671700187	0.799635229	4	3	5	8	2	0
AC017079.1	1.369179608	0.045781831	0.340671781	0.491447237	NA	1	0	1	0	3	2
AC017083.1	1.422787279	0.029081957	0.336473958	0.690343334	NA	1	2	0	0	3	2
AC017100.1	8.661032446	0.266905568	0.413190426	0.125739409	0.241531711	1	4	10	11	9	12
AC017104.1	4.151842442	-0.045398423	0.329984737	0.653772119	0.786740657	6	3	5	9	0	2
AC017104.4	4.727427332	-0.085908037	0.328405559	0.495592386	0.660762581	5	10	4	3	6	5
AC017104.5	9.907311995	0.767634666	0.706955258	0.017488866	0.046144633	3	8	6	21	14	13
AC017116.2	2.633024082	0.031687802	0.331277962	0.730741867	0.840734647	2	0	3	2	1	4
AC018413.1	5.95205481	0.386418088	0.589979706	0.044854521	0.103684327	2	1	5	10	8	8
AC018462.1	1.929260654	-0.022517565	0.333541652	0.781045474	0.873879079	2	3	2	3	3	0
AC018463.1	5.748876914	0.21433809	0.398527421	0.134722018	0.254999207	2	3	2	6	5	7
AC018470.1	2.269628613	0.077968695	0.34198241	0.400296276	0.571965536	1	1	2	1	6	2
AC018475.1	1.297290141	0.04479062	0.339836625	0.522272084	NA	1	2	0	0	6	1
AC018521.5	8.474537471	-0.061940345	0.306130849	0.670514583	0.798713909	11	14	6	5	13	10
AC018521.6	2.453796022	-0.020169103	0.329235663	0.828186167	0.902702627	1	3	6	5	2	2
AC018553.1	38.08633413	0.080115882	0.226057242	0.640860786	0.776663837	28	50	42	43	53	46
AC018553.2	29.17850422	-0.237740882	0.284461392	0.2103158	0.358395857	43	42	25	39	21	28
AC018628.2	1.324081216	-0.05178047	0.342475206	0.424492837	NA	0	3	2	0	2	0
AC018629.1	34.08213326	-1.18623	0.313907488	1.30E-05	6.40E-05	57	64	63	35	24	21
AC018638.1	16.55498691	-0.129088975	0.287780954	0.455965426	0.625437304	19	16	18	19	16	11
AC018638.2	36.41216369	-0.140828172	0.239971926	0.423565074	0.594486436	33	47	34	47	27	30
AC018638.4	72.25503961	0.1033215	0.219127085	0.544274459	0.702092339	74	61	58	91	57	85
AC018638.5	65.09081428	0.186107588	0.200862976	0.25913698	0.41976426	47	64	61	81	65	75
AC018638.6	7.526221672	0.254391485	0.412618644	0.12597743	0.241917066	6	2	4	13	11	4
AC018645.3	30.7868892	0.247845995	0.273031448	0.192476748	0.33539082	24	22	31	42	30	39
AC018647.2	147.5684083	0.041265407	0.145612879	0.755256754	0.856985395	177	151	140	196	189	143
AC018647.3	1.712658003	-0.022673999	0.33331756	0.780938727	0.873814949	3	1	2	2	1	2
AC018648.1	4.83948106	-0.057070317	0.31821769	0.657421609	0.789614105	5	6	8	5	4	7
AC018653.3	25.61675783	0.180444402	0.264759759	0.324038475	0.492763008	22	23	23	35	31	27
AC018665.1	41.69769934	0.297672744	0.282116777	0.129183412	0.246633278	33	19	27	48	26	45
AC018682.1	4.009159717	0.280897294	0.504214152	0.023136093	0.058721003	1	0	0	2	6	3
AC018690.1	6.951538489	0.194345571	0.373550566	0.194186581	0.337581887	5	2	7	15	12	3
AC018695.4	6.547583439	0.068105336	0.322902007	0.592027097	0.740596925	1	7	3	10	3	3
AC018695.6	7.59048298	0.029112441	0.305806478	0.839205702	0.910003018	5	9	12	4	19	8
AC018695.9	19.0623091	0.05163905	0.264431129	0.763213361	0.862363179	16	23	15	21	27	16
AC018714.2	4.871001196	0.009830588	0.317801273	0.939163409	0.96842157	10	3	6	2	14	6
AC018755.3	3.736746979	-0.047711176	0.32840873	0.650195846	0.783926103	5	1	4	3	3	2
AC018761.2	2.170570607	-0.079354004	0.340860926	0.408653757	0.579999921	2	4	5	2	1	3
AC018766.1	4.910799055	-0.180115173	0.382274799	0.15460972	0.284212921	7	5	2	0	3	3
AC018781.1	16.10952245	-0.666655338	0.567757013	0.021351307	0.054764241	24	8	23	10	12	5
AC018804.1	31.17129605	-0.072717258	0.235159411	0.671403752	0.799412633	42	41	34	35	37	43
AC018809.1	2.007153942	0.060028234	0.340166592	0.461164811	0.630118916	2	1	0	3	4	0
AC018809.2	26.34509222	0.054150957	0.248375512	0.754925015	0.856859545	28	32	17	27	32	31
AC018816.1	6.022956825	-0.15153072	0.352446767	0.269142037	0.431675964	13	9	8	11	1	6
AC018816.2	1.367529782	-0.0336058	0.335441943	0.663326982	NA	2	3	2	2	2	1
AC018845.3	6.519942458	-0.140683757	0.342441361	0.32155331	0.490136373	7	6	8	7	6	1
AC018865.3	5.330865708	-0.064739028	0.317767688	0.625077235	0.765842971	5	9	5	5	6	5
AC018904.1	2.998737988	0.006748676	0.32995704	0.940564732	0.969049489	0	4	2	0	6	1
AC018978.1	18.75812446	1.326939114	0.43275366	0.000149101	0.000620086	13	16	11	43	50	34
AC019069.1	25.89879475	-0.514281447	0.335234293	0.025361943	0.06351453	40	40	39	22	29	26
AC019077.1	2.295349574	-0.081936354	0.340222226	0.41213968	0.58377177	4	5	3	2	3	2
AC019080.1	14.27789364	-0.00472726	0.27948411	0.97429921	0.986075586	9	16	30	22	26	11
AC019080.5	1.673055363	-0.101373163	0.35786094	0.140141423	NA	1	2	3	1	0	0
AC019097.1	10.16050636	-0.016686111	0.296325513	0.909800779	0.95333756	8	13	6	9	11	8
AC019117.2	19.95780672	2.957869191	0.517212402	9.34E-10	7.63E-09	2	9	5	57	38	54
AC019131.2	2.217883239	0.027848373	0.329562708	0.776122273	0.870684636	3	1	4	3	6	2
AC019171.1	16.56684312	-0.200711039	0.31902857	0.267383883	0.429643425	17	10	23	18	11	9
AC019185.1	5.529890099	-0.046479203	0.314866699	0.721877574	0.834683046	4	6	10	3	10	5
AC019186.1	2.684388177	0.224537184	0.442617149	0.025458175	0.063730844	1	0	0	2	4	6
AC019197.1	1.235804729	-0.04328997	0.34041018	0.509603924	NA	1	5	0	2	1	0
AC019205.1	72.66298143	-0.204784916	0.188073216	0.195480799	0.339254225	70	86	76	74	79	56
AC019211.1	3.006294245	0.086660372	0.343003486	0.380283833	0.552154366	2	5	1	7	11	0
AC020558.2	7.865891347	0.022774122	0.306472211	0.871134386	0.932046339	4	3	11	7	9	5
AC020558.6	3.506680446	0.099970505	0.34736663	0.317559762	0.48585433	4	2	0	1	5	8
AC020661.1	16.88322317	-0.239167265	0.336365688	0.201997932	0.347579767	13	16	16	8	10	14
AC020661.3	4.026566719	-0.1004419	0.354793087	0.196471222	0.340594296	0	2	2	0	1	0
AC020687.1	1.67936405	0.066206151	0.340967526	0.435124603	NA	2	0	2	2	4	3
AC020763.3	2.219104333	0.086952131	0.346950563	0.317978474	0.486330341	1	2	0	2	1	5
AC020763.4	1.580191123	0.023707485	0.332856647	0.78144515	NA	2	2	1	3	2	2
AC020765.3	1.993054032	0.008264434	0.329585632	0.931005461	0.964204182	1	2	4	2	3	3
AC020765.4	3.208544204	-0.066345112	0.334690648	0.513057099	0.676624347	2	6	6	0	3	6
AC020898.1	3.19332905	0.007487818	0.325566843	0.944642703	0.970813279	2	7	2	2	2	8
AC020904.2	17.42505744	0.025477895	0.271773306	0.879941623	0.937235653	18	17	11	23	21	9
AC020907.1	6.789781853	-0.228215439	0.387325622	0.160312271	0.292066707	9	12	16	11	7	3
AC020907.4	4.530927672	0.177953133	0.375866904	0.181336505	0.320995395	2	3	4	11	8	3
AC020907.5	5.76899998	0.032776425	0.324019943	0.767156978	0.865074835	0	5	2	4	1	4
AC020910.5	9.494987477	0.293289046	0.435441098	0.104379773	0.207635802	2	9	5	15	11	10
AC020910.6	31.83035064	-0.307421945	0.293959656	0.122630627	0.236826279	35	23	40	30	20	24
AC020911.1	1.916676718	0.059204217	0.341512567	0.435131841	0.605494789	0	1	1	0	3	2
AC020915.1	21.95419539	0.160245192	0.28266192	0.374083833	0.54581699	19	14	19	15	33	24
AC020915.2	7.253583459	-0.064101775	0.310445709	0.650658113	0.784258079	8	6	9	6	5	9
AC020915.3	109.1922493	-0.020168596	0.164923395	0.888390504	0.941839572	103	77	92	96	107	87
AC020916.1	144.7953929	0.450788341	0.166943706	0.00245218	0.008040349	87	116	139	181	172	170
AC020917.4	11.46391675	0.139916193	0.326383698	0.371833193	0.543627414	12	5	6	18	4	14
AC020928.1	34.12641268	0.468686525	0.314101879	0.033250054	0.080434452	36	24	24	48	54	44
AC020929.1	47.04195601	0.185490545	0.240285502	0.300289452	0.46667059	28	24	37	42	45	32
AC020931.1	2.16960761	0.024085762	0.333427274	0.769805846	0.866599761	0	1	4	6	0	1
AC020951.1	5.0088425	0.205636512	0.392784191	0.144705811	0.269739114	2	4	2	5	6	9
AC020978.4	5.969456339	-0.295650775	0.493417607	0.052556463	0.118192644	5	10	10	4	1	3
AC020978.9	2.412356777	-0.0298794	0.329927287	0.753708708	0.856029893	3	2	2	3	2	1
AC021016.2	6.835813919	-0.147114346	0.342797161	0.310301548	0.477614513	13	7	4	4	6	6
AC021028.1	2.18059896	0.021725135	0.33220535	0.802030916	0.886071393	1	2	3	6	0	2
AC021037.1	7.511262053	0.003134992	0.301548045	0.984495447	0.991651903	10	7	6	9	6	10
AC021066.1	91.96664307	-1.320042459	0.194507637	9.84E-13	1.05E-11	146	131	152	59	67	54
AC021066.3	2.976543261	0.077808865	0.337103769	0.459078598	0.628286108	3	0	4	7	3	3
AC021078.1	181.4986636	-0.346350057	0.132728916	0.00464819	0.014357511	181	207	179	167	172	133
AC021087.2	3.407060894	-0.076689849	0.335912372	0.470923301	0.63841681	2	1	8	2	2	3
AC021087.3	9.675363774	-0.289422806	0.430669016	0.10759472	0.212787478	4	10	15	4	6	5
AC021087.5	8.072216584	0.147035402	0.332278663	0.344649237	0.51545944	6	6	7	15	8	8
AC021092.1	12.6267295	-0.035448649	0.290930382	0.818141024	0.896422403	12	13	11	9	7	19
AC021092.2	219.2137152	-0.083934049	0.126690145	0.474184313	0.641001245	161	198	158	167	180	175
AC021106.1	5.625607497	-0.142704145	0.345795211	0.304452822	0.471077498	9	5	11	4	8	4
AC021106.3	1.12322936	-0.004654748	0.337969941	0.93915377	NA	1	0	1	1	1	0
AC021148.1	2.737561615	-0.080752319	0.340650479	0.410092917	0.581807144	6	6	0	1	4	2
AC021148.3	1.534557997	-0.084785397	0.349171452	0.276583214	NA	1	4	1	1	1	0
AC021205.3	1.244399304	-0.019171043	0.335596677	0.780799959	NA	3	1	2	3	2	0
AC021231.2	1.435122251	0.010409682	0.333366866	0.898450807	NA	0	2	3	2	2	2
AC021242.3	5.134631471	-0.242534551	0.425113615	0.098655408	0.198429686	8	13	3	2	4	4
AC021443.1	5.162074612	-0.053998997	0.320205102	0.666162976	0.795532924	5	6	3	5	4	3
AC021491.4	5.736329762	0.167825934	0.369369683	0.200760028	0.346025616	5	1	1	4	10	3
AC021504.1	11.37621448	-0.026927216	0.295139938	0.857182938	0.922530886	14	16	5	20	11	5
AC021701.1	1.688294511	0.032131197	0.33563621	0.683501953	0.807934039	1	4	0	0	4	4
AC021739.2	1.702581356	0.082261984	0.348700736	0.279857692	0.444386894	0	0	2	2	2	3
AC021739.3	1.40504848	0.045743281	0.340185225	0.504415018	NA	2	0	0	3	2	0
AC021739.5	1.903071323	0.096549273	0.350529503	0.272631584	0.435792712	2	1	0	3	2	4
AC021752.1	2.440815853	0.036080113	0.336161283	0.642065559	0.777291128	0	2	1	1	1	3
AC021851.1	6.995301707	-0.039500502	0.311715393	0.767858507	0.865413204	8	4	5	9	3	4
AC021945.1	9.826936242	0.003644104	0.301748262	0.980724625	0.989651433	9	9	5	10	5	10
AC022007.1	39.28465273	0.395762614	0.300009759	0.059308189	0.130665247	15	24	42	51	47	34
AC022034.1	56.61041546	-0.706322578	0.245138213	0.000616118	0.002291223	75	81	83	39	51	56
AC022098.1	68.87629273	-0.107813412	0.194740072	0.501643826	0.666145918	67	82	68	79	59	72
AC022107.1	18.37651479	0.100204281	0.273033121	0.563746747	0.718625677	18	17	14	22	25	16
AC022137.3	6.011082863	-0.098183583	0.333174156	0.436002464	0.606228806	4	11	1	3	3	5
AC022137.4	7.248113256	0.006118371	0.310597114	0.964120643	0.979771005	8	7	2	10	4	5
AC022144.1	1.631977986	0.07972233	0.350477911	0.205884056	NA	0	1	0	0	5	1
AC022148.1	20.19257273	0.187939705	0.301484101	0.300913114	0.467265514	18	19	16	26	20	31
AC022149.1	323.279935	0.076617375	0.098903075	0.418509205	0.589951108	276	308	292	356	362	288
AC022150.2	63.34639369	-0.33589283	0.22601745	0.061371927	0.134478966	52	52	69	40	52	45
AC022150.4	127.2061638	0.420941426	0.166167608	0.004397295	0.0136674	75	110	101	152	147	131
AC022154.1	4.908197953	0.166162256	0.37477637	0.171398956	0.307870673	7	1	0	2	13	7
AC022165.1	2.407054875	0.068527052	0.337512041	0.48107263	0.647335976	3	3	1	6	1	6
AC022167.2	23.83806531	0.392276277	0.36648258	0.074777565	0.158709063	9	22	14	23	28	28
AC022210.2	3.705621239	0.027406077	0.327547351	0.786255545	0.876775712	3	1	2	3	3	2
AC022211.2	4.886614594	0.269502299	0.458159078	0.072745601	0.155143168	1	2	3	5	9	6
AC022211.3	17.62450536	-0.131660877	0.297381161	0.439724252	0.60992995	11	22	15	10	15	15
AC022211.4	4.522451195	-0.06488811	0.32509307	0.592135942	0.740685326	3	6	5	6	2	3
AC022211.5	1.576234507	-0.027650992	0.338118093	0.673692576	NA	2	0	1	1	1	0
AC022272.1	3.475674535	0.015588567	0.320000467	0.895887077	0.946116444	4	3	5	4	5	5
AC022306.1	2.254673759	-0.041435632	0.331944302	0.659241035	0.790918022	3	2	3	2	1	3
AC022364.1	6.868872081	-0.107591541	0.326163155	0.445271915	0.614900583	4	7	12	4	7	6
AC022382.2	3.474758523	0.135528585	0.365166394	0.183407221	0.323509728	1	3	0	5	5	3
AC022387.2	3.580082896	-0.068184408	0.331962211	0.534269068	0.695101541	4	4	3	1	6	1
AC022400.1	16.51415579	-0.169662747	0.315283842	0.32727094	0.496161874	14	20	14	5	17	15
AC022400.4	2.234826682	0.056822477	0.341264985	0.444583062	0.614216659	0	2	0	4	0	1
AC022400.5	4.218293441	0.037030591	0.330248596	0.702121469	0.822029969	0	4	1	1	1	5
AC022400.6	8.276743802	-0.058546725	0.307579286	0.682756339	0.807347823	8	6	12	8	4	11
AC022400.8	49.60091332	-0.403390011	0.250108399	0.036854766	0.087850887	44	55	50	34	43	34
AC022400.9	5.315791693	0.001891503	0.314338339	0.989632664	0.994141941	4	7	4	6	2	8
AC022413.2	6.900185312	-0.136481878	0.336543191	0.347325002	0.518103365	13	4	10	9	7	3
AC022415.2	40.6557144	0.315563796	0.25389182	0.097308632	0.196490922	28	31	41	51	58	40
AC022415.3	44.80661612	-0.166342577	0.224851743	0.337428152	0.507397581	37	48	60	38	55	38
AC022417.1	2.437087424	0.025076895	0.330594499	0.785995755	0.87671624	2	2	2	5	0	3
AC022494.1	2.769606102	0.092997481	0.344434615	0.354040006	0.525493853	2	2	1	4	2	5
AC022497.1	5.820864004	0.128250017	0.344074778	0.32895664	0.497978135	3	7	0	8	7	4
AC022506.2	2.715919246	-0.006632947	0.333799688	0.934294863	0.966166763	1	1	1	0	2	1
AC022509.1	2.354113737	-0.036028537	0.331446132	0.697723378	0.819452222	2	7	1	5	2	1
AC022509.3	19.19971144	0.132714554	0.285482094	0.448816313	0.618649044	15	15	16	13	25	24
AC022532.1	2.726428797	0.130071024	0.361968966	0.201960589	0.347546336	0	3	1	4	3	5
AC022596.2	2.179892757	-0.122791636	0.365938523	0.109387636	0.215801137	1	4	1	0	0	1
AC022613.2	8.372787312	-0.00157066	0.313383902	0.991013265	0.994627098	5	4	2	5	5	2
AC022748.2	1.494989577	-0.150435995	0.388888027	0.01480779	NA	2	1	8	0	0	0
AC022762.2	3.805465418	0.220641378	0.423437604	0.079665599	0.167181426	1	0	2	5	5	3
AC022784.1	977.2937395	0.734605641	0.064369923	9.46E-31	2.58E-29	611	604	689	1226	1225	996
AC022893.1	3.276657307	0.029993499	0.327521125	0.770933958	0.867092999	2	8	0	4	2	7
AC022916.2	14.98657883	-0.391028418	0.425662798	0.076213241	0.161279788	13	24	16	12	13	7
AC022966.1	1259.451928	0.610474928	0.05645069	7.35E-28	1.80E-26	1018	1026	1046	1775	1777	1576
AC022968.1	8.303425976	-0.001955687	0.307502387	0.98644289	0.992569894	3	8	14	4	18	5
AC023024.1	10.7232305	0.168469408	0.331691783	0.310077834	0.477370264	3	11	9	16	12	9
AC023024.2	5.493969055	0.135238277	0.342240328	0.330034297	0.499064333	2	6	5	8	6	9
AC023043.1	10.7957132	0.081374506	0.300620844	0.604890306	0.750782217	7	11	10	9	17	11
AC023043.2	2.335359435	0.031823991	0.330264739	0.74255314	0.848623154	0	4	4	2	5	4
AC023043.3	1.311745944	-0.018287462	0.33627352	0.790064671	NA	0	5	0	1	2	1
AC023043.4	5.725599701	0.154001789	0.349111427	0.283210757	0.44801586	7	4	4	11	8	9
AC023157.3	23.35768364	-0.3023935	0.323181783	0.133450836	0.253174804	30	23	32	17	26	19
AC023161.2	1.828402922	-0.004096393	0.331412338	0.95817202	0.976851488	1	4	2	1	2	4
AC023355.2	2.71831066	0.012664478	0.33220276	0.878335354	0.936553131	1	1	2	2	2	1
AC023483.1	1.75429946	-0.065663782	0.343049336	0.388440108	0.56032262	4	5	0	2	0	2
AC023491.1	7.780944529	-0.03271996	0.310171518	0.807826603	0.88927848	2	11	7	7	6	6
AC023494.1	4.887663855	-0.012686907	0.323240259	0.907340088	0.951787243	2	3	3	0	5	3
AC023509.3	2.953740291	-0.168872782	0.383620319	0.130164578	0.248042724	2	5	5	2	2	0
AC023593.1	1.704882329	-0.077454798	0.347500536	0.293973994	0.459543103	4	0	2	1	0	1
AC023632.2	2.723334067	-0.015189016	0.330804455	0.862089999	0.925948517	7	1	1	2	7	0
AC023818.1	7.492701592	-0.016158131	0.319245739	0.891209654	0.943333433	3	3	2	4	2	2
AC023908.3	4.83282171	0.047271314	0.333936397	0.605391054	0.751142315	1	2	0	2	1	2
AC023983.1	4.147259163	0.059777496	0.326327877	0.61221066	0.756624986	5	6	2	7	12	1
AC023983.2	1.197998491	-0.006040113	0.336627355	0.926208148	NA	2	1	0	3	0	0
AC024060.2	11.98280763	-0.091819835	0.308173093	0.548541361	0.705732157	6	16	4	7	8	7
AC024075.1	38.48297282	0.169029235	0.228908881	0.335070195	0.50486928	34	44	37	46	61	43
AC024075.2	56.24072495	0.004779905	0.201799578	0.97806928	0.988154044	63	47	69	68	79	49
AC024075.3	32.41466473	-0.041897751	0.22890524	0.804616613	0.887858137	29	38	45	41	33	40
AC024230.1	2.265789942	0.027364551	0.332381619	0.754086499	0.856208355	0	3	2	0	4	3
AC024243.1	1.205680095	0.015345788	0.33739531	0.804166734	NA	2	0	0	2	0	1
AC024267.4	1.470874569	0.048735414	0.340524637	0.487105525	NA	0	2	0	2	3	0
AC024293.1	784.9537634	-0.123483666	0.070004874	0.07121894	0.152373031	862	787	934	874	922	764
AC024361.3	1.256230224	-0.026852095	0.340041442	0.621752931	NA	0	2	0	0	0	1
AC024451.2	7.688708456	-0.371660002	0.539335231	0.055307128	0.123363254	7	20	19	10	9	1
AC024558.1	3.190800182	0.150950232	0.371756752	0.166292095	0.300566129	1	3	0	5	6	2
AC024560.2	4.685168697	0.117643079	0.340677156	0.359080043	0.530660566	5	5	1	5	6	9
AC024560.3	1.730048684	0.030994306	0.336199212	0.677960307	0.804028848	2	1	0	3	0	2
AC024560.4	2.379878107	-0.093507297	0.350724597	0.26394295	0.425803064	1	1	4	0	0	2
AC024568.1	1.267839887	0.093281261	0.35505672	0.152049678	NA	1	0	0	4	2	1
AC024575.2	8.94149348	0.082902441	0.314538569	0.565675526	0.720233512	7	11	1	6	13	8
AC024580.1	2.094850817	-0.047925126	0.338083499	0.542624044	0.700923378	4	1	0	2	0	1
AC024580.2	3.090515215	0.098630571	0.343176494	0.364612243	0.536588192	1	2	4	6	2	6
AC024588.1	3.288968428	-0.024122163	0.324891706	0.819338375	0.897013928	2	2	8	4	4	3
AC024592.2	3.297193114	0.268868854	0.475496666	0.047773709	0.109441224	2	1	1	8	6	5
AC024884.2	1.298709395	0.037069144	0.337506859	0.626081031	NA	2	1	1	1	1	5
AC024896.1	2.98759458	-0.103533159	0.347271441	0.318217196	0.486580376	3	3	4	1	1	3
AC024933.2	4.171143521	0.096426871	0.344339589	0.352750423	0.524084699	3	1	0	2	5	2
AC024937.1	1.367345812	-0.001381272	0.337678765	0.985209969	NA	0	2	0	0	0	2
AC024937.3	2.32887224	-0.118477084	0.356909059	0.229674335	0.383667278	3	2	5	1	2	1
AC024940.1	1.398898688	0.009445866	0.335105771	0.899977163	NA	3	0	2	2	0	4
AC024940.3	22.95669092	0.03094634	0.257376012	0.858027506	0.923271861	24	30	19	26	40	18
AC024941.2	6.252246934	-0.271051495	0.425950551	0.10982333	0.216510763	9	13	8	4	5	6
AC025031.2	2.4139385	0.113286153	0.360990197	0.135959924	0.256794286	1	0	0	2	1	3
AC025031.4	1.940619384	0.059933277	0.339405014	0.475094753	0.641874186	1	2	1	2	0	6
AC025034.1	2.149194443	-0.052439582	0.335484524	0.561091015	0.71626048	3	3	3	0	4	2
AC025048.2	16.03831315	0.329265739	0.436578688	0.09724705	0.196427903	5	5	7	8	9	18
AC025048.4	3.996588856	0.121849481	0.348229244	0.309280893	0.476655482	4	2	3	8	8	3
AC025048.6	22.49223792	-0.019534107	0.265068244	0.906380428	0.951294925	19	18	13	14	16	22
AC025154.2	18.04002998	-4.743509439	0.721732188	1.79E-11	1.72E-10	48	52	43	0	4	1
AC025164.2	3.675618171	-0.092738687	0.340229835	0.3956885	0.567303621	6	0	9	4	2	3
AC025165.5	5.720594457	-0.02773032	0.316297924	0.822843549	0.899328921	1	8	8	2	8	6
AC025166.1	1.766055703	-0.042677797	0.335580223	0.610334263	0.754740027	2	1	3	1	1	2
AC025171.1	186.6792679	0.1713826	0.142880357	0.181903637	0.321676461	127	194	165	175	238	191
AC025171.2	27.4242416	-0.954987069	0.4205017	0.001923285	0.006463477	19	41	37	12	16	17
AC025171.3	5.142791472	-0.253619975	0.445253225	0.075765216	0.160471721	9	6	2	4	2	0
AC025171.5	2.422594989	-0.026253834	0.336414821	0.717860171	0.83226994	1	3	0	1	2	0
AC025176.1	1.944679635	0.003973371	0.340970644	0.919723722	0.957749843	0	0	6	8	0	0
AC025178.2	2.982898147	0.089813054	0.347081012	0.317244071	0.485475014	2	1	0	1	3	4
AC025181.2	23.02430697	-0.252083555	0.296261998	0.190851788	0.333337734	21	39	33	20	29	23
AC025198.1	7.905655649	-0.084164992	0.321447289	0.535721216	0.696290435	5	9	6	9	5	2
AC025265.1	7.931910249	0.227631579	0.381202442	0.172571155	0.309260389	3	10	4	10	15	9
AC025280.3	2.258173826	-0.05538734	0.340463814	0.469460814	0.636968268	2	0	2	0	1	1
AC025283.2	1.110184854	0.091155133	0.357378479	0.101788068	NA	0	0	0	2	4	0
AC025287.3	4.29799984	-0.096202461	0.338315829	0.40748393	0.578867667	4	3	4	2	3	2
AC025370.2	15.59769465	-0.071764766	0.285560598	0.660889572	0.791677739	14	18	12	19	9	13
AC025430.1	1.182540969	-0.001615874	0.336735043	0.980406997	NA	0	2	1	1	0	2
AC025442.2	10.62544409	1.208162074	0.761807681	0.005374832	0.016321353	7	4	2	11	26	12
AC025449.1	8.976424652	0.025616271	0.294720736	0.868783392	0.930590056	6	12	14	15	14	8
AC025449.2	13.5808844	-0.003019281	0.284055707	0.983473717	0.991239731	11	13	11	20	12	6
AC025569.1	58.85241999	0.534779839	0.25723982	0.008693034	0.025056239	42	31	32	54	59	67
AC025580.2	2.770364808	0.13625888	0.365587743	0.18267442	0.322627804	1	2	2	4	9	3
AC025588.1	5.816884383	0.094897953	0.326644637	0.481674944	0.647668084	4	6	4	13	5	4
AC025594.2	1.882008718	-0.008722029	0.332518787	0.91255381	0.954829925	2	1	4	4	3	0
AC025674.1	1.867372005	-0.007954195	0.333623125	0.91889756	0.957351205	3	1	0	2	1	1
AC025678.3	3.317850065	0.208349389	0.416891398	0.071894691	0.153547876	0	0	5	5	7	9
AC025682.2	5.32407989	-0.07525865	0.330268587	0.522250626	0.684699581	5	5	2	3	6	0
AC025766.1	1.665386798	0.025595899	0.339228405	0.668454652	NA	0	0	1	1	0	1
AC025857.2	4.93070664	0.251461714	0.445588163	0.070978571	0.151919917	4	1	2	11	2	11
AC025917.1	1.128043976	-0.055681861	0.346768937	0.361937201	NA	0	1	1	0	0	0
AC026124.2	1.628562463	-0.086925694	0.35097496	0.243012321	NA	0	4	3	1	1	0
AC026150.2	4.545253234	-0.084802097	0.335271938	0.452579462	0.621980175	8	3	1	2	2	4
AC026191.1	1.339413883	-0.006983745	0.334882305	0.920501471	NA	2	2	1	0	4	1
AC026202.2	3.892687256	-0.021655025	0.325642594	0.834279509	0.906848971	2	1	8	1	4	5
AC026271.1	217.384355	0.059092386	0.113235783	0.58097446	0.732247483	181	203	209	231	243	198
AC026273.1	82.70482841	0.285453014	0.194980161	0.080563721	0.168701214	60	63	52	80	90	74
AC026329.1	2.458190726	-0.087031747	0.348359559	0.293060311	0.458558198	2	0	6	0	1	2
AC026356.1	8.434643313	-0.311377327	0.470427884	0.079408565	0.166714406	3	18	8	4	4	5
AC026358.1	1.425403077	0.065178913	0.342822973	0.399010067	NA	2	0	1	1	5	2
AC026367.1	1.204720903	-0.005103491	0.337726083	0.93472121	NA	1	1	0	1	1	0
AC026401.3	74.07002865	0.041101656	0.178293307	0.788410338	0.877997758	81	79	77	97	81	88
AC026403.1	165.5079732	-0.005149353	0.143470011	0.967866868	0.98192925	179	150	202	199	215	160
AC026410.3	7.950964149	0.128478596	0.327080547	0.396092302	0.567672804	5	6	9	15	13	4
AC026412.1	88.89036811	-0.359178469	0.20296129	0.033517778	0.080950879	66	97	83	67	58	69
AC026412.3	31.12155045	0.122119991	0.251196521	0.49082844	0.656525144	24	33	24	33	48	23
AC026436.1	1.916419146	-0.018505213	0.333538688	0.815460022	0.894852016	2	3	1	0	1	4
AC026462.1	15.49429898	-0.223864558	0.330100322	0.226184223	0.379526401	16	14	24	14	20	6
AC026470.2	1.435878811	-0.003725719	0.334681441	0.958875607	NA	1	2	1	2	0	2
AC026471.1	16.9584956	-0.059023997	0.273613846	0.723858103	0.835795015	16	21	20	26	21	9
AC026471.2	1.495302535	-0.041525781	0.337683648	0.575417464	NA	3	5	0	1	3	1
AC026471.4	2.268742399	-0.005710551	0.333593945	0.941876668	0.969614202	0	1	4	5	0	0
AC026689.1	19.28496291	-1.668904587	0.462804447	1.94E-05	9.34E-05	31	30	35	5	11	12
AC026691.1	1.704844556	-0.025567386	0.335754788	0.732191506	0.841692683	0	3	1	0	2	1
AC026704.1	4.363996523	0.116043464	0.349073955	0.302757342	0.469152971	2	2	1	4	2	5
AC026740.1	23.99016459	-0.144357051	0.287933774	0.412325833	0.583950177	14	14	24	9	20	15
AC026740.3	3.496993054	-0.032951338	0.330182547	0.732626708	0.841927891	1	4	1	1	3	1
AC026741.1	1.253974848	-0.040960118	0.34200374	0.446247479	NA	0	0	3	0	0	1
AC026748.3	71.58726307	-0.223953319	0.197365466	0.170237174	0.306152338	59	68	67	57	66	48
AC026801.2	16.58811859	-0.031182591	0.282405198	0.845592108	0.914403511	6	10	27	19	12	12
AC026803.2	2.320686092	-0.108852813	0.35457962	0.239439148	0.395484327	2	4	2	0	2	1
AC026803.3	2.552225512	0.085094442	0.343517224	0.371373564	0.543482521	1	1	3	0	5	6
AC026877.1	13.1245225	0.655083528	0.588887577	0.023395855	0.059186723	4	10	10	15	28	16
AC026951.1	2.045245518	-0.249171994	0.475402792	0.014524887	0.039307761	2	6	6	0	1	0
AC026954.1	3.048793667	-0.003725284	0.338804268	0.951916604	0.973921606	0	1	0	0	1	0
AC026979.2	9.839042577	-0.745104056	0.704149856	0.018208964	0.04775238	16	11	16	8	5	5
AC026979.3	1.661845743	-0.047035173	0.338489549	0.539289374	NA	1	0	6	1	2	1
AC026979.4	9.325828599	0.205522278	0.353564194	0.226936517	0.380361168	9	5	10	19	9	14
AC027020.2	3.679485357	-0.091359352	0.339881684	0.401838829	0.57353602	1	10	4	6	1	2
AC027031.2	154.7088721	1.066338075	0.168866016	2.95E-11	2.79E-10	58	67	84	167	152	166
AC027097.1	12.89823265	0.012127064	0.283893853	0.941210284	0.969339671	12	14	12	18	20	5
AC027097.2	6.726098769	-0.214507431	0.389248759	0.157523727	0.288118149	6	7	10	1	8	3
AC027117.1	47.04756259	0.872734522	0.286804336	0.000265244	0.001054291	44	43	27	82	109	60
AC027117.2	11.52279774	0.136817202	0.31600938	0.401980811	0.573654263	7	16	10	16	18	15
AC027128.1	1.944416073	-0.085699285	0.34482105	0.350117811	0.521227413	5	3	2	1	3	1
AC027228.2	105.7653533	-0.007892261	0.156525475	0.953804272	0.975028179	94	110	96	101	127	95
AC027237.5	39.90221543	-0.284581191	0.297023446	0.148304367	0.275181438	20	15	35	16	17	20
AC027237.6	2.267540124	0.026677166	0.339084509	0.661016839	0.791677739	0	0	1	1	0	1
AC027243.2	1.689683861	0.03823425	0.338103078	0.593873087	0.741710555	0	1	1	2	2	0
AC027281.2	2.087763643	0.042794628	0.338006254	0.572789265	0.726081969	0	0	5	2	1	6
AC027288.3	14.9184975	0.009313412	0.297080528	0.950178172	0.973366534	4	10	4	5	9	6
AC027290.3	8.239029806	-0.008115215	0.301933469	0.953589901	0.97499856	3	7	11	8	8	6
AC027307.1	2.280926137	0.067060562	0.338444911	0.471265176	0.638657144	1	2	1	2	4	2
AC027307.2	97.20621897	0.677736185	0.211516044	0.000243999	0.000978061	49	40	54	88	79	94
AC027307.3	12.31589472	-0.334101982	0.420524644	0.099238231	0.199411799	18	25	12	10	16	7
AC027309.2	66.04753766	-0.106266337	0.20339209	0.517909553	0.681062689	67	67	82	80	83	48
AC027373.1	30.53478901	1.546874096	0.431677432	2.51E-05	0.000118528	8	4	13	32	25	33
AC027514.2	1.156824442	-0.049070525	0.342846749	0.413773352	NA	0	1	2	0	1	0
AC027575.3	1.559426331	-0.034770817	0.33550032	0.661317608	NA	1	3	3	4	1	0
AC027601.1	2.083144866	-0.091615812	0.347954913	0.306964253	0.474006167	3	2	2	1	1	1
AC027601.2	11.85722055	0.017035967	0.300368331	0.908876889	0.952815855	1	8	16	14	7	7
AC027601.3	1.442753377	0.035767617	0.338393194	0.599883699	NA	2	0	0	1	1	2
AC027601.6	8.968261004	0.360641707	0.498807752	0.070051336	0.150239439	4	2	10	15	14	10
AC027607.1	2.393080957	-0.035003041	0.333089914	0.689782	0.812782301	1	4	3	0	3	3
AC027612.3	29.32413589	0.134342752	0.257785241	0.451268209	0.620871323	19	31	30	35	24	43
AC027627.1	1.98670469	0.012444275	0.332640028	0.87886199	0.936702822	2	1	1	1	2	2
AC027644.1	4.936393812	-0.147514189	0.35526848	0.260029341	0.420928598	3	5	10	2	4	4
AC027682.4	1.692992123	-0.024746752	0.336088261	0.734422392	0.843168511	1	1	2	0	2	1
AC027682.6	4.55259682	-0.135977108	0.351455209	0.283251509	0.44801586	9	5	3	3	6	1
AC027702.2	19.38572082	-0.038664689	0.265500709	0.817620307	0.89609375	11	19	28	22	16	20
AC027763.1	2.053627942	-0.040559479	0.337697527	0.588087814	0.737523703	2	0	3	0	1	2
AC027763.2	5.077551079	-0.000167476	0.31416699	0.99599248	0.997431998	5	7	7	10	10	1
AC027796.4	29.74791108	-0.050724835	0.258116322	0.766705458	0.864782904	15	14	19	17	17	14
AC027801.1	1.508278602	-0.04481834	0.338254101	0.555731921	NA	2	2	1	2	1	0
AC027801.2	3.602796759	-0.072370406	0.334299082	0.497063781	0.661876076	1	4	9	1	2	6
AC027801.4	3.438811817	-0.112331989	0.350457802	0.290598584	0.45580913	2	6	4	0	5	1
AC034102.1	182.4027579	0.023817249	0.120218085	0.833387165	0.906206949	169	188	208	219	223	181
AC034102.5	1.685535776	-0.044385512	0.336100115	0.593311692	0.741391223	3	2	1	2	1	1
AC034102.6	5.86311447	0.336934289	0.561957263	0.037204907	0.088522492	0	1	3	2	5	11
AC034114.2	2.178571614	-0.201560292	0.419543888	0.048149926	0.110134015	6	2	5	0	2	0
AC034139.1	1.341329202	-0.004696635	0.336255627	0.944574593	NA	1	2	0	1	1	1
AC034213.1	8.355774839	2.604691366	1.158950451	0.002963523	0.009558655	0	0	2	12	8	4
AC034231.1	8.933629315	0.292553195	0.43455182	0.106015135	0.210263712	4	5	4	12	14	4
AC034236.1	640.4912339	-0.106052356	0.073347963	0.138501602	0.26043436	623	687	745	745	751	567
AC034236.2	9.209807169	-0.018943097	0.304683167	0.891836923	0.943688473	7	4	11	3	8	11
AC034243.1	1.362491083	-0.051886144	0.340928317	0.466444884	NA	3	2	1	1	2	0
AC036108.1	1.73732243	-0.027105538	0.335773342	0.718756216	0.833056529	2	0	2	0	2	1
AC036108.2	1.289010996	0.05572429	0.346488426	0.370991578	NA	0	0	0	0	0	2
AC036108.3	1.148564296	-0.004639518	0.337909891	0.939432006	NA	0	2	0	0	2	0
AC036176.1	56.47281096	0.155340638	0.23764116	0.379076766	0.550979049	29	31	23	28	36	43
AC036214.1	1.499694941	0.127531768	0.369196248	0.093756666	NA	0	1	0	3	3	2
AC036214.2	2.817428311	-0.036973859	0.335999161	0.640968131	0.776728464	0	5	1	1	1	2
AC037459.2	27.20862056	-0.019157023	0.247898766	0.909668306	0.95333756	35	26	19	28	33	24
AC040160.1	421.2421215	0.110486946	0.087138601	0.18983978	0.332138296	439	469	545	563	604	535
AC040160.2	11.24742453	0.114275443	0.305934257	0.481554989	0.647612	8	5	14	14	14	10
AC040162.1	16.44337035	0.039408224	0.267526852	0.816893318	0.895504906	16	13	23	21	20	19
AC040162.3	4.30477283	-0.017567694	0.319617675	0.879101699	0.936803914	7	3	2	3	5	4
AC040168.1	12.94157996	-0.103998271	0.298276554	0.523982209	0.68608078	6	22	22	19	15	9
AC040169.1	22.39704741	-0.44575947	0.355580961	0.048696622	0.111266419	38	35	31	30	24	15
AC040169.3	8.188922161	-0.129746499	0.337317525	0.357180948	0.528740086	12	4	4	5	7	2
AC040970.1	22.43821135	0.114027446	0.275782953	0.51382904	0.677353294	12	13	18	16	23	17
AC040977.1	3.838125415	-0.154849593	0.373275015	0.161296841	0.293502158	3	11	4	1	4	2
AC041005.1	5.201578302	2.139122331	1.073599789	0.002612249	0.008530592	0	1	3	13	9	10
AC044787.1	38.17007509	-0.211882765	0.252411514	0.246856472	0.405109241	41	57	43	38	59	24
AC044802.1	4.476392945	-0.065205816	0.326219673	0.584643626	0.734790883	2	5	6	2	4	4
AC044810.2	10.110898	-0.190967408	0.332934772	0.268670754	0.431210571	14	20	13	10	13	11
AC044860.1	19.2611998	0.218592417	0.324953127	0.237284979	0.392901216	14	11	21	15	31	26
AC046134.2	52.89917641	-0.977037914	0.263133015	2.14E-05	0.000102227	53	76	67	40	33	27
AC046143.1	13.29095764	-0.001793001	0.287044557	0.989379058	0.994136809	17	11	8	17	10	12
AC046143.2	1.311208949	0.077236944	0.349264146	0.230612958	NA	0	0	1	2	0	3
AC046168.1	6.905871551	-1.99544307	0.837540571	0.000854196	0.003088956	15	14	18	5	4	0
AC046168.2	5.041514596	-0.585475693	1.156169782	0.017016101	0.045056554	13	12	6	2	1	5
AC046176.1	125.9680702	0.008518013	0.149391205	0.949081707	0.972956512	100	121	124	109	152	115
AC046185.2	7.545614558	-0.002319998	0.307562401	0.984660568	0.991651903	10	4	6	4	14	4
AC046185.3	2.765406326	-0.00915566	0.325332531	0.926121827	0.961749901	1	3	7	4	4	3
AC048341.1	5.419921583	-0.068959154	0.321133751	0.592376436	0.740814956	10	4	7	3	6	8
AC048341.2	7.613225838	-0.483464531	0.677490755	0.036649065	0.087446625	9	11	8	4	3	4
AC048344.4	1.185762131	-0.006404216	0.335246057	0.926884815	NA	1	1	2	2	2	0
AC048382.5	2.63845521	0.029637167	0.333381899	0.725013999	0.83655977	3	1	0	4	0	2
AC053481.2	1.321906345	0.057496025	0.344693607	0.325748892	NA	0	1	0	0	0	4
AC053503.1	5.89109455	-0.038259354	0.308912167	0.779464894	0.872966484	7	8	7	7	9	5
AC053513.1	3.262091971	-3.54314975	1.606492693	0.001131252	0.003984646	5	10	11	0	0	1
AC053513.2	1.549363422	0.048124387	0.338445218	0.535597728	NA	1	1	1	1	2	3
AC053527.2	2.105647435	-0.00964226	0.331502209	0.909654696	0.95333756	1	2	3	2	4	0
AC055714.1	4.774692522	0.284684911	0.482403662	0.055873407	0.124424159	1	2	3	7	5	10
AC055811.1	1.586570352	0.050774185	0.340139487	0.490864783	NA	0	3	0	5	2	0
AC055811.2	1.828496649	-0.067782227	0.341968825	0.413664432	0.585247841	2	2	2	1	2	0
AC055811.4	25.26834342	-0.149157567	0.276659602	0.403069173	0.574742394	20	16	32	15	18	25
AC055839.2	1.860774712	0.033705905	0.343234563	0.664836246	0.794731239	0	0	0	0	0	1
AC055854.1	4.412704459	0.028635853	0.318425779	0.816101508	0.895288966	10	3	2	7	7	5
AC055855.2	3.350339367	-0.062423346	0.336951975	0.502135972	0.666434532	5	3	0	0	2	3
AC060766.1	13.00519549	-0.017548998	0.295424837	0.906672633	0.951455598	4	10	11	12	11	3
AC060766.4	1.665110033	-0.057186673	0.343749925	0.372027899	NA	1	1	1	0	1	0
AC060766.5	6.624096325	0.063686849	0.32616543	0.591925124	0.740564863	3	4	1	4	4	4
AC060766.7	8.595281217	0.665629527	1.023846011	0.022369555	0.057044128	3	3	1	13	5	8
AC060780.1	75.23245866	0.425058239	0.209650676	0.015154184	0.040794551	52	53	55	93	83	72
AC060780.2	1.491879898	-0.092385421	0.353894929	0.179190802	NA	1	2	2	1	0	0
AC060834.1	14.89924355	-0.270071315	0.344611209	0.164452114	0.298041612	17	20	25	14	11	18
AC061708.1	6.563095209	0.059870886	0.319371362	0.643348333	0.778149493	5	1	7	5	7	6
AC061975.8	8.239193837	-0.338703654	0.511942768	0.063259747	0.137961145	5	4	11	3	2	3
AC061992.2	10.86371106	-0.198871391	0.342693502	0.248348086	0.407114594	8	13	18	6	12	9
AC061999.1	3.656904973	-0.077196652	0.338093775	0.450199137	0.619806519	3	4	1	3	2	0
AC062029.1	2.724330675	0.047939157	0.332117222	0.62496678	0.765842971	2	1	4	1	6	4
AC062037.4	1.720582838	0.068427211	0.343777678	0.372345303	0.544253088	3	0	0	1	1	6
AC063943.2	3.266576433	-0.10470177	0.351595928	0.268644296	0.431204433	1	7	4	0	2	3
AC063944.1	2.605830396	-0.121276968	0.359833084	0.200619083	0.345851327	6	5	0	0	2	2
AC063950.1	1.193676992	0.009423104	0.337031034	0.882273304	NA	1	2	0	4	0	0
AC063952.2	3.010280099	0.094074258	0.344268942	0.358122096	0.529831781	0	2	3	4	5	2
AC063960.1	1.984567861	-0.156170672	0.385594548	0.058724261	0.129673275	3	3	2	0	0	1
AC063965.2	1.549391032	0.064390326	0.343233957	0.39123849	NA	0	1	2	5	1	2
AC063976.2	1.801053211	0.11350552	0.365831991	0.068995625	0.148385338	0	0	0	6	0	0
AC063977.6	22.03399854	-0.227302241	0.31517222	0.226331698	0.379685368	32	18	22	16	21	18
AC064799.1	4.165851402	-0.100557519	0.335748552	0.414505086	0.585796414	6	5	7	5	3	4
AC064807.1	135.2092677	-0.354736668	0.153874341	0.010234856	0.028932892	137	160	177	126	151	111
AC064807.4	2.415581121	-0.118422568	0.359135961	0.20257063	0.348348944	2	1	6	0	1	2
AC064836.3	10.25182103	-0.295225287	0.413756342	0.118136627	0.229748265	11	11	14	6	12	3
AC064836.4	2.12571381	-0.131922831	0.374363031	0.053797144	0.120563521	1	0	4	0	0	0
AC066613.1	3.000186945	0.141765209	0.368929874	0.168224022	0.30340376	2	1	2	9	0	7
AC067750.1	22.27256649	-0.245518796	0.313873395	0.201192028	0.346562426	16	32	19	20	21	10
AC067751.1	2.745137334	-0.072171934	0.350083152	0.269292963	0.431852601	1	0	1	0	0	0
AC067838.1	3.259204623	-0.17304922	0.380984077	0.150194638	0.277543211	4	6	5	2	2	2
AC067852.2	2.414546137	-0.009906556	0.327564384	0.916696893	0.956276826	1	4	4	2	5	2
AC067852.3	3.356856433	-0.164540195	0.387036782	0.09960771	0.199988531	4	3	2	0	2	0
AC067852.5	6.651453867	-0.406379066	0.666558334	0.029178366	0.071802318	1	15	15	3	3	3
AC067863.2	2.363355672	0.023634517	0.330011224	0.802035964	0.886071393	1	2	4	4	1	4
AC067930.2	6.07931853	0.137076211	0.353175616	0.275630991	0.439185025	1	3	2	7	5	1
AC067930.4	20.44491358	0.44906289	0.413168335	0.054639765	0.122141499	15	9	13	30	20	21
AC067930.5	6.876907775	-0.067880456	0.316110155	0.618062669	0.761031979	9	2	10	5	9	4
AC067930.8	18.08781869	0.186088899	0.30141492	0.307580991	0.474731806	8	17	16	20	24	16
AC067931.1	3.338182401	-0.065972497	0.338447368	0.470511786	0.637992673	10	3	0	0	5	3
AC067956.1	4.491703768	0.018459092	0.315251383	0.887046447	0.94134056	4	4	10	9	7	5
AC068025.1	5.642634856	-0.019711151	0.319404934	0.864628364	0.927973663	4	11	3	1	5	11
AC068134.3	4.861292009	0.072511663	0.326409783	0.55551088	0.711665781	3	4	3	5	3	7
AC068189.1	2.414019895	-0.175602606	0.391271458	0.101190371	0.20262095	4	6	4	1	2	1
AC068205.2	33.65012382	-0.55763472	0.341781029	0.018744444	0.048991103	27	27	32	17	20	17
AC068228.4	1.15695872	0.066328457	0.349057819	0.257645586	NA	0	0	0	0	2	1
AC068279.2	2.543340846	-0.070270085	0.349626168	0.280452961	0.445034937	0	2	0	0	0	0
AC068282.1	2.34522363	0.083028687	0.345106509	0.34954871	0.520619878	0	5	0	4	2	6
AC068282.2	1.200319933	-0.004619971	0.337533479	0.941656728	NA	2	0	0	0	1	1
AC068305.2	1.718870093	0.048749638	0.339870207	0.502501414	0.666782706	2	1	0	7	0	0
AC068338.2	4.596298557	0.014590306	0.321058278	0.89948298	0.94779868	6	5	2	0	6	9
AC068389.1	1.55397244	-0.062893742	0.348042989	0.322282639	NA	0	0	2	0	0	0
AC068473.1	1.685656062	0.113394747	0.365012349	0.083430233	0.173300851	0	0	0	3	2	0
AC068473.5	13.48497333	-0.320843225	0.397375939	0.112980168	0.221518772	12	26	16	16	13	5
AC068580.1	10.26517191	-0.045097719	0.294807906	0.767828399	0.865413204	12	12	10	12	12	9
AC068580.2	24.11519596	-0.889258747	0.377126715	0.001705714	0.005794528	49	43	41	17	27	23
AC068580.3	17.55008447	-0.033316602	0.271414368	0.84001573	0.910656323	25	10	18	20	15	19
AC068580.4	17.4384664	-0.320445804	0.371951183	0.117480328	0.228701169	18	18	21	14	16	8
AC068620.1	3.160458243	-0.039735478	0.332001075	0.670260314	0.798558115	2	2	4	2	1	3
AC068620.2	1.286737	0.024582153	0.337184772	0.718180036	NA	0	2	1	4	1	0
AC068633.1	5.650365607	0.097918359	0.328125656	0.465058242	0.633170965	7	5	4	4	8	13
AC068790.2	1.531563668	-0.121000687	0.367440442	0.085538526	NA	2	1	5	1	0	0
AC068790.3	2.017496412	-0.072098794	0.344836599	0.355678719	0.52715474	0	2	3	0	2	0
AC068790.5	1.687822581	-0.093879699	0.355388457	0.156511972	0.286704633	0	0	6	0	1	0
AC068790.9	1.344806355	-0.048213883	0.340688876	0.479156	NA	1	5	2	0	4	0
AC068831.2	3.97505689	-0.043263354	0.323549339	0.705785992	0.824777378	6	2	6	4	4	4
AC068831.8	51.96489463	-0.425188949	0.264514713	0.033491206	0.080906848	55	69	60	61	30	42
AC068870.2	3.581596253	-0.172185551	0.391484323	0.096852566	0.195875809	1	6	2	0	2	0
AC068888.1	95.83068544	0.059734793	0.165329695	0.681237957	0.806240322	69	93	83	105	99	76
AC068896.3	4.508584071	-0.032047964	0.320590362	0.783609913	0.875435674	8	4	2	6	3	4
AC068946.1	3.183588049	-0.010587009	0.329779135	0.909011204	0.952870454	1	3	1	3	2	0
AC068946.2	3.994876334	0.083804272	0.340045169	0.41419198	0.585591702	1	1	2	3	2	3
AC069120.1	9.289434495	-0.285182158	0.427278787	0.110906126	0.218246248	9	13	12	13	2	3
AC069148.1	2.213172512	-0.151967279	0.379941792	0.101101464	0.202484723	5	3	5	1	0	2
AC069185.1	2.636394136	0.027624135	0.338901963	0.656614608	0.789035615	0	0	1	0	1	1
AC069200.3	5.630678744	0.074864988	0.321609983	0.572057005	0.725416324	6	6	6	3	12	11
AC069213.3	1.238764438	0.025001689	0.335250514	0.746268634	NA	1	2	1	2	2	2
AC069224.2	3.662263755	-0.014964641	0.325233423	0.884800103	0.940087996	3	4	3	7	3	0
AC069234.4	1.232996535	-0.050781804	0.341751897	0.443389321	NA	0	2	3	0	0	2
AC069234.5	3.431620068	0.121327217	0.355852108	0.24686852	0.405109241	3	3	1	9	10	0
AC069277.1	9.168119319	0.082007072	0.314939502	0.568256624	0.722318467	2	11	8	10	8	11
AC069281.2	10.36699487	0.179476481	0.35132188	0.255612191	0.415581339	8	3	5	18	4	7
AC069282.1	17.10860557	0.899507083	0.554289317	0.007432731	0.02185392	10	5	10	26	13	27
AC069307.1	4.670122429	-0.139523194	0.352974485	0.273723011	0.436934354	4	6	6	5	2	2
AC069360.1	55.05975558	-0.215729172	0.207891144	0.198783886	0.34363416	87	81	88	89	86	52
AC069499.2	4.102702857	-0.063708545	0.326940077	0.585279481	0.735212024	5	4	8	5	3	5
AC069499.3	2.597328593	-0.025661113	0.330094384	0.783151008	0.87523559	1	4	2	3	1	2
AC069544.1	11.43075902	-0.20420461	0.3354098	0.248738029	0.407616057	14	12	17	8	14	9
AC069547.1	2.44753961	0.044739958	0.335621031	0.600515458	0.747216547	0	2	2	3	3	1
AC072022.2	8.334602041	0.007218884	0.299938245	0.963063673	0.979317487	9	11	10	19	5	9
AC072028.1	2.753170921	-0.214910554	0.430902873	0.033243022	0.080427469	3	3	3	0	0	1
AC072052.1	4.05229941	-0.300768928	0.499108246	0.05247342	0.118074323	7	6	6	2	2	2
AC072054.1	2.260142969	-0.010382877	0.332474661	0.895043773	0.945637654	6	2	1	9	0	0
AC072061.1	16.94747457	-0.176553996	0.316528284	0.315171938	0.483091737	10	14	17	12	17	3
AC073046.1	13.89570233	-0.005442325	0.282211008	0.971032119	0.984067809	12	15	16	17	7	21
AC073052.1	2.934243709	-0.019726877	0.331166403	0.822899586	0.899339504	1	4	2	2	0	4
AC073063.1	3.691146908	-0.08748268	0.339503572	0.411444363	0.583110829	5	1	4	1	2	3
AC073073.1	1.212360264	-0.01986644	0.337012051	0.764857582	NA	0	2	2	0	2	1
AC073073.2	27.86202861	-0.462811724	0.342475705	0.040752901	0.09569681	27	26	44	26	21	17
AC073107.1	26.22198171	0.044436282	0.241996709	0.797921905	0.883387519	26	26	32	29	33	34
AC073107.2	1.159807924	0.022028494	0.339464976	0.686192828	NA	1	0	0	1	0	1
AC073109.1	1.483685113	0.068460039	0.344420395	0.361579319	NA	0	0	2	2	3	1
AC073111.1	1.172899324	-0.034032754	0.340355228	0.559592262	NA	2	2	0	2	0	0
AC073111.4	53.28535153	-0.606786598	0.266872019	0.004363915	0.01357888	56	71	82	55	55	26
AC073130.1	4.278718465	0.081336222	0.329762579	0.507248764	0.670742453	1	3	8	4	9	6
AC073130.2	2.446635827	-0.008187366	0.329869255	0.926683823	0.961875796	2	4	1	0	4	3
AC073130.3	2.365909681	0.025091787	0.338897664	0.672574301	0.80004027	1	0	0	2	0	0
AC073136.1	36.6656468	-0.674037724	0.316092175	0.004883802	0.014981533	43	41	51	29	30	22
AC073136.2	4.738832502	-0.066675368	0.327095256	0.572868682	0.726135195	6	2	5	6	1	3
AC073140.3	1.571108106	-0.004706859	0.33298283	0.951250976	NA	1	1	3	2	1	2
AC073195.2	8.489526023	-0.654347675	0.801651252	0.023771811	0.059996996	8	14	14	5	6	3
AC073210.1	1.669420027	-0.028778513	0.343364781	0.401614948	NA	1	0	5	0	1	0
AC073254.1	10.2774033	-0.181148929	0.336651845	0.279546633	0.444001983	11	14	13	9	10	8
AC073257.1	1.910228633	0.124673102	0.367156445	0.124985741	0.240283144	1	0	1	1	10	1
AC073257.2	1.912446115	0.042679482	0.336396378	0.603415822	0.74976754	0	1	4	5	4	0
AC073263.1	3.233129044	0.0034903	0.326006558	0.972998728	0.98534024	4	2	1	2	5	1
AC073264.3	13.10906742	0.919692425	0.613091967	0.008671247	0.024997199	9	5	6	21	21	15
AC073270.2	1.978722337	0.092781671	0.350724368	0.265426166	0.427595536	0	1	1	1	5	1
AC073332.1	14.11876163	0.106390653	0.298837402	0.519580109	0.682314554	12	25	12	17	32	18
AC073333.1	3.117347287	-0.145253499	0.366175223	0.19353403	0.336756237	5	7	2	3	2	1
AC073342.1	4.066486981	-0.122814255	0.356052413	0.247783006	0.406291253	1	6	2	3	1	0
AC073343.1	1.518816858	0.004552445	0.334596573	0.953223728	NA	1	2	2	0	6	0
AC073343.2	4.430699592	-0.168658927	0.381819797	0.140578648	0.263513658	6	4	1	1	3	0
AC073349.2	4.069418189	-0.301859682	0.508424763	0.044396216	0.102820936	7	8	6	4	0	2
AC073352.1	1.964758162	0.074814759	0.345431484	0.338169683	0.508276265	1	1	0	4	0	2
AC073359.1	1.467240391	-0.062607243	0.343115667	0.388902693	NA	2	4	3	0	4	0
AC073365.1	8.501210035	-0.317709554	0.437774283	0.097576565	0.196847556	13	12	12	6	5	9
AC073367.1	1.944050973	0.020343596	0.341282724	0.616099102	0.759586781	1	0	0	3	0	0
AC073370.1	1.972721528	0.059037962	0.346911147	0.366864115	0.53883948	0	0	0	2	0	0
AC073389.1	9.833018583	-0.74607431	0.861689969	0.017941492	0.047165703	9	22	16	4	4	9
AC073389.3	2.722133642	0.035325921	0.334625389	0.669971527	0.798508268	1	2	0	1	4	0
AC073415.1	5.456417282	-0.201413492	0.383258112	0.166415329	0.300728745	12	4	9	5	4	4
AC073475.1	2.672212131	-0.028605862	0.329717664	0.764980835	0.863688996	1	2	4	2	3	1
AC073476.1	3.960077056	-0.164284076	0.374627219	0.171453649	0.307940405	4	5	5	1	4	1
AC073508.3	4.901807689	-0.047109572	0.31890996	0.704957445	0.824305653	6	11	2	5	9	3
AC073529.1	25.0367696	0.197936879	0.277255121	0.286538819	0.451228865	24	20	23	23	44	28
AC073548.1	17.21622624	-0.081589283	0.282885983	0.624188427	0.76547912	15	10	16	18	10	10
AC073548.2	2.047826524	0.05576466	0.338665469	0.503283149	0.667260488	2	3	0	6	0	4
AC073569.2	5.685363888	-0.043266611	0.315701238	0.736408647	0.844439043	4	4	11	5	6	6
AC073575.4	1.768610939	0.028303927	0.336417704	0.696350381	0.818582994	2	0	1	4	0	1
AC073585.1	39.2784409	0.129290449	0.258397792	0.464300686	0.632665937	20	33	22	48	24	25
AC073592.1	2.401432827	-0.06116519	0.335021058	0.531166927	0.692133089	2	3	4	3	2	1
AC073610.1	1.191378165	-0.003993017	0.335752998	0.954326173	NA	0	2	1	1	1	1
AC073610.2	2.213015958	0.041361145	0.337780516	0.580327442	0.73185689	1	1	0	3	1	0
AC073611.1	4.012076675	0.224516843	0.417701234	0.098219976	0.197795907	1	1	4	6	7	6
AC073655.2	2.852826867	-0.030343449	0.334305785	0.712602226	0.828948062	1	1	2	0	1	2
AC073842.1	2.801658276	-0.030813504	0.332587607	0.72581182	0.837086858	3	2	0	1	1	2
AC073842.2	7.600599644	-0.160693053	0.346270709	0.285293654	0.450035139	6	10	7	5	5	5
AC073857.1	12.46581167	-0.141179034	0.312072766	0.394678654	0.566441823	19	8	13	11	11	10
AC073861.1	156.6931599	0.102331711	0.135424605	0.4112788	0.582935418	162	173	159	199	230	155
AC073869.1	498.5591385	0.472775365	0.081450307	2.38E-09	1.87E-08	408	395	435	646	675	558
AC073896.2	6.381995456	-0.103517143	0.328183839	0.447713624	0.617611776	7	6	6	2	7	5
AC073896.3	13.72268816	-0.195158707	0.325046233	0.270990797	0.434108863	13	25	18	10	12	19
AC073896.4	3.099571627	0.016032107	0.329614833	0.863160321	0.926738981	5	2	0	3	4	2
AC073910.1	3.921678321	0.031819809	0.319623902	0.794035128	0.881171823	7	3	4	6	8	4
AC073957.3	49.86381068	-0.296100654	0.238852331	0.106141696	0.210407178	55	62	56	46	42	51
AC074032.1	30.2221564	-0.187163938	0.270969835	0.307994207	0.475117778	29	38	23	34	30	13
AC074117.1	119.2515442	0.029884458	0.146424205	0.822416987	0.899217311	105	118	115	131	141	104
AC074135.1	19.97480798	0.335408149	0.364705356	0.108987043	0.215080624	17	12	11	21	36	14
AC074138.1	4.337840631	-0.143238391	0.354357485	0.264874206	0.426919039	7	5	4	3	3	3
AC074141.1	4.765568766	0.010195117	0.318202234	0.933477374	0.965855027	4	3	6	10	4	1
AC074194.1	5.056252032	0.029797289	0.338529069	0.638934392	0.775668991	1	0	0	0	1	1
AC074194.2	2.77249482	0.072714296	0.342151307	0.403659617	0.575203835	0	0	3	5	1	1
AC074212.1	21.07804944	-1.148662615	0.49466204	0.00129202	0.004497036	49	21	34	20	14	8
AC074290.2	7.864674384	0.021421459	0.301636085	0.884104246	0.939605943	11	8	5	12	9	7
AC074351.1	137.3043327	0.212251937	0.137262311	0.090906917	0.185748826	158	170	174	212	216	213
AC076968.2	1.263498181	0.044575438	0.341568478	0.459386902	NA	0	1	0	1	1	1
AC078785.1	8.266504764	-0.043906204	0.309320884	0.751692896	0.854390643	4	8	7	7	10	1
AC078795.1	8.795034563	0.053113087	0.306945112	0.712325391	0.828725409	8	4	6	11	5	7
AC078802.1	6.736339539	-0.180948702	0.367452234	0.210970596	0.359308794	6	4	13	8	4	1
AC078817.1	35.18740233	0.322950733	0.273049269	0.099822417	0.200378139	30	32	32	39	56	48
AC078819.1	88.61692692	0.217968621	0.1826576	0.161717476	0.294019376	87	75	78	113	129	76
AC078820.1	2.551356128	0.038526933	0.330115484	0.700520267	0.821344878	1	4	4	1	8	4
AC078820.2	8.79709972	0.090237896	0.304585683	0.564375431	0.719071047	10	10	7	14	14	9
AC078820.3	2.67315931	0.246478706	0.461048769	0.037633782	0.089430166	1	0	2	9	3	7
AC078846.1	34.83950325	0.614815601	0.335775149	0.01096311	0.030780795	17	27	28	35	55	47
AC078881.1	10.66842455	-0.173910204	0.339811875	0.28362098	0.448344385	11	5	19	9	5	10
AC078883.1	14.02422674	0.782733244	0.57965222	0.01352009	0.036897351	5	7	16	25	32	15
AC078899.1	14.1785521	-0.159526317	0.305492469	0.359515462	0.531168046	12	21	16	15	10	14
AC078923.1	37.0395704	0.383311504	0.277140766	0.057803692	0.127946312	32	46	27	50	66	51
AC079140.2	10.57620561	-0.044071641	0.291066604	0.776747594	0.871180488	11	14	15	8	19	12
AC079140.3	5.399718183	0.140716063	0.347586152	0.302264372	0.468651089	1	8	6	12	8	8
AC079140.5	2.378116716	0.115483488	0.356610036	0.228395827	0.381926172	1	0	3	4	4	4
AC079140.6	2.21115694	0.041917694	0.336292692	0.605978526	0.7513638	0	3	1	4	1	2
AC079142.1	3.603738376	0.005032473	0.32206545	0.965235151	0.980446448	1	3	6	5	3	3
AC079145.1	7.486489778	0.124853777	0.33881262	0.35823079	0.529879362	8	7	0	10	11	6
AC079174.2	1.850743175	-0.045131295	0.340487391	0.503646136	0.667616745	2	1	1	0	2	0
AC079203.1	1.16715067	0.089118032	0.356769693	0.102884606	NA	0	0	0	6	0	0
AC079250.1	39.18780005	-0.096827925	0.224685018	0.570521237	0.724087125	45	35	60	51	42	42
AC079305.2	2.930503422	-0.072465395	0.34324732	0.383696427	0.555463447	7	0	1	2	2	0
AC079305.4	1.555331553	-0.169683562	0.400835035	0.015353269	NA	2	4	3	0	0	0
AC079354.3	6.763253686	-0.126882871	0.33494701	0.368091096	0.540150922	13	9	8	9	6	6
AC079414.3	5.485786084	0.055980846	0.323170953	0.643768814	0.778469133	3	6	1	3	4	7
AC079447.1	6.458659725	-0.055179194	0.313583122	0.683894072	0.808222244	5	10	4	7	7	3
AC079465.1	1.871443948	-0.082052714	0.348746936	0.277758043	0.442029678	4	2	0	2	0	0
AC079610.1	2.522695643	-0.109629272	0.350889651	0.281063919	0.445609307	3	3	7	2	1	3
AC079684.2	1.95077756	0.01290754	0.332852932	0.874104784	0.933787066	0	3	1	3	1	1
AC079760.2	4.894120842	-0.020654338	0.314401409	0.867973009	0.930156007	6	7	6	11	5	3
AC079776.1	1.7728688	0.055852841	0.340476885	0.468262506	0.636009583	0	0	3	4	3	0
AC079781.5	12.1618817	-0.026112739	0.283340253	0.869191592	0.930639409	11	14	15	12	18	11
AC079807.1	8.562422773	-0.23046584	0.395278305	0.148535309	0.275474001	6	6	9	6	1	4
AC079834.2	15.03874953	-0.194009428	0.317527104	0.278591855	0.44295694	14	26	27	27	13	11
AC079848.1	11.42669003	-0.589068005	0.664581831	0.029221484	0.071881072	14	20	11	11	4	5
AC079848.2	1.602621207	0.124988074	0.367833133	0.096260601	NA	1	0	0	4	3	1
AC079907.1	1.526816765	0.104640135	0.359162517	0.129995729	NA	0	1	0	1	2	4
AC079921.1	4.255288327	0.101643099	0.336039894	0.413771265	0.585273499	4	4	3	8	3	8
AC079921.2	15.93073358	0.684177515	0.529232906	0.018322064	0.048003559	14	6	13	17	29	31
AC079922.2	57.32616198	-0.027619518	0.204477369	0.865690186	0.928660916	47	37	41	44	40	47
AC079944.2	5.42276126	0.366376553	0.556410309	0.050778595	0.115168988	2	3	4	11	10	7
AC079949.1	15.4940118	0.105346688	0.296691584	0.523345483	0.685741232	10	13	6	9	14	16
AC079949.2	26.83379548	0.064354206	0.258629171	0.708910824	0.826761231	16	14	18	21	15	21
AC079949.3	2.179800439	-0.020100761	0.332923621	0.805543521	0.888176282	6	1	0	2	0	4
AC079949.5	8.309719132	0.068420664	0.314995383	0.618090866	0.761031979	5	3	5	5	8	5
AC079988.1	1.922524145	-0.00264545	0.339606801	0.935484057	0.966623678	0	1	8	5	0	3
AC080013.1	61.69980902	-0.335603455	0.223642135	0.060263896	0.132499984	98	91	73	69	91	51
AC080023.1	2.831619413	0.104823247	0.357030478	0.189903016	0.332215799	0	2	0	0	6	3
AC080023.2	3.223209494	0.027779477	0.329156378	0.773783947	0.868760553	4	2	0	2	1	5
AC080037.2	2.922944	0.097661195	0.345187098	0.347163642	0.518021983	1	2	2	2	5	4
AC080078.1	1.24182796	-0.045265916	0.339891329	0.512683939	NA	1	4	1	0	1	2
AC080080.1	5.26735182	-1.037057512	2.628130733	0.012127004	0.033577279	2	6	18	1	4	0
AC080112.1	2.910132845	0.009310112	0.329469361	0.920022968	0.957749843	2	4	1	1	2	5
AC080112.4	4.320736521	0.002333294	0.318812708	0.986878931	0.992815045	6	3	6	4	3	9
AC080128.3	3.272518658	2.30561723	1.750959251	0.007326114	0.021577948	1	0	1	14	2	11
AC080129.1	10.80167758	0.035243199	0.291084644	0.822657702	0.899325184	6	15	14	16	14	11
AC083798.1	1.252937803	-0.003559544	0.33942967	0.956984427	NA	1	0	0	1	0	0
AC083798.2	10.24865169	-0.454426756	0.544124398	0.04951695	0.112844096	10	18	13	7	4	9
AC083799.1	127.1701061	-0.123738407	0.155225182	0.370059298	0.541971999	96	109	101	96	99	102
AC083809.1	3.347742428	-0.205192243	0.409021948	0.089129937	0.182869068	7	3	9	0	2	4
AC083841.1	71.23008389	-1.148477074	0.223251867	2.46E-08	1.73E-07	118	136	97	54	65	45
AC083841.2	1.682332112	0.073299342	0.343315389	0.384362306	NA	2	2	0	2	5	3
AC083843.3	61.26453788	0.57131935	0.257307548	0.005587207	0.016905397	42	30	35	71	64	54
AC083855.2	76.24506989	-0.010579603	0.192441847	0.945838277	0.971270228	60	61	91	69	103	56
AC083862.2	3.442387561	-0.030876647	0.325896457	0.769986399	0.866599761	5	2	2	3	2	3
AC083862.3	5.844720274	0.067152273	0.322708301	0.596851754	0.744232977	5	7	1	9	5	5
AC083870.1	1.809795665	-0.059494318	0.344023028	0.362245062	0.534036204	1	1	1	0	1	0
AC083880.1	16.69756454	-0.258257557	0.367582895	0.166847115	0.301340614	8	19	20	11	15	5
AC083899.1	57.89029972	0.127067121	0.317668911	0.422580191	0.59366194	82	26	33	50	90	74
AC083964.1	2.340859694	0.074961607	0.342247633	0.400392351	0.572060682	0	1	2	3	3	1
AC083973.1	1.257878395	0.066087887	0.346983792	0.254794767	NA	1	0	0	1	0	4
AC084018.1	7.616884626	-1.25000677	1.019524726	0.008557356	0.024711957	9	12	6	3	2	2
AC084026.1	7.085362289	-0.00594435	0.301746791	0.96338615	0.979440062	10	8	10	14	10	6
AC084026.2	5.800616599	-0.049664355	0.314790569	0.705557219	0.824703762	8	10	6	8	12	2
AC084036.1	2.15087969	-0.073964672	0.342397021	0.397126814	0.56886129	1	3	4	1	2	1
AC084117.1	3.211314114	0.104340356	0.343192778	0.358224344	0.529879362	3	2	2	6	3	5
AC084125.2	58.37824414	0.392845246	0.2330121	0.033957171	0.081832252	42	40	54	71	62	75
AC084198.4	25.05426803	-0.101052762	0.271269939	0.55900794	0.714608233	22	17	14	9	24	16
AC084262.2	3.348191788	0.191224705	0.400234088	0.096216147	0.194791764	3	0	2	6	6	7
AC084337.1	8.876481705	0.055601194	0.301501288	0.710993693	0.827935203	5	11	8	8	11	11
AC084724.1	2.51352925	0.083274072	0.343753779	0.368054948	0.540138732	1	1	2	1	2	6
AC084757.1	1.868090864	-0.117797472	0.361918051	0.165188645	0.299078897	2	1	5	1	0	1
AC084782.3	3.115718828	-0.172748262	0.38178526	0.144158736	0.268873643	4	7	7	2	2	3
AC084809.1	5.129168508	0.040899015	0.320858593	0.733249353	0.842459475	6	4	2	6	5	5
AC084824.2	20.84197139	0.348029176	0.368011623	0.100433422	0.201354637	11	10	18	21	23	24
AC084824.5	3.397012094	-0.026494989	0.32859197	0.786984087	0.877056776	1	5	3	7	1	0
AC084824.6	1.534672724	-0.056516058	0.340989151	0.454000044	NA	1	4	1	1	2	0
AC084855.2	1.549368047	-0.022389207	0.334443069	0.772679335	NA	2	3	1	4	1	0
AC084864.1	4.036166353	0.009073641	0.31643483	0.944981476	0.970900944	4	6	6	6	7	5
AC084864.2	1.849331049	0.190672617	0.416012699	0.014277579	0.038703271	0	0	0	2	2	5
AC084871.1	1.410940316	0.034124756	0.337353353	0.640917231	NA	0	0	4	3	2	2
AC084880.1	2.268104962	-0.050517291	0.336084929	0.561568956	0.716705947	5	4	0	0	4	2
AC087071.2	3.471289539	-0.045306453	0.327932392	0.670869672	0.798989718	3	2	6	3	5	1
AC087163.2	1.353056672	0.058255086	0.344191426	0.339479008	NA	1	0	0	3	1	0
AC087163.3	2.780735709	-0.106815996	0.355098318	0.231978665	0.386256804	1	4	1	1	1	0
AC087222.1	1.735670205	0.083121811	0.348584636	0.284873173	0.449556644	0	1	1	4	2	1
AC087269.1	4.278714811	-0.014091444	0.324015304	0.894778474	0.945460333	4	4	1	1	5	3
AC087276.2	2.574044426	-0.061330609	0.336633164	0.510393135	0.67407333	3	3	2	3	0	2
AC087276.3	5.13538188	0.041849148	0.318502244	0.738215821	0.84542841	4	5	4	5	7	5
AC087289.2	5.968302059	0.11747532	0.344033639	0.338981494	0.509202069	6	1	2	6	9	3
AC087289.3	2.023149872	-0.060481816	0.343946218	0.351405017	0.52254225	1	1	1	0	0	1
AC087289.5	5.302651247	0.09831906	0.338300547	0.403356891	0.574941374	8	0	3	6	4	10
AC087294.1	15.11104024	0.009935897	0.284611772	0.951195796	0.973625965	13	7	12	7	11	17
AC087343.1	1.225392146	0.007418126	0.335040608	0.920446234	NA	3	0	1	1	3	1
AC087392.3	1.432569319	-0.00273801	0.334486316	0.968447868	NA	0	2	3	3	0	2
AC087392.4	2.265763992	-0.034554089	0.340147112	0.573029772	0.726177204	2	0	0	1	0	0
AC087392.5	2.31975931	-0.14142874	0.376388015	0.079941718	0.167670192	3	1	3	0	1	0
AC087481.1	2.407199857	0.035578889	0.334629644	0.672066383	0.799874848	2	1	3	3	7	0
AC087481.2	5.612777791	0.238192839	0.415507009	0.116010235	0.226475605	1	3	6	14	8	4
AC087482.1	1.982831658	0.099771825	0.350101045	0.285705936	0.450437416	2	0	2	3	5	3
AC087491.1	2.968958997	-0.241400976	0.452267185	0.044659204	0.103306692	7	4	7	0	4	0
AC087500.1	5.22091407	0.024998624	0.31514738	0.844806633	0.914015879	5	6	3	7	6	4
AC087501.4	10.22828258	0.068295027	0.298550773	0.660555004	0.791613295	5	12	8	12	11	9
AC087521.2	5.896177936	0.051510328	0.325004294	0.656184356	0.78866514	3	1	7	4	1	10
AC087521.3	8.01175793	0.09061913	0.313863582	0.540590209	0.699683899	8	6	7	17	7	6
AC087588.2	1.710610271	0.155533905	0.385901356	0.057142755	0.126700182	0	1	0	3	5	2
AC087623.2	11.27155896	-0.341275283	0.454291237	0.087477374	0.180107029	10	14	11	11	6	2
AC087633.2	1.723027519	0.018554268	0.335074129	0.803463674	0.88704255	4	0	0	3	3	0
AC087741.1	44.7660071	-0.218124209	0.246756715	0.230844808	0.384986303	31	28	39	29	27	27
AC087741.2	2.916922898	-0.120499461	0.356947017	0.230376261	0.38440955	3	4	3	1	0	3
AC087741.3	24.05408647	-0.233819123	0.296962209	0.217839236	0.368433355	19	26	27	21	15	20
AC087742.1	1.520224864	-0.11033594	0.361132142	0.128047239	NA	1	2	3	0	1	0
AC087752.3	2.865205115	0.016704502	0.324543009	0.878421	0.936592978	1	5	4	3	6	3
AC087752.4	2.673125527	-0.032546786	0.332681005	0.713181027	0.829208103	3	1	1	1	2	1
AC087762.1	5.605493507	0.146490792	0.349337378	0.289607406	0.454769186	5	4	4	5	13	7
AC087762.2	4.995292619	0.138676055	0.353851468	0.271404726	0.4344491	3	0	10	14	6	7
AC087783.1	1.640822631	-0.020253671	0.334543671	0.791789393	NA	0	2	4	3	2	0
AC087854.1	1.845103271	-0.031275871	0.335344297	0.68755905	0.811200068	3	4	0	2	0	3
AC087857.1	2.974574802	-0.048274822	0.330104429	0.638425971	0.775638669	3	3	3	4	2	1
AC089983.1	11.86667899	3.361746226	0.745255997	7.78E-07	4.55E-06	1	4	1	41	23	19
AC089983.2	2.074453812	-0.134064656	0.367416643	0.154674761	0.284305546	3	6	4	0	2	2
AC089999.2	1.25848856	-0.034739944	0.338501736	0.598774516	NA	0	5	2	0	2	2
AC090001.1	6.518647731	0.034794125	0.307824701	0.804515858	0.887800021	11	4	7	9	10	8
AC090004.1	2.549541369	0.033336702	0.334115008	0.690824137	0.813861979	0	1	3	3	0	3
AC090018.2	1.26982949	-0.025098263	0.338216169	0.694178411	NA	0	3	0	1	1	0
AC090061.1	3.165837353	0.090737284	0.342995647	0.373862454	0.545730604	2	0	3	3	7	1
AC090114.1	3.741802032	-0.014713165	0.321931593	0.892401121	0.943925098	6	4	4	1	8	5
AC090114.2	136.4383557	-0.436006652	0.170428373	0.003805198	0.012004007	174	138	171	118	117	134
AC090114.3	8.771792575	0.040442735	0.300224558	0.786525261	0.876903119	10	5	9	12	7	10
AC090152.1	28.26885538	-0.10045527	0.242985509	0.563795754	0.718625677	32	27	40	26	38	30
AC090159.1	1.280154234	0.09782241	0.359181048	0.10328928	NA	0	0	0	4	0	1
AC090164.5	2.049454534	-0.039604467	0.33280804	0.660994338	0.791677739	6	1	2	3	3	1
AC090181.2	2.724965838	-0.043317094	0.330174627	0.66540375	0.795051763	2	4	4	4	4	0
AC090192.2	2.080614591	0.167743922	0.396399554	0.027812043	0.068815388	0	0	0	2	4	1
AC090197.1	3.032657816	0.157444563	0.377033796	0.144051993	0.268756063	1	0	4	11	4	2
AC090198.1	11.38763528	-0.006094742	0.287045727	0.967760136	0.981880263	16	13	8	17	14	9
AC090229.1	1.202028517	0.022814096	0.339762955	0.67646806	NA	0	1	0	0	0	2
AC090246.1	3.00788882	0.148247923	0.375078364	0.136903251	0.258095421	0	1	1	3	4	2
AC090286.3	2.6449671	0.125911575	0.365885557	0.123320655	0.23792204	1	0	0	2	2	2
AC090360.1	4.972988326	-0.087431715	0.327272081	0.497482467	0.662388123	5	9	6	4	7	4
AC090398.2	4.993999497	-0.045328019	0.324168297	0.692814467	0.815563547	2	2	8	5	2	3
AC090425.3	1.331613447	0.062610251	0.344187601	0.364187235	NA	0	0	2	2	0	4
AC090469.2	1.230831928	-0.038992242	0.337873945	0.593022077	NA	1	2	2	2	0	1
AC090498.1	8.262580404	0.032831501	0.300977845	0.824492748	0.900375988	12	5	8	13	9	8
AC090505.1	1.237684696	0.068143225	0.34943585	0.250026189	NA	0	0	0	0	2	1
AC090510.2	3.114143054	-0.02655341	0.330713556	0.772085767	0.867757848	6	0	3	6	2	0
AC090515.3	12.86299714	0.048938298	0.289538769	0.7592991	0.859265653	16	11	13	13	15	20
AC090517.2	1.946435632	-0.121322136	0.362177988	0.171607063	0.308101853	1	8	4	1	2	1
AC090559.1	2.78279058	0.210600381	0.421438035	0.06619822	0.143274394	1	1	0	4	5	3
AC090579.1	5.530711651	0.027827636	0.31444354	0.829279611	0.903462137	5	3	5	5	8	3
AC090587.1	8.305525616	-0.092046926	0.314091281	0.532346859	0.693158484	9	5	9	8	6	5
AC090587.2	14.0806133	-0.16829782	0.32483445	0.319847961	0.488342669	8	22	11	6	19	6
AC090589.1	1.646012828	0.015897168	0.334970349	0.828454739	NA	1	0	2	1	1	2
AC090589.3	8.167637818	-0.040983311	0.311071414	0.761900255	0.861400166	6	9	2	6	6	4
AC090607.2	11.1787346	0.280418607	0.410471337	0.124660518	0.239863009	7	6	4	6	14	15
AC090616.6	2.139204571	0.07744805	0.344565296	0.35623129	0.52778688	2	1	0	4	2	2
AC090617.5	11.10575394	-0.022948965	0.292235881	0.879932898	0.937235653	13	6	11	11	13	7
AC090772.3	3.523445329	0.089899762	0.343575488	0.366671098	0.538596757	1	3	1	9	0	2
AC090772.5	3.309297562	-0.079765836	0.337414587	0.448229045	0.61797127	6	1	4	2	3	2
AC090825.1	23.76174814	0.014133494	0.267871342	0.933773447	0.965855027	10	12	19	16	12	17
AC090907.2	1.786161069	0.110276307	0.358965292	0.181441145	0.321112244	0	1	1	4	3	2
AC090907.3	1.699318732	0.036174334	0.338419057	0.600862737	0.747502113	1	0	2	6	0	0
AC090912.1	16.88317428	0.068174621	0.286713812	0.676792933	0.802966092	8	7	14	11	13	12
AC090912.2	4.515480043	0.05432766	0.324833035	0.644953781	0.779367692	1	4	4	5	6	2
AC090946.1	4.495036403	0.110744892	0.342683944	0.354688782	0.526054358	3	4	2	5	3	9
AC090948.2	4.356353092	0.162297902	0.370241282	0.191220254	0.333800985	2	3	2	3	3	11
AC090948.4	1.239248414	0.084648748	0.352585239	0.174119134	NA	0	1	0	4	3	0
AC090970.2	1.241678998	-0.066555559	0.347881184	0.234318096	NA	5	0	0	1	0	0
AC090971.4	2.732522008	-0.012172674	0.327605275	0.90452591	0.95023109	4	2	1	3	2	2
AC091045.2	28.56915437	-0.435447062	0.314956201	0.0442952	0.102623737	40	37	41	24	27	30
AC091057.1	238.6139783	-0.562681716	0.130478328	4.31E-06	2.28E-05	195	264	236	175	167	154
AC091057.6	2.430120597	0.04318368	0.331907603	0.653119309	0.786247687	0	3	3	3	2	4
AC091060.1	6.175427103	0.059347163	0.315618216	0.658862342	0.790659262	4	3	7	8	7	4
AC091132.2	1.651489904	-0.045134137	0.337815694	0.56115572	NA	2	2	1	2	0	1
AC091132.4	2.463885978	-0.000528041	0.326573356	0.990746161	0.994590743	4	2	4	5	5	1
AC091153.3	2.067460542	-0.170728622	0.391641261	0.085833777	0.177400778	4	4	5	2	1	0
AC091167.1	6.662893685	0.001908654	0.30660822	0.991217588	0.994652551	7	7	8	15	4	5
AC091167.4	1.889716993	-0.052791309	0.336387064	0.546846523	0.704290501	1	3	4	2	1	2
AC091178.2	4.787402531	0.066766908	0.330249384	0.551816758	0.708664653	6	2	1	2	2	10
AC091180.3	1.34740281	-0.00564421	0.335997782	0.935238882	NA	0	2	1	1	2	0
AC091181.2	2.46085505	-0.039940543	0.330624637	0.680654532	0.805817901	3	2	5	3	4	1
AC091185.1	2.970733391	0.041096048	0.328754209	0.691069177	0.814101227	1	4	2	5	2	3
AC091214.1	2.34111416	-0.006358017	0.334444193	0.934769338	0.966396955	1	0	2	3	0	0
AC091230.1	878.1543534	-0.253860082	0.070854364	0.000235715	0.000947206	883	1023	1016	885	894	848
AC091271.1	9.424937299	-0.164240769	0.339269955	0.299791441	0.466102445	5	11	17	9	11	3
AC091390.5	1.330751618	-0.078301566	0.348706148	0.266633426	NA	0	4	3	0	1	1
AC091488.1	2.603253692	-0.110906721	0.351850224	0.271953953	0.435041116	5	3	3	0	2	3
AC091544.2	4.462993656	-0.079972038	0.335560773	0.465718232	0.633751801	6	0	6	6	1	1
AC091544.4	5.52037727	-0.179765511	0.369195841	0.20297033	0.348912579	10	9	3	4	3	5
AC091563.1	7.72556764	-0.044337353	0.305258225	0.753686293	0.856029893	4	14	11	12	7	8
AC091588.1	1.719300986	0.04403744	0.338277733	0.557003103	0.712777336	2	1	0	1	2	3
AC091607.2	3.081218335	-0.012391372	0.325541669	0.901785563	0.948942819	4	1	6	1	7	3
AC091729.3	171.5007606	-0.412980809	0.147482296	0.002073876	0.006918046	204	214	211	167	170	158
AC091799.1	2.346344363	-0.15496428	0.38435515	0.078494764	0.165141994	9	1	5	3	0	0
AC091812.2	5.924822096	0.185788525	0.371721521	0.199271397	0.344381357	4	4	2	10	9	3
AC091812.4	6.677493044	0.00870261	0.315301805	0.945890843	0.971272798	9	5	4	6	4	10
AC091825.3	16.37702396	0.278753577	0.372140467	0.14904403	0.27599564	6	14	6	18	10	18
AC091849.1	7.921072304	0.024082956	0.30556496	0.86471588	0.927973663	7	8	5	6	5	12
AC091849.2	2.460396083	-0.100400345	0.352983197	0.244278388	0.401664972	2	3	1	1	0	1
AC091978.1	12.77167421	0.187529594	0.33940467	0.269552262	0.432161263	6	5	14	18	18	6
AC091980.2	3.911014925	-0.014379387	0.320793635	0.896797249	0.946604816	4	6	5	1	9	5
AC091982.1	1.773263384	-0.082909833	0.3464303	0.326787555	0.495583941	2	3	2	1	2	0
AC091982.3	20.69808344	-0.07892963	0.266018919	0.645406057	0.779693578	19	14	29	21	21	17
AC091987.1	1.519644134	0.051097744	0.341071206	0.464531017	NA	0	0	2	0	3	2
AC092017.1	14.20006649	-0.09735717	0.292881506	0.553373951	0.709883316	23	11	11	10	15	15
AC092017.2	3.806348649	-0.0778821	0.334623006	0.478606718	0.645075116	4	4	4	3	2	3
AC092042.3	1.847227831	-0.13460001	0.37232537	0.103737313	0.206760593	2	2	7	0	0	2
AC092045.1	9.829778486	0.082924817	0.307759703	0.583784396	0.734485996	11	5	9	19	5	10
AC092053.4	4.302165931	-0.229233818	0.424988778	0.085265827	0.176358455	6	5	4	3	0	2
AC092053.5	1.332036803	-0.015942004	0.33646231	0.811991733	NA	0	2	3	3	0	1
AC092070.2	248.7361116	0.019973405	0.118649019	0.858189657	0.923282227	157	170	196	215	197	163
AC092115.2	12.98814964	0.027637219	0.294002417	0.858198144	0.923282227	22	9	6	26	10	8
AC092115.4	12.14911924	-0.070077367	0.29322769	0.658341712	0.790327798	9	10	15	10	9	12
AC092117.1	5.988935785	-0.10284993	0.330772586	0.438205069	0.608475275	2	7	8	5	3	4
AC092118.1	4.193957546	-0.131982573	0.355340319	0.259095425	0.419731992	1	6	5	1	3	2
AC092118.2	2.062624955	-0.074869135	0.345201913	0.345468432	0.516207105	3	4	0	1	2	0
AC092119.2	2.437573752	-0.075626921	0.345465452	0.34215373	0.51311158	2	1	2	2	0	0
AC092123.1	3.819731274	-0.1729546	0.387839069	0.117213254	0.228318708	5	1	4	2	1	0
AC092139.1	36.17970924	0.119189158	0.233254595	0.494877943	0.660325102	29	27	37	48	37	31
AC092142.1	5.012981501	0.139733908	0.344902852	0.314604315	0.482462913	5	5	3	8	9	7
AC092153.1	1.965839905	-0.026672483	0.333653138	0.746519161	0.85093614	2	1	2	3	0	1
AC092164.1	14.51142702	-1.023701432	0.60753616	0.005531579	0.016750143	22	22	18	6	17	2
AC092171.1	1.905504453	-0.114488456	0.362662345	0.124156409	0.239130199	0	2	4	0	1	0
AC092171.3	14.53303983	-0.183452811	0.321575255	0.294558397	0.460238732	17	25	18	9	18	18
AC092171.4	4.837265789	-0.25418708	0.456175234	0.057168929	0.126741131	3	7	8	2	2	1
AC092171.5	7.316801468	-0.026827657	0.308757499	0.840287251	0.910851098	3	18	8	10	8	10
AC092268.2	1.214425012	0.04162789	0.341830504	0.461353701	NA	0	0	1	0	0	3
AC092275.1	15.71643778	0.035320578	0.269635911	0.834766919	0.907198801	14	18	18	19	16	22
AC092279.1	127.4242021	-0.126682826	0.150782961	0.348403114	0.519232509	103	130	125	119	126	103
AC092279.2	19.68865698	-0.069059555	0.263762952	0.68646192	0.810346681	16	24	21	22	20	17
AC092287.1	1.868308939	-0.009408104	0.333614441	0.902053044	0.949012044	4	0	2	0	5	1
AC092295.1	6.338791243	0.017761488	0.317134352	0.884174929	0.93962959	6	2	2	5	5	2
AC092295.2	67.65680798	-0.155395422	0.195457336	0.335550372	0.505160447	64	60	72	62	69	52
AC092296.2	81.19841628	0.124260802	0.280932103	0.477850965	0.644322448	69	36	79	74	107	66
AC092296.3	10.71062133	-0.017402191	0.292634496	0.90780598	0.952097184	12	9	9	7	12	12
AC092301.1	2.693305238	0.05615999	0.337648959	0.515237658	0.678485427	2	1	0	3	2	1
AC092306.1	47.67865515	0.08882523	0.209951351	0.595483505	0.743060156	39	57	43	63	51	51
AC092329.4	44.19908257	-0.254767928	0.247897213	0.166879538	0.301371117	47	58	42	44	47	31
AC092338.3	5.154002537	0.06291073	0.324634682	0.605923199	0.751343217	1	7	3	9	3	4
AC092354.2	1.910823485	0.00352097	0.33031898	0.97201281	0.984720263	4	1	2	1	5	2
AC092364.2	1.427315768	-0.020850532	0.336054557	0.767649844	NA	3	2	0	2	1	1
AC092368.3	52.31254119	0.126513006	0.219009292	0.459060879	0.628286108	44	52	43	69	47	56
AC092437.1	2.505109028	0.052213046	0.334230083	0.579935686	0.731603631	3	2	1	4	1	5
AC092506.1	16.76475351	0.063076226	0.275647268	0.708043861	0.826171825	13	16	14	21	14	17
AC092535.3	2.785677314	0.09695063	0.347397041	0.319796035	0.488301815	0	3	1	4	5	1
AC092598.1	2.241957175	-0.112293599	0.356053491	0.226263862	0.379604393	3	3	7	0	4	1
AC092611.1	3.852312266	-0.000868162	0.323281977	0.992371085	0.995398171	3	3	4	7	4	0
AC092614.1	3.886629582	-0.02304124	0.320904696	0.838469974	0.90944015	4	6	5	4	3	7
AC092645.2	18.26469119	-0.058895355	0.268830568	0.726899798	0.837943136	12	19	27	16	19	21
AC092647.1	1.386581751	0.019368775	0.335905726	0.788547532	NA	0	3	1	1	5	0
AC092647.5	6.307027588	0.041453497	0.31169179	0.761473954	0.861018544	2	9	9	6	12	7
AC092650.1	2.331398782	0.064727593	0.337201358	0.495872958	0.660925478	0	3	3	1	5	5
AC092666.2	3.783527506	0.026082242	0.323797458	0.81491029	0.89458087	1	3	7	3	9	2
AC092681.1	3.041951675	-0.076810677	0.335028676	0.477869991	0.644322448	5	5	2	2	3	3
AC092683.1	7.38300275	-0.267492966	0.454460937	0.078149552	0.164623177	3	7	4	2	3	0
AC092687.3	9.538979408	-0.213566932	0.369960845	0.193609567	0.336850437	6	15	9	7	3	8
AC092718.1	1.457228336	-0.049491189	0.340363099	0.487494906	NA	2	0	4	0	2	1
AC092718.2	1.694440846	0.013796118	0.335241481	0.847146046	0.91541872	1	2	0	3	0	1
AC092718.3	30.60976224	0.031919267	0.241531861	0.853892291	0.920214817	23	23	22	20	33	24
AC092718.4	300.1386299	0.008843216	0.106266552	0.9307098	0.964007023	240	281	327	344	335	246
AC092718.5	1.97990966	-0.006583759	0.334153717	0.930617196	0.964007023	4	0	0	2	0	2
AC092718.8	3.976275678	0.069359872	0.331507849	0.533644107	0.694567914	4	1	3	2	5	6
AC092720.3	4.48207231	-0.122405884	0.344267706	0.330278284	0.499354323	4	6	10	4	3	5
AC092747.4	34.11113075	-0.025432052	0.224220039	0.879162486	0.936817234	40	39	39	51	38	35
AC092802.2	3.642352263	-0.173351172	0.390593431	0.101297091	0.202792783	8	0	3	1	2	0
AC092802.3	3.21916971	0.077298802	0.337346149	0.456924038	0.6263094	1	3	2	3	3	5
AC092803.1	10.10724322	-0.29047454	0.405701232	0.122996422	0.237461795	13	14	19	5	12	10
AC092803.3	6.912120636	0.064538088	0.313178279	0.644896935	0.779347541	4	9	4	7	10	6
AC092803.4	4.097803697	0.110054592	0.351358947	0.280590513	0.445186174	2	1	0	4	3	1
AC092807.4	3.884423851	0.173392681	0.378711849	0.16246542	0.295185579	6	0	2	6	10	6
AC092809.4	2.079470998	-0.006372506	0.330950839	0.94106426	0.969265434	0	3	3	1	3	2
AC092809.5	1.345009253	0.010046965	0.334534934	0.897234533	NA	0	1	4	3	1	2
AC092821.2	27.8865883	0.198611898	0.285564683	0.284808982	0.449556644	13	24	18	36	16	26
AC092821.4	6.934851369	0.096703696	0.322866129	0.491378764	0.656874517	2	6	8	13	5	6
AC092835.1	42.71728093	0.105342148	0.218542784	0.53653678	0.696697013	32	41	39	48	47	41
AC092844.1	3.705260758	0.003429205	0.324211386	0.97562317	0.986691333	7	0	3	2	3	6
AC092849.2	1.380268263	-0.057611392	0.342674074	0.406807539	NA	4	0	3	0	2	1
AC092881.1	1.583063574	-0.06931509	0.344320778	0.361049821	NA	5	1	1	3	0	0
AC092910.3	45.58767073	0.094638427	0.236781859	0.586534476	0.73609906	14	29	32	26	38	27
AC092919.3	1.771025764	0.06505109	0.340709805	0.441907188	0.611916114	1	3	0	3	4	2
AC092944.1	25.40225712	-0.374418294	0.319925801	0.076334938	0.161484476	30	31	41	28	22	22
AC093001.1	37.88185142	-1.699801707	0.307439034	2.11E-09	1.67E-08	71	90	79	27	18	29
AC093012.1	322.1004844	-0.322811088	0.105507436	0.001258189	0.004390309	289	311	311	287	254	235
AC093110.1	1.822764038	-0.06960123	0.34046942	0.432265853	0.602827455	4	4	1	2	2	1
AC093151.2	1.80969648	-0.05860055	0.341258258	0.442940389	0.612944828	3	2	1	2	1	0
AC093155.1	11.60223332	0.001290295	0.28729593	0.995277464	0.997024737	14	11	10	12	13	13
AC093157.1	101.8528885	-0.245060583	0.165714695	0.09134098	0.186498248	141	117	114	110	119	100
AC093157.2	4.375533154	-0.050242879	0.325770111	0.655230498	0.787875802	4	5	2	6	1	2
AC093162.3	11.90446565	-0.269114561	0.377867608	0.150280731	0.277643885	16	14	18	9	5	16
AC093227.1	2.436347799	0.020708757	0.328482403	0.832516703	0.905549477	3	1	3	4	3	2
AC093227.3	1.633608374	0.090473521	0.350379453	0.263712921	NA	1	1	0	2	2	3
AC093249.2	2.322235418	0.024875301	0.330576132	0.787605932	0.877373834	3	2	1	3	1	4
AC093249.6	9.708562526	-0.735563368	0.862575237	0.019138883	0.049881574	5	12	24	5	6	4
AC093274.1	4.686475304	-0.147910092	0.355539991	0.257711562	0.418188526	5	7	6	1	4	5
AC093297.2	17.42204713	0.131343486	0.288571201	0.452037475	0.621499472	19	12	25	17	24	34
AC093323.1	663.7722023	-6.40E-05	0.077397793	0.99835863	0.998718974	596	651	604	624	793	591
AC093388.1	6.564984273	-0.042997705	0.3104399	0.750505757	0.853991917	6	6	16	12	9	5
AC093425.1	4.775778163	-0.138127709	0.354688759	0.263660673	0.425506877	6	3	4	1	3	3
AC093458.2	1.850185779	0.058047505	0.337911361	0.507078761	0.670609069	2	1	1	5	2	1
AC093484.4	5.997069622	0.325952421	0.502001752	0.06432248	0.139776034	3	2	4	8	7	11
AC093495.1	9.863857343	-0.160781365	0.33791203	0.307611696	0.47474143	7	9	7	7	4	5
AC093512.2	82.54342371	0.47292229	0.224557902	0.010403613	0.029358618	62	101	50	103	124	116
AC093515.1	78.35004328	-0.64375656	0.217677166	0.000578523	0.002161357	92	90	100	49	59	74
AC093525.10	1.594979659	0.089618714	0.353277373	0.172739782	NA	1	0	0	3	0	3
AC093525.4	4.323289423	0.114017034	0.345508186	0.33241355	0.501710909	6	2	1	6	11	2
AC093525.8	9.094860147	-0.011084456	0.301981225	0.93712051	0.967427813	6	6	11	15	4	5
AC093535.1	3.840891798	-0.044996986	0.323239045	0.697447847	0.819227806	6	5	3	4	4	4
AC093535.2	5.76578601	-0.08975387	0.324733631	0.501542587	0.666102666	5	4	11	4	4	7
AC093536.1	16.52700694	-0.351916563	0.373404237	0.095862139	0.194156109	22	24	23	12	13	20
AC093575.1	31.2305106	-1.231808901	0.366839985	5.69E-05	0.000254882	43	52	68	15	25	26
AC093582.1	2.894273419	0.00949391	0.330833239	0.913030255	0.95491644	4	0	1	4	0	2
AC093591.1	1.209104472	0.136286442	0.378300788	0.033785276	NA	0	0	0	1	3	4
AC093599.2	14.48033823	-0.099018844	0.289862436	0.551794625	0.708664653	13	16	15	16	11	12
AC093620.1	3.158482526	-0.108063195	0.352150311	0.262989949	0.4247996	3	6	8	0	0	7
AC093635.1	1.715176081	-0.082998089	0.346851005	0.314102648	0.481994804	1	5	4	2	0	2
AC093673.1	60.90586337	0.645687687	0.248958562	0.001731649	0.005875432	34	44	54	73	98	71
AC093677.1	4.920457656	0.069842142	0.322198541	0.588730892	0.738084658	4	5	5	9	3	8
AC093677.2	3.147171107	-0.238590927	0.447501551	0.048057545	0.109987546	3	6	9	2	0	2
AC093690.1	1.258964211	-0.027893654	0.338104059	0.66560344	NA	3	3	0	4	0	0
AC093724.1	17.38302826	0.1537271	0.296435489	0.38398969	0.55574666	15	10	23	14	33	21
AC093752.1	143.3475506	0.040188651	0.13822811	0.751602229	0.85433764	119	159	142	157	157	154
AC093788.1	2.080315463	-0.005414143	0.330220105	0.950619595	0.973366534	1	2	3	2	1	3
AC093817.2	70.25340506	0.025583195	0.19322725	0.873965504	0.933707689	47	51	80	65	63	68
AC093827.3	2.730209578	0.029389081	0.330958913	0.750927155	0.854219232	0	2	3	4	2	1
AC093827.4	15.76389543	0.092689873	0.281944055	0.585120519	0.735132961	9	17	14	21	14	16
AC093827.5	1.827753501	-0.094627926	0.354526689	0.193218783	0.33643267	6	2	0	2	0	0
AC093838.2	1.793065194	-0.00399413	0.337156482	0.953136292	0.974688868	1	0	1	0	1	1
AC093840.1	10.00460735	-0.125047876	0.319164721	0.42120711	0.592326558	6	12	16	8	8	10
AC093843.1	1.672829961	0.040140471	0.336475054	0.613410116	NA	2	2	0	1	2	4
AC093890.1	1.356413554	-0.061050178	0.3436877	0.378549991	NA	4	1	0	1	1	0
AC093904.2	34.76314905	-1.102769149	0.365940657	0.000204776	0.000831665	65	52	43	26	29	17
AC093904.4	58.23565288	-0.321652374	0.237841777	0.081031964	0.169407207	59	67	101	75	67	39
AC093909.1	28.98016898	0.120475263	0.252612829	0.496732783	0.661571547	23	23	24	30	42	18
AC093909.6	49.64698188	0.239608016	0.231578807	0.180145591	0.319411863	43	41	38	75	48	46
AC095055.1	8.390993698	-0.23434159	0.376969354	0.174326535	0.311772595	13	9	15	10	10	3
AC096536.2	2.523571953	-0.093136869	0.349456134	0.281799983	0.446484399	1	3	4	0	0	3
AC096540.1	2.064622565	0.176055772	0.397279908	0.072912373	0.155463017	0	2	0	6	4	3
AC096564.1	3.99724252	-0.05015894	0.328725319	0.638902367	0.775668991	4	1	4	3	1	3
AC096586.2	2.009142432	0.032996523	0.335733272	0.672229782	0.799971171	0	1	2	4	1	0
AC096637.3	3.988840019	0.052735634	0.33193287	0.598331353	0.745502959	4	0	1	3	1	4
AC096642.2	1.604855685	0.076577321	0.348694169	0.237106095	NA	1	0	0	2	2	1
AC096677.1	9.989326773	0.095109378	0.30495843	0.546228123	0.703723475	10	6	11	14	12	11
AC096733.3	14.09790508	-0.474766935	0.536329601	0.046446082	0.10679076	14	13	21	10	3	11
AC096887.1	5.272208347	0.004303839	0.315056152	0.97445974	0.986075586	8	6	2	6	8	4
AC096887.2	5.352402339	-0.078533004	0.327452777	0.526443225	0.688161688	4	5	7	6	3	3
AC096921.2	2.009345566	-0.097836294	0.351079098	0.265249642	0.427382137	2	3	3	0	1	2
AC096992.2	53.76936324	-0.019786243	0.216154117	0.905254421	0.950596814	32	33	33	30	32	41
AC097059.1	5.987899497	0.472524923	0.70779102	0.0328081	0.079514048	6	2	3	11	14	11
AC097263.1	4.54438472	0.035817449	0.318679991	0.772819451	0.868280644	3	6	6	2	10	7
AC097359.2	13.23359692	-0.187425726	0.317604007	0.29087992	0.456139777	17	19	14	12	11	15
AC097369.2	4.902957881	-2.231940923	1.197531475	0.003687618	0.011667233	5	12	7	1	2	0
AC097376.3	97.41697548	-0.137261099	0.176002778	0.362985542	0.534680927	80	63	77	76	65	69
AC097382.2	2.282328923	0.052582263	0.337799332	0.527473293	0.689220924	2	0	1	4	1	1
AC097382.3	17.03271408	-0.124167135	0.288423979	0.47164217	0.639060946	13	19	22	11	25	11
AC097448.1	73.29969289	0.120693413	0.187161884	0.444237144	0.61396588	70	84	86	77	122	92
AC097468.4	7.972323309	0.093965697	0.315848908	0.523659677	0.685851711	8	5	9	15	11	6
AC097512.1	6.766503801	0.129289199	0.335674163	0.366239882	0.53808557	6	13	2	14	15	7
AC097518.2	2.498680014	-0.039522285	0.344054559	0.569974048	0.723829774	1	0	0	0	0	0
AC097523.1	6.428420014	0.07247056	0.323917869	0.568955734	0.722970277	11	5	0	9	6	9
AC097533.1	1.896485033	0.015556949	0.3339038	0.853683571	0.920077494	5	2	0	4	0	5
AC097534.1	3.988084913	-0.215850917	0.42025398	0.073580413	0.156613669	2	9	10	0	2	4
AC097625.1	7.189995852	-0.279366968	0.428642496	0.107643817	0.212862878	14	12	9	7	5	6
AC097625.2	1.584127782	-0.076643359	0.348646496	0.247824858	NA	2	1	1	1	0	0
AC097634.3	1.448694828	0.031249831	0.336287225	0.689132003	NA	0	1	4	5	1	2
AC097639.1	32.36574909	-0.50637603	0.321032619	0.024777688	0.062228082	37	35	54	25	34	24
AC097641.2	2.599529044	-0.023385549	0.327140307	0.814099668	0.893901616	3	5	2	3	2	4
AC097717.1	2.124052337	-0.14519847	0.382612826	0.034841583	0.08359653	4	2	0	0	0	0
AC098484.2	4.221887213	-0.067423227	0.331139353	0.543389136	0.701463346	7	3	1	1	3	4
AC098484.4	34.47712638	-0.453929799	0.302515282	0.034946112	0.083816233	33	44	46	35	29	21
AC098487.1	8.838893105	0.295062276	0.425172179	0.111175065	0.218642417	7	6	6	13	18	10
AC098595.1	2.279404471	-0.052174838	0.338441665	0.519883803	0.68247281	4	1	0	2	1	0
AC098614.3	25.67639925	-0.263900435	0.28865914	0.173858928	0.311108381	28	32	36	31	23	21
AC098679.2	4.358499405	0.10317562	0.336726199	0.406937245	0.578302776	3	2	4	6	6	4
AC098820.2	13.92179713	-0.031406979	0.291104126	0.838953124	0.909877533	8	8	12	8	11	9
AC098820.4	1.422769899	-0.022141628	0.335585335	0.762835207	NA	1	3	1	3	1	0
AC098934.1	310.8390769	-0.214015095	0.101693212	0.02677073	0.066604121	342	386	360	348	378	280
AC098934.2	24.36726183	0.112779739	0.269677475	0.519662736	0.682321111	22	13	14	24	26	14
AC098969.1	1.508997262	-0.119315819	0.365958616	0.113122027	NA	3	6	2	0	2	0
AC099050.1	1.440968133	-0.142205351	0.380797318	0.037454968	NA	2	2	2	0	0	0
AC099066.2	9.613864583	-0.468240002	0.583011192	0.045204078	0.104343168	15	11	12	10	6	2
AC099329.2	268.8826765	0.432283925	0.116266964	8.06E-05	0.000351652	242	239	226	394	330	328
AC099332.1	1.225812645	-0.025880313	0.338055501	0.688075541	NA	2	1	0	0	1	1
AC099332.2	2.013453042	0.083537544	0.345228457	0.346679707	0.517578529	2	0	2	3	3	4
AC099336.2	12.10926989	0.241451081	0.355208288	0.191031447	0.333591459	12	7	9	19	20	10
AC099343.3	2.45758665	-0.005716704	0.331262893	0.947305841	0.972104381	1	3	1	0	2	3
AC099343.4	31.64353771	-1.037369401	0.342851754	0.00021758	0.000879064	39	45	53	28	16	20
AC099489.1	15.87584126	0.228320417	0.336889728	0.218139187	0.368844202	5	10	14	18	15	14
AC099513.1	5.509033892	0.103953172	0.335788716	0.411568008	0.583132325	5	7	2	14	1	9
AC099518.1	9.501908278	0.129418993	0.312826693	0.427186468	0.597925451	6	10	15	15	16	14
AC099518.6	3.895039752	0.140201539	0.353792337	0.271082713	0.434184406	4	2	4	8	7	6
AC099522.2	7.46354145	0.048009074	0.308550328	0.734441536	0.843168511	11	3	7	12	9	6
AC099548.2	5.099339904	0.098771126	0.335603391	0.42224475	0.593363059	2	4	2	6	4	4
AC099552.5	3.11842503	-0.031048181	0.332496259	0.72554822	0.836932102	3	0	2	0	2	2
AC099560.2	7.994347293	0.04990572	0.304594403	0.733448411	0.842588384	6	8	6	7	9	9
AC099568.2	23.31399043	-0.048278905	0.26027396	0.775429201	0.870202097	26	20	40	33	20	32
AC099661.1	6.760901304	-0.107771794	0.327943532	0.437908976	0.608238263	7	6	6	7	3	4
AC099667.1	4.185755286	0.062420515	0.337546815	0.495149599	0.660548831	2	1	0	0	5	1
AC099677.1	7.20635001	-0.004531791	0.308048701	0.971776191	0.984616142	2	13	5	9	5	7
AC099677.3	1.299158282	0.070814278	0.347597048	0.257627973	NA	0	1	0	1	3	1
AC099778.1	4.44394051	-0.029200968	0.323421835	0.791436731	0.879723727	6	6	0	1	5	5
AC099791.2	1.530576293	-0.035090301	0.339732276	0.573359541	NA	0	0	4	1	0	1
AC099791.3	4.318912009	-0.058244182	0.323294429	0.625267605	0.765936228	5	5	11	10	3	4
AC099850.2	20.16637658	0.458561687	0.445194221	0.053671718	0.120324128	8	4	14	18	17	17
AC100757.1	19.8628822	-0.300383658	0.340707135	0.136086644	0.256930419	22	35	25	28	16	14
AC100786.1	2.656870318	-0.158234299	0.377921271	0.139222258	0.261476381	3	5	4	3	1	0
AC100791.2	3.935434341	-0.1021404	0.341411215	0.373245763	0.545183491	5	3	10	7	3	1
AC100803.3	1.28615448	-0.025224836	0.338040252	0.694222149	NA	2	1	0	1	0	1
AC100810.1	72.55624149	-0.547377288	0.227187341	0.003788672	0.0119616	97	76	126	68	86	53
AC100810.3	6.366749358	0.162738709	0.358248479	0.247476934	0.405892299	1	5	4	10	4	6
AC100814.1	1.248540754	-0.002392976	0.338247561	0.969121782	NA	2	0	0	0	0	2
AC100814.2	1.745507255	-0.003946977	0.333326251	0.954619292	0.975028179	3	4	0	3	0	4
AC100821.1	3.898368542	0.110782775	0.347359845	0.316698206	0.485022252	5	2	0	2	4	9
AC100832.2	1.250498016	-0.00597425	0.334884893	0.930064727	NA	2	3	0	3	1	1
AC100847.1	1.61478806	-0.021572674	0.334363885	0.780677035	NA	4	1	1	1	2	2
AC100860.1	19.83420073	-0.89943827	0.484510554	0.004888904	0.014991248	22	36	23	9	11	17
AC100861.1	76.07715678	0.372861424	0.200303369	0.026652318	0.06634355	52	76	57	95	100	80
AC102945.2	15.71484546	0.114780429	0.294537577	0.495964929	0.660957246	22	14	10	24	20	19
AC102953.1	2.58900236	-0.032791091	0.337194756	0.654574252	0.787315255	0	2	1	0	2	0
AC102953.2	60.72829907	0.386120392	0.234690279	0.037710422	0.089571485	64	53	45	87	72	89
AC103563.9	8.769089351	-0.15618309	0.350895296	0.271802324	0.434885953	15	3	10	5	1	11
AC103591.4	2.398477258	-0.276683556	0.520554368	0.003093886	0.009942767	1	5	7	0	0	0
AC103706.1	13.22324688	-0.143327607	0.306318672	0.397499142	0.569086996	15	16	11	10	12	12
AC103718.1	3.077169868	-0.218245477	0.427635985	0.057118609	0.126665702	10	8	2	0	3	2
AC103740.1	99.22336392	-0.364363616	0.174024859	0.016451098	0.043811633	108	118	107	84	99	85
AC103740.2	12.3094366	-1.407368617	0.593095324	0.000923652	0.0033234	23	36	17	5	9	10
AC103760.1	8.22330791	0.00127034	0.297475183	0.995013235	0.996965954	5	11	11	9	10	10
AC103810.2	1.819280387	-0.066634947	0.34121338	0.42465722	0.595674552	0	5	5	2	1	2
AC103810.3	20.13453652	-0.082984239	0.267091192	0.628889483	0.76869684	29	16	24	28	23	15
AC103923.1	1.612177688	-0.003694713	0.336952452	0.957365112	NA	0	2	0	0	1	1
AC103957.1	1.919301198	-0.066523071	0.341293217	0.424025202	0.595003106	2	4	2	2	0	2
AC103957.2	79.27641109	-1.030498975	0.194638118	1.26E-08	9.15E-08	135	156	141	76	79	65
AC104024.2	80.6498525	0.660713588	0.212115587	0.00034551	0.001347928	52	46	62	110	102	79
AC104024.3	2.718531512	0.17928712	0.391883112	0.109396638	0.215801137	2	1	2	9	8	2
AC104024.4	3.702948262	-0.161928984	0.379266579	0.138621132	0.260574419	1	9	2	0	2	2
AC104066.3	5.104717539	0.021121994	0.319412483	0.858412383	0.923378722	4	4	2	7	1	4
AC104066.5	1.126984791	-0.035123599	0.34363715	0.616658595	NA	0	1	0	0	0	0
AC104083.1	49.55543858	0.098788928	0.21813418	0.56231301	0.717348416	42	67	60	77	64	62
AC104109.2	21.7064347	0.106185513	0.278751808	0.538937919	0.698599223	12	14	13	15	24	12
AC104109.4	2.474147392	0.075691646	0.342773059	0.388035657	0.56009819	1	2	0	2	1	4
AC104117.3	1.737456114	-0.056457351	0.341250734	0.447145054	0.617046816	4	2	0	2	1	0
AC104118.1	4.554554593	-0.223388929	0.420564335	0.087501241	0.180137051	4	15	1	2	4	1
AC104123.1	1.797114373	-0.024355164	0.336501718	0.730520374	0.840568518	3	1	0	2	0	1
AC104134.1	2.268064016	0.01679891	0.33387442	0.827744564	0.902359689	2	1	0	2	0	2
AC104135.1	6.104997056	-0.046152497	0.316460903	0.718634313	0.832968354	8	3	7	8	2	6
AC104162.2	3.096010216	-0.044911555	0.328129358	0.670439602	0.798713909	6	2	4	2	7	1
AC104170.1	2.552910719	-0.14091926	0.371290145	0.140019814	0.26264376	9	1	3	1	2	1
AC104297.1	3.646690122	0.001001088	0.324169479	0.99404734	0.996409839	7	2	1	5	2	4
AC104333.3	1.151322029	0.055326721	0.342699114	0.413075444	NA	0	1	1	3	3	0
AC104335.2	1.977589271	0.123135215	0.367404653	0.095988794	0.194372048	0	0	1	4	1	3
[truncated: 18,602 more rows]
