# Supplementary material for: Integrated analysis reveals effects of bioactive ingredients from Limonium Sinense (Girard) Kuntze on hypoxia-inducible factor (HIF) activation
Source: Front Plant Sci. 2022 Oct 27;13:994036. doi: 10.3389/fpls.2022.994036 (PMC9646520; doi:10.3389/fpls.2022.994036)
Supplement: Supplementary file 1 [file DataSheet_1.zip › Additional File_submitted/CSV_raw_data_R scripts/Table rawdata11_herb_downregulated_hif_score.csv]

Name	GEO dataset	HIF score mean difference	Pvalue
Sparstolonin B	GSE44596	-0.6793	0.0012
Sparstolonin B	GSE44597	-0.7888	0.0218
Ginsenoside Re	GSE85871	-0.4748	0.01
Compound Kushen Injection	GSE130359	-0.5575	0.0001
Compound Kushen Injection	GSE124715	-0.8447	0.0046
Baicalein	GSE95504	-0.5926	0.0146
(5R)-5-hydroxytriptolide	GSE84074	-0.8422	0.0002
