# Supplementary material for: Integrated analysis reveals effects of bioactive ingredients from Limonium Sinense (Girard) Kuntze on hypoxia-inducible factor (HIF) activation
Source: Front Plant Sci. 2022 Oct 27;13:994036. doi: 10.3389/fpls.2022.994036 (PMC9646520; doi:10.3389/fpls.2022.994036)
Supplement: Supplementary file 1 [file DataSheet_1.zip › Additional File_submitted/CSV_raw_data_R scripts/Table rawdata3_Up and Down regulated genes for CMap.xlsx]

## Sheet: Sheet1
Up-regulated genes for CMap	Down-regulated genes for CMap
CYP1A1	CD36
KRT34	RHAG
ACOXL	POU2AF1
INHBA	FAIM2
SIRPB1	PIP
PRSS3	CRISP3
IL1RL1	EDAR
IL6	CYP4B1
HKDC1	LCP1
AOX1	PAMR1
RORA	AQP5
GDF15	SPARC
LIF	SELENOP
FOSL1	GABRP
KRT6A	SOSTDC1
ROS1	CREB3L1
PTPRH	TACR1
MAP1B	ACSM3
MYH15	CAV3
TIMP4	CLCA2
PDE2A	CRYAB
KIF1A	FMO2
NECAB2	DIRAS3
SERPINE1	MT1E
ALOXE3	TFAP2B
MYO7B	SYN3
TUBB2B	SLC12A3
GPR3	COL14A1
SOCS2	FMO3
PPFIA4	CALML5
AREG	MAPK4
HTR1D	MT2A
PCOLCE2	PXMP4
HTR7	PRODH
GLP2R	KIAA1324
FLG	BBOX1
PLAT	SNCAIP
TMEM156	GPR12
GCNT3	METTL7A
IRS2	DIRAS2
XDH	ATP6V1B1
IGFBP1	GRAP2
FGL1	NDRG2
MARCO	NRG2
SLC35G2	LGALS9
LAMB3	PSCA
IL7R	EXTL1
CYP1B1	PLEKHS1
OLFML3	MT1X
CA9	HSD17B2
TGFBI	BCAS1
FYN	MOGAT2
AKAP12	MYCNOS
IL1R2	ADAMTS1
TIPARP	CSF2RB
ECM2	RUNDC3A
CLCF1	FAT2
IL6R	ISLR
PNMA2	DHRS2
GAL	ELF5
STC1	FAM110D
ARTN	ZBTB7C
LAMC3	ESPN
CYP27B1	ALDH1A1
TNFRSF11B	PDE1C
F3	MGP
PFKFB4	ABCG1
UPP1	GBP2
KLF4	PCDH8
INA	CCL22
CR2	AZGP1P1
RAB3B	EFEMP1
ANGPT4	KIT
FHL1	BLNK
PYGL	CAPN9
NDRG1	PNMT
MAFF	MXD3
BNIP3	CCR1
INHBE	CRIP2
PADI1	CDKN2C
FOSB	TIMP3
SSTR1	TMPRSS4
CXCL8	AQP2
LIPG	AMOT
PDE4B	SLC5A1
TSC22D1	MSMB
HBEGF	RASGRP2
SERPINE2	ARHGEF6
SLC7A11	ITGAL
FSCN1	AKAP6
TNFRSF21	SEMA3E
GNG4	CLU
EGR3	ST3GAL5
LAMC2	NPY1R
STC2	IFITM2
KRT6B	IGFBP5
SLC2A6	AGR2
SLCO4A1	SLC1A2
MAGEC1	ACPP
SPATS2L	ID2
SRPX2	VNN2
S100P	SELENBP1
ITGA2	PROM1
UPK1A	SMPD1
MMP24	CCL17
VIM	UPB1
ITGA5	KRT14
BMP6	KIF20A
MVD	CLDN16
INPP4B	CSF3R
PDK1	MPP1
LOXL2	ASCL2
ELOVL6	CAB39L
ENO2	LY6D
SLAMF7	SLC6A14
CYP4F11	HLF
ETV5	TGFB3
BATF3	TLR5
OTUB2	CP
HDAC9	S100A8
PLK3	VGLL1
DUSP6	SCIN
GPRC5A	GJA5
CLIP4	CD82
ELOVL4	SLURP1
CTH	APBA1
FADS3	CD14
GCLM	PDZK1IP1
SPAG4	UPK2
CTNNAL1	ART3
HERC5	CHST8
WNT5B	MUC5B
NUAK1	FAM49A
ARAP3	GAMT
ADM	EDN2
CYP26A1	MAOA
RDH5	LRRC17
ITGB3	KRT4
MFNG	FUZ
HMOX1	MAGEA4
L1CAM	PIGR
PIM1	CISH
CDKN1A	NGFR
SLCO2A1	SCGB2A2
ETV4	SLC7A2
ANK1	RGCC
HMGCS1	CDH18
ERO1A	TNS2
HRH1	GADD45G
FADS1	PTGIS
