# Supplementary material for: Integrated analysis reveals effects of bioactive ingredients from Limonium Sinense (Girard) Kuntze on hypoxia-inducible factor (HIF) activation
Source: Front Plant Sci. 2022 Oct 27;13:994036. doi: 10.3389/fpls.2022.994036 (PMC9646520; doi:10.3389/fpls.2022.994036)
Supplement: Supplementary file 1 [file DataSheet_1.zip › Additional File_submitted/CSV_raw_data_R scripts/Table rawdata10_herb_upregulated_hif_score.csv]

Name	GEO dataset	HIF score mean difference	Pvalue
14,15-beta-dihydroxyklaineanone	GSE189697	0.6431	0.0018
Britanin	GSE85871	0.4043	0.0277
Japonicone A	GSE85871	0.3981	0.0304
Salidroside	GSE85871	0.7325	0.00001
Daidzin	GSE85871	0.5391	0.0003
Schisantherin A	GSE85871	0.6181	0.0001
Schizandrin	GSE85871	0.4927	0.0007
Oxymatrine	GSE85871	0.5669	0.0002
Matrine	GSE85871	0.3613	0.0074
Osthole	GSE85871	0.4808	0.0008
Oleanic acid	GSE85871	0.6903	0.0374
Gallic acid	GSE85871	0.3513	0.0226
Notoginsenoside R1	GSE85871	0.3574	0.0203
Liquiritin	GSE85871	0.5759	0.0006
L-scopolamine	GSE85871	0.6016	0.0004
Gentiopicroside	GSE85871	0.3228	0.0371
Benzoylaconitine	GSE85871	0.4555	0.0039
Hypaconitine	GSE85871	0.3723	0.0157
Glycyrrhizic acid	GSE85871	0.5737	0.0006
6-gingerol	GSE85871	0.4455	0.0308
Sennoside A	GSE85871	0.4576	0.0263
Oridonin	GSE85871	0.6582	0.0021
Dioscin	GSE85871	0.6485	0.0024
(+)2-(1-hydroxyl-4-oxocyclohexyl) ethyl caffeate	GSE85871	0.4214	0.0422
Ainsliadimer A	GSE85871	0.6736	0.0018
Estradiol	GSE23610	0.8486	0.0027
Siwutang	GSE23610	1.124	0.0002
CRATOXYLUM COCHINCHINENSE LOUR	GSE85746	0.66	0.0436
Cordyceps sinensis	GSE24191	0.5015	0.0078
Compound Kushen Injection	GSE78512	0.5459	0.0008
Compound Kushen Injection	GSE125743	0.3839	0.00001
Suduxing	GSE81835	0.7069	0.0261
