# Supplementary material for: Integrated analysis reveals effects of bioactive ingredients from Limonium Sinense (Girard) Kuntze on hypoxia-inducible factor (HIF) activation
Source: Front Plant Sci. 2022 Oct 27;13:994036. doi: 10.3389/fpls.2022.994036 (PMC9646520; doi:10.3389/fpls.2022.994036)
Supplement: Supplementary file 1 [file DataSheet_1.zip › Additional File_submitted/CSV_raw_data_R scripts/Table rawdata4_Effect of LSW on cell cycle in MDA-MB-468 cells.xlsx]

## Sheet: Sheet1
468-lsw-cell cycle
DNA content (%)	control			lsw
	G0/G1	S	G2/M	G0/G1	S	G2/M
2021-04-01	31.6	24.8	34	36.5	16	40.3
2021-04-04	43.5	16.6	30.4	38.1	15.2	39.3
2021-04-21	40	21	31.6	44.4	17.1	34.3
