# Supplementary material for: Integrated analysis reveals effects of bioactive ingredients from Limonium Sinense (Girard) Kuntze on hypoxia-inducible factor (HIF) activation
Source: Front Plant Sci. 2022 Oct 27;13:994036. doi: 10.3389/fpls.2022.994036 (PMC9646520; doi:10.3389/fpls.2022.994036)
Supplement: Supplementary file 1 [file DataSheet_1.zip › Additional File_submitted/CSV_raw_data_R scripts/Table rawdata8_GSEA_Hallmarks.csv]

Hallmarks	Gene_Count	ES	NES	NOM p-val	FDR	FWER p-val	RANK AT MAX
TNFA_SIGNALING_VIA_NFKB	177	0.6272476	2.7144065	0.0000001	0.0000001	0.0000001	1850
MTORC1_SIGNALING	197	0.57677674	2.5621495	0.0000001	0.0000001	0.0000001	2687
HYPOXIA	177	0.58213776	2.5577497	0.0000001	0.0000001	0.0000001	2861
CHOLESTEROL_HOMEOSTASIS	69	0.6100886	2.278207	0.0000001	0.0000001	0.0000001	2871
GLYCOLYSIS	182	0.5029835	2.2137184	0.0000001	0.0000001	0.0000001	3233
EPITHELIAL_MESENCHYMAL_TRANSITION	153	0.496021	2.1556149	0.0000001	0.0000001	0.0000001	3152
INFLAMMATORY_RESPONSE	145	0.49195623	2.09E+00	0.0000001	2.36E-04	0.001	1726
MYC_TARGETS_V2	57	0.5721868	2.02E+00	0.0000001	4.64E-04	0.002	5397
UNFOLDED_PROTEIN_RESPONSE	112	0.4670921	1.91E+00	0.0000001	4.12E-04	0.002	3909
KRAS_SIGNALING_UP	140	0.44591776	1.90E+00	0.0000001	3.71E-04	0.002	2093
IL2_STAT5_SIGNALING	166	0.4133427	1.80E+00	0.0000001	8.46E-04	0.005	2594
UV_RESPONSE_DN	129	0.4301063	1.7776257	0.0000001	0.001898534	0.013	3287
ANGIOGENESIS	20	0.6072647	1.7141534	0.009070295	0.003227153	0.023	1306
UV_RESPONSE_UP	141	0.40010655	1.6899401	0.0000001	0.003885103	0.03	2585
ALLOGRAFT_REJECTION	116	0.40038165	1.6699136	0.00248139	0.004937911	0.041	3064
P53_PATHWAY	186	0.37197733	1.6353618	0.0000001	0.006977666	0.061	1622
ANDROGEN_RESPONSE	96	0.40429372	1.6087079	0.002380953	0.007952092	0.075	1966
TGF_BETA_SIGNALING	53	0.42978972	1.5560793	0.011135858	0.012136469	0.12	4051
REACTIVE_OXYGEN_SPECIES_PATHWAY	46	0.42540082	1.4823879	0.037470724	0.023078514	0.228	3130
COMPLEMENT	155	0.34050277	1.4721363	0.002531646	0.023423934	0.24	1454
APICAL_JUNCTION	167	0.34071633	1.4561346	0.002570694	0.025044626	0.265	1880
APOPTOSIS	139	0.3392832	1.4322797	0.009950249	0.029081538	0.313	1431
ESTROGEN_RESPONSE_EARLY	182	0.32611644	1.4176172	0.008	0.03185364	0.356	2357
KRAS_SIGNALING_DN	118	-0.50689095	-1.9881836	0.0000001	5.31E-04	0.001	2828
G2M_CHECKPOINT	199	-0.40434515	-1.6993328	0.0000001	0.011173217	0.036	3248
